# Supplementary material for: Single-cell multi-omics analysis decodes molecular characteristics of sheep oocyte fate in vivo maturation
Source: Fundam Res. 2025 Dec 8;6(3):1578–94. doi: 10.1016/j.fmre.2025.10.009 (PMC13247468; doi:10.1016/j.fmre.2025.10.009)
Supplement: Supplementary file 7 [file mmc7.xlsx]

## Sheet: Sheet1
Transcriptome Sequencing Quality Control Results
Sample	Raw reads	Raw bases	Clean reads	Clean bases	CleanRate	ErrorRate	Q20	Q30	GC content	Mapping rate	Gene num	UMI counts	Mitochondria_rate	Cell_type	Type	Shape
SCOC_bar1_id01	715585	107337750	518252	45743804	42.6167	0.08	87.32	80.3	43.89	0.432	7795	90857	0.10128	Medium_cumulus	cumulus	Medium
SCOC_bar1_id02	791705	118755750	715509	57053619	48.0428	0.09	87.76	80.45	43.43	0.345	8127	113700	0.0702733	Medium_cumulus	cumulus	Medium
SCOC_bar1_id03	73084	10962600	48118	3668595	33.4646	0.2	78.5	68.77	45.09	0.227	2170	5198	0.0719514	Medium_cumulus	cumulus	Medium
SCOC_bar1_id04	448438	67265700	322345	26824138	39.8779	0.1	84.66	76.7	45.98	0.307	5958	38608	0.124158	Medium_cumulus	cumulus	Medium
SCOC_bar1_id05	148261	22239150	94655	7822978	35.1766	0.16	77.91	68.31	46.24	0.235	3477	11099	0.074852	Medium_cumulus	cumulus	Medium
SCOC_bar1_id06	246764	37014600	185039	15570655	42.0663	0.1	84.25	76.36	45.27	0.342	5826	32720	0.0477576	Medium_cumulus	cumulus	Medium
SCOC_bar1_id07	440258	66038700	297623	24316535	36.8216	0.14	80.55	71.56	47.09	0.243	6034	35628	0.0455422	Medium_cumulus	cumulus	Medium
SCOC_bar1_id12	426806	64020900	383546	37607197	58.7421	0.06	91.85	86.03	43.44	0.534	6161	51858	0.286616	Medium_cumulus	cumulus	Medium
SCOC_bar1_id16	832285	124842750	805776	70146914	56.1882	0.07	88.34	81.51	41.86	0.395	8653	84276	0.184833	Medium_cumulus	cumulus	Medium
SCOC_bar1_id25	3683104	552465600	3462392	330376218	59.8003	0.05	94.55	89.53	42.64	0.679	10563	963513	0.023914	Medium_mural	mural	Medium
SCOC_bar1_id26	7555264	1133289600	7408893	696371284	61.4469	0.05	94.75	89.58	41.85	0.7	11284	1849955	0.0165249	Medium_mural	mural	Medium
SCOC_bar1_id27	614481	92172150	535719	46025697	49.9345	0.07	90.77	84.6	42.16	0.559	7992	129896	0.0426297	Medium_mural	mural	Medium
SCOC_bar1_id29	1005425	150813750	947581	93089499	61.7248	0.05	94.99	90.17	42.13	0.7	8939	264203	0.0300811	Medium_mural	mural	Medium
SCOC_bar1_id30	672791	100918650	614338	53883651	53.3932	0.06	92.11	86.29	41.6	0.607	8485	168924	0.041196	Medium_mural	mural	Medium
SCOC_bar1_id31	31722	4758300	29618	2315561	48.6636	0.09	88.05	80.78	40.33	0.512	2634	7691	0.0455448	Medium_mural	mural	Medium
SCOC_bar1_id32	471335	70700250	420475	39218869	55.472	0.06	92.22	86.61	42.69	0.606	7942	121038	0.0371343	Medium_mural	mural	Medium
SCOC_bar1_id33	374724	56208600	344603	34462057	61.311	0.05	94.88	90.12	42.88	0.677	7056	113023	0.0399242	Medium_mural	mural	Medium
SCOC_bar1_id34	57715	8657250	47282	5097907	58.886	0.05	94.47	89.47	42.84	0.659	3504	16462	0.0648716	Medium_mural	mural	Medium
SCOC_bar1_id35	295722	44358300	289177	28990537	65.3554	0.05	95.65	91.04	42.19	0.714	7576	101186	0.0471949	Medium_mural	mural	Medium
SCOC_bar1_id36	133421	20013150	119180	12910247	64.5088	0.04	95.85	91.39	42.64	0.727	6077	41880	0.0581568	Medium_mural	mural	Medium
SCOC_bar1_id37	56890	8533500	53476	5915034	69.3155	0.05	95.33	90.75	43.28	0.707	4039	19903	0.0414198	Medium_mural	mural	Medium
SCOC_bar1_id38	164301	24645150	159675	18245040	74.031	0.04	96.78	92.58	42.81	0.783	6548	68468	0.0399619	Medium_mural	mural	Medium
SCOC_bar1_id39	118040	17706000	108844	12010493	67.8329	0.05	95.15	90.45	43	0.698	5505	39549	0.0466905	Medium_mural	mural	Medium
SCOC_bar1_id40	539434	80915100	491284	55403891	68.4716	0.04	96.01	91.63	43.12	0.736	8096	179485	0.0426394	Medium_mural	mural	Medium
SCOC_bar1_id41	304653	45697950	282685	23785492	52.0494	0.08	89.34	82.52	41.73	0.511	6937	75421	0.0574142	Large_cumulus	cumulus	Large
SCOC_bar1_id42	62165	9324750	45418	3856068	41.353	0.08	88.3	80.99	42.94	0.467	3213	9957	0.122113	Large_cumulus	cumulus	Large
SCOC_bar1_id44	49763	7464450	40050	3251271	43.5567	0.1	85.75	78.16	45.06	0.369	2607	7875	0.0483384	Large_cumulus	cumulus	Large
SCOC_bar1_id47	440342	66051300	335219	29361085	44.4519	0.07	88.97	82.25	42.52	0.5	6083	66092	0.117985	Large_cumulus	cumulus	Large
SCOC_bar1_id48	148942	22341300	120320	10393697	46.5223	0.08	88.49	81.53	42.43	0.476	4238	24521	0.140699	Large_cumulus	cumulus	Large
SCOC_bar1_id49	285955	42893250	249169	20914395	48.7592	0.07	90.27	83.63	40.42	0.459	6059	53849	0.0835305	Large_cumulus	cumulus	Large
SCOC_bar1_id51	157983	23697450	104263	8698376	36.706	0.11	82.75	74.28	44.82	0.316	4142	15622	0.0986614	Large_cumulus	cumulus	Large
SCOC_bar1_id52	325975	48896250	240447	21127889	43.2096	0.08	87.14	79.85	43.35	0.398	4960	27699	0.297229	Large_cumulus	cumulus	Large
SCOC_bar1_id54	264472	39670800	249028	23384308	58.9459	0.06	92.63	86.88	39.81	0.586	5513	35680	0.358908	Large_cumulus	cumulus	Large
SCOC_bar1_id55	611952	91792800	469135	38311507	41.7369	0.1	84.41	76.41	45.05	0.287	6216	51248	0.179664	Large_cumulus	cumulus	Large
SCOC_bar1_id65	458648	68797200	422595	38928873	56.585	0.06	91.15	85	39.68	0.57	6752	56936	0.260283	Small_cumulus	cumulus	Small
SCOC_bar1_id66	274322	41148300	215701	18685695	45.4106	0.07	88.78	82.25	44.74	0.395	4676	26459	0.222663	Small_cumulus	cumulus	Small
SCOC_bar1_id71	595369	89305350	526792	51203637	57.3355	0.06	92.39	86.64	41.17	0.608	7200	91726	0.231563	Small_cumulus	cumulus	Small
SCOC_bar1_id74	300356	45053400	232025	21162458	46.9719	0.07	88.56	81.66	43.02	0.481	5561	40216	0.255273	Small_cumulus	cumulus	Small
SCOC_bar1_id75	684056	102608400	422729	37557614	36.6029	0.11	81.52	72.91	45.61	0.325	6723	56989	0.129554	Small_cumulus	cumulus	Small
SCOC_bar1_id77	251473	37720950	212651	21178297	56.1447	0.05	92.95	87.53	43.39	0.637	6185	57145	0.16484	Small_cumulus	cumulus	Small
SCOC_bar1_id78	143857	21578550	111602	9503495	44.0414	0.08	87.08	79.83	43.99	0.411	4219	19192	0.100656	Small_cumulus	cumulus	Small
SCOC_bar1_id79	1622468	243370200	1455421	156837039	64.4438	0.05	94.48	89.57	43.59	0.635	9513	361586	0.0762364	Small_cumulus	cumulus	Small
SCOC_bar1_id80	316645	47496750	207816	18075635	38.0566	0.12	82.18	73.38	45.49	0.31	3980	20111	0.311244	Small_cumulus	cumulus	Small
SCOC_bar3_id02	295096	44264400	282365	28534418	64.4636	0.05	92.94	87.7	44.8	0.619	7228	84407	0.0149496	M2_cumulus	cumulus	M2
SCOC_bar3_id03	74799	11219850	63679	5637181	50.2429	0.11	81.87	73.23	45.82	0.368	3728	11713	0.0141402	M2_cumulus	cumulus	M2
SCOC_bar3_id07	100473	15070950	83752	7746721	51.4017	0.12	80.76	71.84	45.06	0.354	4222	14575	0.0295626	M2_cumulus	cumulus	M2
SCOC_bar3_id08	34777	5216550	32953	3459349	66.3149	0.05	92.89	87.75	43.49	0.654	3614	10784	0.0273293	M2_cumulus	cumulus	M2
SCOC_bar3_id12	240484	36072600	207629	18155624	50.3308	0.11	81.63	72.8	45.59	0.299	5583	30732	0.0159147	M2_cumulus	cumulus	M2
SCOC_bar3_id15	279867	41980050	275345	22116890	52.6843	0.11	83.53	75.25	41.79	0.258	6183	32415	0.0136324	M2_cumulus	cumulus	M2
SCOC_bar3_id16	372555	55883250	365961	31794378	56.8943	0.08	87.36	80.23	42.91	0.443	7877	72052	0.0182046	M2_cumulus	cumulus	M2
SCOC_bar3_id17	1047498	157124700	984880	104109206	66.259	0.05	92.67	87.42	42.87	0.652	9255	293763	0.0407269	Small_mural	mural	Small
SCOC_bar3_id18	586750	88012500	555247	57434290	65.257	0.05	92.35	86.92	43	0.631	8929	154584	0.0450586	Small_mural	mural	Small
SCOC_bar3_id19	985492	147823800	937074	98493216	66.6288	0.05	94.39	89.57	41.93	0.701	9384	280759	0.0487035	Small_mural	mural	Small
SCOC_bar3_id21	346688	52003200	293492	25591575	49.2115	0.16	76.72	66.46	45.38	0.231	5730	29875	0.0493238	Small_mural	mural	Small
SCOC_bar3_id22	374493	56173950	329077	33478983	59.5988	0.07	87.25	80.33	43.92	0.496	7615	76750	0.0574495	Small_mural	mural	Small
SCOC_bar3_id24	290845	43626750	266787	27087646	62.0895	0.06	89.52	83.29	43.26	0.557	7398	69842	0.0613013	Small_mural	mural	Small
SCOC_bar3_id25	2556939	383540850	2453670	287191040	74.8789	0.05	95.16	90.63	43.38	0.725	10447	771941	0.0373252	Small_mural	mural	Small
SCOC_bar3_id26	915839	137375850	906783	107268172	78.0837	0.04	97.02	93.09	42.57	0.793	9318	334851	0.0428152	Small_mural	mural	Small
SCOC_bar3_id27	1235427	185314050	1148757	125297121	67.6134	0.05	92.54	87.27	43.52	0.648	9621	311024	0.0457396	Small_mural	mural	Small
SCOC_bar3_id29	551046	82656900	479908	43117550	52.1645	0.1	83.41	75.23	44.07	0.402	7758	81692	0.0307992	Small_mural	mural	Small
SCOC_bar3_id30	823403	123510450	797431	91925876	74.4276	0.04	95.6	91.26	43.15	0.743	9744	282522	0.0455048	Small_mural	mural	Small
SCOC_bar3_id31	294735	44210250	245766	22993119	52.0086	0.13	78.69	69.16	45.89	0.226	5539	25418	0.0726742	Small_mural	mural	Small
SCOC_bar3_id32	248035	37205250	221321	22531265	60.5594	0.07	87.2	80.35	44.2	0.506	7330	51919	0.0600684	Small_mural	mural	Small
SCOC_bar3_id41	426207	63931050	419684	41784513	65.3587	0.04	95.64	91.27	43.31	0.682	8315	125750	0.0229671	Large_mural	mural	Large
SCOC_bar3_id42	56274	8441100	54640	5467475	64.7721	0.05	95.25	90.68	43.04	0.684	4435	17680	0.0281442	Large_mural	mural	Large
SCOC_bar3_id43	36738	5510700	32923	3188807	57.8657	0.07	89.38	83.14	43.55	0.519	2873	7372	0.0352048	Large_mural	mural	Large
SCOC_bar3_id44	92238	13835700	88850	8183573	59.1482	0.05	92.61	87.2	42.54	0.596	5182	25654	0.0227048	Large_mural	mural	Large
SCOC_bar3_id45	143765	21564750	139353	14598453	67.6959	0.04	95.55	91.16	43.24	0.679	6260	43037	0.0297148	Large_mural	mural	Large
SCOC_bar3_id46	198313	29746950	192031	20239124	68.0376	0.04	95.63	91.3	43.47	0.697	7017	59081	0.0344033	Large_mural	mural	Large
SCOC_bar3_id47	370271	55540650	359087	36413627	65.5621	0.05	95.04	90.51	43.33	0.671	7518	101087	0.0203324	Large_mural	mural	Large
SCOC_bar3_id48	43642	6546300	43043	4397163	67.1702	0.04	95.78	91.38	43.28	0.707	4043	14158	0.0198685	Large_mural	mural	Large
SCOC_bar3_id49	2526134	378920100	2506787	296341407	78.2068	0.04	97.32	93.5	42.68	0.784	10018	816488	0.0235943	Large_mural	mural	Large
SCOC_bar3_id50	212836	31925400	168575	15864625	49.6928	0.14	77.68	67.89	45.57	0.284	4916	22182	0.0324944	Large_mural	mural	Large
SCOC_bar3_id51	223627	33544050	192781	19861743	59.2109	0.07	87.19	80.25	44.04	0.489	6387	43352	0.0337449	Large_mural	mural	Large
SCOC_bar3_id52	761190	114178500	699197	74255489	65.0346	0.06	90.61	84.69	44.11	0.571	8757	180653	0.0308575	Large_mural	mural	Large
SCOC_bar3_id53	445620	66843000	395411	41422389	61.9697	0.07	88.59	82.1	44.29	0.527	8024	97287	0.0394348	Large_mural	mural	Large
SCOC_bar3_id54	1591459	238718850	1579843	183174196	76.7322	0.04	97.19	93.29	41.35	0.789	9959	528254	0.0289895	Large_mural	mural	Large
SCOC_bar3_id55	163051	24457650	157928	18173058	74.3042	0.04	95.58	91.22	43.54	0.717	6719	54733	0.0362381	Large_mural	mural	Large
SCOC_bar3_id56	436651	65497650	389630	39715810	60.637	0.07	88.03	81.34	44.46	0.444	7959	85722	0.0318384	Large_mural	mural	Large
SCOC_bar3_id66	96668	14500200	95292	9997313	68.946	0.04	96.05	91.83	42.91	0.724	5878	31792	0.044568	Large_mural	mural	Large
SCOC_bar3_id67	2461358	369203700	2219128	204099335	55.281	0.08	86.92	79.84	45.92	0.444	10545	412466	0.0258427	Large_mural	mural	Large
SCOC_bar3_id68	336589	50488350	311276	31992524	63.3662	0.06	90.89	84.99	41.99	0.556	6617	52740	0.244607	Large_mural	mural	Large
SCOC_bar3_id69	517295	77594250	403980	35212789	45.3807	0.19	73.94	62.87	46.53	0.21	6495	39174	0.0304185	Large_mural	mural	Large
SCOC_bar3_id70	6981162	1047174300	6828510	797047842	76.1142	0.04	96.54	92.35	42.04	0.765	12305	1973345	0.0298597	Large_mural	mural	Large
SCOC_bar3_id71	964032	144604800	944229	88878748	61.4632	0.05	93.95	88.94	43.43	0.667	10061	296018	0.0220844	Large_mural	mural	Large
SCOC_bar3_id72	95350	14302500	92178	7668735	53.6181	0.09	86.05	78.38	42.83	0.441	5326	22511	0.0191285	Large_mural	mural	Large
SCOC_bar4_id47	28809	4321350	19891	2158183	49.9423	0.06	92.68	86.37	43.45	0.519	1291	5379	0.0155564	Large_mural	mural	Large
SCOC_bar1_id17	6519722	977958300	6471586	711829693	72.7873	0.04	96.74	92.54	40.29	0.798	13262	2617749	0.00360154	Medium_oocyte	oocyte	Medium
SCOC_bar1_id18	7030092	1054513800	6973276	781983737	74.1559	0.04	96.82	92.64	40.87	0.796	13453	2784687	0.00393249	Medium_oocyte	oocyte	Medium
SCOC_bar1_id19	8375594	1256339100	8307113	939037297	74.7439	0.04	96.89	92.71	40.74	0.805	13676	3292332	0.00266726	Medium_oocyte	oocyte	Medium
SCOC_bar1_id20	411332	61699800	394883	41100780	66.6141	0.05	94.68	90	41.33	0.717	9486	176341	0.0024946	Medium_oocyte	oocyte	Medium
SCOC_bar1_id21	1063814	159572100	1032641	107409460	67.3109	0.05	94.99	90.28	41.14	0.721	11005	455497	0.00277386	Medium_oocyte	oocyte	Medium
SCOC_bar1_id22	2699183	404877450	2649202	286660428	70.8018	0.04	96.23	91.96	40.93	0.769	12216	1154988	0.00250456	Medium_oocyte	oocyte	Medium
SCOC_bar1_id23	128045	19206750	109236	10175510	52.9788	0.07	89.23	83	41.23	0.595	6872	40550	0.00196899	Medium_oocyte	oocyte	Medium
SCOC_bar1_id24	486490	72973500	467324	43205590	59.2072	0.06	92.34	86.85	39.82	0.657	9370	187545	0.00235653	Medium_oocyte	oocyte	Medium
SCOC_bar1_id60	32234	4835100	28947	3055265	63.1893	0.05	93.68	88.62	43.19	0.627	3667	8717	0.00592998	Large_oocyte	oocyte	Large
SCOC_bar1_id61	4246581	636987150	4211295	474973062	74.5656	0.04	96.81	92.73	42.47	0.79	13149	1784946	0.00543046	Large_oocyte	oocyte	Large
SCOC_bar1_id62	872459	130868850	861276	107356057	82.0333	0.04	97.12	93.22	43.44	0.792	11045	416788	0.00192054	Large_oocyte	oocyte	Large
SCOC_bar1_id85	578958	86843700	543400	61858562	71.2298	0.05	95.06	90.57	42.93	0.736	10125	253679	0.00606519	Small_oocyte	oocyte	Small
SCOC_bar1_id86	777191	116578650	768940	84205544	72.2307	0.04	96.6	92.44	41.68	0.787	10673	380187	0.00263647	Small_oocyte	oocyte	Small
SCOC_bar1_id87	132017	19802550	101559	9484543	47.8956	0.1	83.15	75.34	43.74	0.44	5730	24780	0.034934	Small_oocyte	oocyte	Small
SCOC_bar1_id88	354956	53243400	339506	40203511	75.5089	0.04	95.69	91.47	42.64	0.76	8650	118166	0.0152177	Small_oocyte	oocyte	Small
SCOC_bar1_id89	10849868	1627480200	10783186	1363309524	83.7681	0.04	97.48	93.63	41.98	0.828	14027	4334626	0.00607618	Small_oocyte	oocyte	Small
SCOC_bar1_id90	5649982	847497300	5606612	655602508	77.3575	0.04	97.2	93.18	42.45	0.813	13389	2403382	0.00640628	Small_oocyte	oocyte	Small
SCOC_bar1_id91	130268	19540200	105462	9080938	46.4731	0.12	80.87	72.22	45.22	0.316	5150	19054	0.0587828	Small_oocyte	oocyte	Small
SCOC_bar1_id92	1151007	172651050	1103819	103576275	59.9917	0.06	91.88	86.18	41.55	0.63	11098	388350	0.0399519	Small_oocyte	oocyte	Small
SCOC_bar1_id93	262113	39316950	241464	23091533	58.7318	0.06	90.42	84.27	41.49	0.595	8120	73092	0.14348	Small_oocyte	oocyte	Small
SCOC_bar1_id94	65702	9855300	49132	5085971	51.6065	0.08	86.54	79.75	44.63	0.459	4313	13352	0.00949555	Small_oocyte	oocyte	Small
SCOC_bar1_id95	10639614	1595942100	10508212	1312483761	82.2388	0.04	97.24	93.4	43.08	0.802	14411	4266053	0.00669761	Small_oocyte	oocyte	Small
SCOC_bar1_id96	347078	52061700	328077	31249072	60.0231	0.06	91.25	85.39	41.18	0.621	8896	115406	0.0628598	Small_oocyte	oocyte	Small
SCOC_bar2_id01	1841470	276220500	1811164	182793115	66.1765	0.05	95.66	90.68	43.62	0.74	12075	754270	0.00641384	Small_oocyte	oocyte	Small
SCOC_bar2_id02	989993	148498950	975997	91144407	61.3771	0.05	94.34	88.9	42.56	0.7	11220	377953	0.0276936	Small_oocyte	oocyte	Small
SCOC_bar2_id03	1562040	234306000	1554850	190129498	81.1458	0.04	97.06	92.53	42.86	0.794	11976	689063	0.00604827	Small_oocyte	oocyte	Small
SCOC_bar2_id04	173806	26070900	163794	15895638	60.9708	0.06	91.72	85.29	41.42	0.609	7257	53230	0.0497358	Small_oocyte	oocyte	Small
SCOC_bar2_id05	178933	26839950	156000	14258730	53.125	0.08	87.53	79.99	42.03	0.491	6963	44466	0.00871659	Small_oocyte	oocyte	Small
SCOC_bar2_id07	33875	5081250	29308	2938732	57.8348	0.07	90.26	83.63	42.43	0.558	3780	8941	0.00145187	Small_oocyte	oocyte	Small
SCOC_bar2_id08	2452530	367879500	2426359	257949201	70.1179	0.05	96.2	91.41	41.3	0.762	12405	1019510	0.00172921	Small_oocyte	oocyte	Small
SCOC_bar2_id09	70073	10510950	64566	6703320	63.7746	0.06	92.56	86.49	42.41	0.621	5642	21951	0.0160032	Small_oocyte	oocyte	Small
SCOC_bar2_id10	1437689	215653350	1417535	164441491	76.2527	0.04	96.52	91.85	42.29	0.764	11717	606305	0.00377095	Small_oocyte	oocyte	Small
SCOC_bar2_id11	111529	16729350	103865	10440565	62.4087	0.06	92.16	86.03	42.22	0.614	6438	32587	0.0254501	Small_oocyte	oocyte	Small
SCOC_bar2_id12	339104	50865600	331431	32712943	64.3125	0.06	92.73	86.63	40.79	0.633	8948	117097	0.02253	Small_oocyte	oocyte	Small
SCOC_bar2_id13	981266	147189900	911692	89269916	60.6495	0.06	91.58	85.16	40.88	0.61	10471	289433	0.0491158	Small_oocyte	oocyte	Small
SCOC_bar2_id14	1328089	199213350	1319135	142165063	71.3632	0.05	95.45	90.43	41.13	0.644	11402	480942	0.00468125	Small_oocyte	oocyte	Small
SCOC_bar2_id15	7140326	1071048900	7116070	901935066	84.2104	0.04	97.3	92.96	42.93	0.803	13766	2633350	0.00555689	Small_oocyte	oocyte	Small
SCOC_bar2_id16	58504416	8775662400	58291484	7132298701	81.2736	0.04	97.09	92.6	42.77	0.797	15719	10093102	0.00354477	Small_oocyte	oocyte	Small
SCOC_bar2_id17	6320841	948126150	6296445	781839565	82.4616	0.04	97.21	92.78	42.36	0.808	13718	2497331	0.00443619	Small_oocyte	oocyte	Small
SCOC_bar2_id18	423435	63515250	415240	42823764	67.4228	0.05	93.78	88.08	41.17	0.681	9476	150327	0.0326323	Small_oocyte	oocyte	Small
SCOC_bar2_id19	5604129	840619350	5578387	697845072	83.0156	0.04	97.19	92.71	42.65	0.807	13410	2280901	0.001474	Small_oocyte	oocyte	Small
SCOC_bar2_id20	49200	7380000	46706	4973101	67.3862	0.05	93.47	87.77	42.06	0.657	5010	16855	0.0164556	Small_oocyte	oocyte	Small
SCOC_bar2_id21	1605547	240832050	1590176	188444674	78.2473	0.04	96.85	92.25	42.88	0.78	11882	699462	0.00190355	Small_oocyte	oocyte	Small
SCOC_bar2_id22	178594	26789100	169688	16612438	62.0119	0.06	92.27	86.03	40.99	0.628	7531	58666	0.0231776	Small_oocyte	oocyte	Small
SCOC_bar2_id23	208703	31305450	201231	23407872	74.7725	0.05	95.9	91.05	42.65	0.748	7559	59544	0.00399779	Small_oocyte	oocyte	Small
SCOC_bar2_id24	17087742	2563161300	17002108	1967080360	76.7443	0.04	96.88	92.32	42.29	0.787	14604	5287028	0.00360712	Small_oocyte	oocyte	Small
SCOC_bar2_id25	277078	41561700	267103	26256565	63.1749	0.06	92.44	86.16	40.67	0.639	8487	97315	0.0139625	Small_oocyte	oocyte	Small
SCOC_bar2_id26	332030	49804500	324240	32196602	64.646	0.06	92.91	86.74	40.67	0.659	8855	113928	0.0428551	Small_oocyte	oocyte	Small
SCOC_bar2_id27	198209	29731350	190774	19726246	66.3483	0.05	93.38	87.59	41.81	0.664	7855	69556	0.0405937	Small_oocyte	oocyte	Small
SCOC_bar2_id28	154098	23114700	108781	9874418	42.7192	0.13	81.34	71.9	43.93	0.318	5143	18253	0.0381008	Small_oocyte	oocyte	Small
SCOC_bar2_id29	2664721	399708150	2625797	251956988	63.0352	0.05	94.88	89.66	43.06	0.715	12448	936692	0.01949	Small_oocyte	oocyte	Small
SCOC_bar2_id33	210160	31524000	205609	20619079	65.4076	0.06	93.01	87.06	40.55	0.665	8043	77518	0.0370554	Medium_oocyte	oocyte	Medium
SCOC_bar2_id34	17192	2578800	16679	1642316	63.6853	0.06	92.04	85.67	40.75	0.626	2829	5929	0.0262769	Medium_oocyte	oocyte	Medium
SCOC_bar2_id35	126155	18923250	123490	12198093	64.4609	0.06	92.46	86.35	40.63	0.644	7005	45390	0.0172559	Medium_oocyte	oocyte	Medium
SCOC_bar2_id36	107111	16066650	106156	10727101	66.7663	0.05	96.13	91.33	41.37	0.763	6944	48005	0.00116519	Medium_oocyte	oocyte	Medium
SCOC_bar2_id37	111163	16674450	109792	11887532	71.2919	0.05	96.27	91.49	42.34	0.758	7016	49621	0.0022119	Medium_oocyte	oocyte	Medium
SCOC_bar2_id38	365642	54846300	363942	41151578	75.0307	0.04	96.98	92.42	42.17	0.802	9421	172241	0.000725201	Medium_oocyte	oocyte	Medium
SCOC_bar2_id39	456870	68530500	454475	52132680	76.0722	0.04	96.91	92.39	42.8	0.804	9985	191786	0.00470697	Medium_oocyte	oocyte	Medium
SCOC_bar2_id40	21412440	3211866000	21318711	2483897293	77.335	0.04	97.09	92.64	42.43	0.809	14728	7231030	0.00166614	Medium_oocyte	oocyte	Medium
SCOC_bar2_id41	7581729	1137259350	7552200	947776051	83.3386	0.04	97.34	92.99	43.67	0.815	13811	3107908	0.000766488	Medium_oocyte	oocyte	Medium
SCOC_bar2_id42	899022	134853300	895125	112199440	83.2011	0.04	97.25	92.84	43.01	0.812	10947	421306	0.00254037	Medium_oocyte	oocyte	Medium
SCOC_bar2_id43	365162	54774300	363210	44786513	81.7656	0.04	97.12	92.68	42.43	0.812	9298	175230	0.00268069	Medium_oocyte	oocyte	Medium
SCOC_bar2_id45	78415	11762250	77602	7800578	66.3188	0.05	95.58	90.52	41.68	0.746	6214	33978	0.000735229	Medium_oocyte	oocyte	Medium
SCOC_bar2_id46	241485	36222750	235101	23337804	64.4286	0.06	92.88	86.93	40.99	0.651	8400	81483	0.00832451	Medium_oocyte	oocyte	Medium
SCOC_bar2_id47	432963	64944450	426345	46745979	71.9784	0.05	95.19	90.04	41.56	0.74	8796	116158	0.00712869	Medium_oocyte	oocyte	Medium
SCOC_bar2_id48	39086258	5862938700	38926901	4589270481	78.2759	0.04	97.06	92.52	42.7	0.813	14725	11161429	0.00094066	Medium_oocyte	oocyte	Medium
SCOC_bar2_id49	165810	24871500	162015	17801286	71.573	0.05	94.87	89.61	42.08	0.695	7387	62650	0.0204203	Medium_oocyte	oocyte	Medium
SCOC_bar2_id51	64114	9617100	59588	5748040	59.769	0.07	90.38	83.64	40.96	0.539	5088	19091	0.00334116	Medium_oocyte	oocyte	Medium
SCOC_bar2_id52	210869	31630350	200924	19453410	61.5024	0.06	91.4	84.89	40.51	0.606	7830	71159	0.00403096	Medium_oocyte	oocyte	Medium
SCOC_bar2_id53	194241	29136150	178960	17115802	58.7442	0.07	90.02	83.09	41.08	0.563	7497	59103	0.00560266	Medium_oocyte	oocyte	Medium
SCOC_bar2_id54	370429	55564350	361189	35845729	64.5121	0.06	92.45	86.29	40.34	0.638	9072	134475	0.00287699	Medium_oocyte	oocyte	Medium
SCOC_bar2_id55	185186	27777900	177584	17217590	61.9831	0.06	91.31	84.78	40.6	0.605	7622	62629	0.00369068	Medium_oocyte	oocyte	Medium
SCOC_bar2_id56	1172231	175834650	1079283	95729502	54.4429	0.07	90.06	83.22	41.27	0.476	10422	285698	0.022369	Medium_oocyte	oocyte	Medium
SCOC_bar2_id57	750677	112601550	746132	87680102	77.8676	0.04	96.96	92.43	42.35	0.791	10693	342550	0.0010411	Medium_oocyte	oocyte	Medium
SCOC_bar2_id58	172176	25826400	166190	16946980	65.6188	0.06	93.1	87.2	41.23	0.658	7745	63170	0.0180473	Medium_oocyte	oocyte	Medium
SCOC_bar2_id59	672989	100948350	665518	80606117	79.8489	0.04	96.95	92.47	42.97	0.783	10337	307950	0.0011385	Medium_oocyte	oocyte	Medium
SCOC_bar2_id60	1607957	241193550	1597300	172119480	71.3616	0.05	96.42	91.63	40.73	0.775	11401	673282	0.00136754	Medium_oocyte	oocyte	Medium
SCOC_bar2_id66	1487813	223171950	1479354	166295135	74.5144	0.04	96.78	92.08	41.34	0.769	10639	652759	0.00347006	M2_oocyte	oocyte	M2
SCOC_bar2_id67	1223202	183480300	1205891	131835910	71.8529	0.05	96.23	91.36	40.96	0.755	10977	520432	0.00528482	M2_oocyte	oocyte	M2
SCOC_bar2_id68	1596074	239411100	1587504	176214876	73.6035	0.04	96.72	92	40.82	0.771	10943	696562	0.00289443	M2_oocyte	oocyte	M2
SCOC_bar2_id69	2197867	329680050	2142111	256047264	77.6654	0.04	96.47	91.77	42.85	0.762	11322	914351	0.0039131	M2_oocyte	oocyte	M2
SCOC_bar2_id70	4773453	716017950	4725513	590751292	82.5051	0.04	97.16	92.6	42.28	0.801	12586	1868235	0.00425218	M2_oocyte	oocyte	M2
SCOC_bar2_id71	6272913	940936950	6249688	793754426	84.3579	0.04	97.27	92.78	41.32	0.812	12562	2253508	0.00617155	M2_oocyte	oocyte	M2
SCOC_bar2_id73	171447	25717050	163472	16409946	63.8096	0.05	94.22	88.77	40.9	0.661	7131	62719	0.00248111	M2_oocyte	oocyte	M2
SCOC_bar2_id74	1041147	156172050	1032411	118104253	75.6244	0.04	96.81	92.1	41.94	0.763	10413	456246	0.00212808	M2_oocyte	oocyte	M2
SCOC_bar2_id75	693199	103979850	671163	71458115	68.723	0.05	95.57	90.52	40.4	0.731	9800	291418	0.00286735	M2_oocyte	oocyte	M2
SCOC_bar2_id76	595857	89378550	544088	59159990	66.1904	0.05	93.44	87.79	42.26	0.66	9186	205451	0.00299899	M2_oocyte	oocyte	M2
SCOC_bar2_id77	3663065	549459750	3621317	411126217	74.8237	0.04	96.68	91.92	41.34	0.775	12014	1529402	0.00472712	M2_oocyte	oocyte	M2
SCOC_bar2_id78	401584	60237600	396785	44785425	74.348	0.04	96.55	91.77	42.37	0.751	8773	176066	0.00380224	M2_oocyte	oocyte	M2
SCOC_bar2_id79	1284275	192641250	1271148	135050734	70.1048	0.05	96.17	91.19	40.8	0.741	10556	488045	0.00548157	M2_oocyte	oocyte	M2
SCOC_bar2_id80	14297323	2144598450	14149380	1581209606	73.7299	0.04	96.56	91.74	41.13	0.763	13803	4550748	0.00689538	M2_oocyte	oocyte	M2
SCOC_bar2_id81	729360	109404000	660563	75245904	68.778	0.05	93.62	88.1	42.41	0.667	9479	256102	0.00633211	M2_oocyte	oocyte	M2
SCOC_bar2_id82	843027	126454050	831544	103264150	81.6614	0.04	97	92.51	44.17	0.758	10329	351590	0.0026721	M2_oocyte	oocyte	M2
SCOC_bar2_id83	1626367	243955050	1618581	200969454	82.3797	0.04	97.23	92.76	42.83	0.786	11146	737290	0.00466154	M2_oocyte	oocyte	M2
SCOC_bar2_id84	690856	103628400	674493	82158763	79.2821	0.04	96.53	91.87	43.89	0.75	9677	296060	0.0033529	M2_oocyte	oocyte	M2
SCOC_bar2_id85	892230	133834500	795089	88379399	66.0363	0.05	92.96	87.25	44.04	0.619	9775	292500	0.00181209	M2_oocyte	oocyte	M2
SCOC_bar2_id86	996899	149534850	992299	120851541	80.8183	0.04	97.22	92.76	42.86	0.784	10529	462901	0.00334586	M2_oocyte	oocyte	M2
SCOC_bar2_id87	433747	65062050	383276	43511948	66.8776	0.06	92.34	86.43	44.53	0.614	8476	134822	0.00481273	M2_oocyte	oocyte	M2
SCOC_bar2_id88	2440498	366074700	2233667	250343897	68.386	0.05	93.94	88.51	42.97	0.669	11654	848819	0.00499601	M2_oocyte	oocyte	M2
SCOC_bar2_id90	1682035	252305250	1669475	195524716	77.4953	0.04	96.98	92.35	41.82	0.778	11088	734675	0.00431114	M2_oocyte	oocyte	M2
SCOC_bar2_id92	1154780	173217000	1146250	128554553	74.2159	0.04	96.78	92.09	41.29	0.765	10596	509928	0.00262094	M2_oocyte	oocyte	M2
SCOC_bar2_id93	1449203	217380450	1417446	159983242	73.596	0.04	96.21	91.33	42.77	0.729	10871	574575	0.00318696	M2_oocyte	oocyte	M2
SCOC_bar2_id94	580376	87056400	572026	61329140	70.4476	0.04	96.37	91.55	41.15	0.746	9695	250634	0.00392257	M2_oocyte	oocyte	M2
SCOC_bar2_id95	427708	64156200	412880	41674743	64.9582	0.05	95.09	89.88	40.19	0.692	8829	156654	0.00337184	M2_oocyte	oocyte	M2
SCOC_bar2_id96	6741549	1011232350	6666422	776082840	76.7462	0.04	96.9	92.3	42.29	0.764	13014	2598237	0.00666749	M2_oocyte	oocyte	M2
SCOC_bar3_id33	4375935	656390250	4355613	524200201	79.8611	0.04	97.43	93.72	43.14	0.791	12770	1803271	0.00265918	Large_oocyte	oocyte	Large
SCOC_bar3_id34	104092	15613800	103004	12549339	80.3734	0.04	97.25	93.4	47.72	0.705	5477	29963	0.0188611	Large_oocyte	oocyte	Large
SCOC_bar3_id35	765288	114793200	761147	94559487	82.3738	0.04	97.53	93.81	42.91	0.736	8865	335469	0.00188039	Large_oocyte	oocyte	Large
SCOC_bar3_id57	2645954	396893100	2591497	333622285	84.0585	0.04	96.69	92.76	43.27	0.755	12081	986093	0.0112691	Large_oocyte	oocyte	Large
SCOC_bar3_id58	1818018	272702700	1787044	226332463	82.996	0.04	96.93	93.07	43.02	0.759	11271	732920	0.0172806	Large_oocyte	oocyte	Large
SCOC_bar3_id59	2523292	378493800	2478855	318716056	84.2064	0.04	97.07	93.32	43.53	0.775	12552	993537	0.00284032	Large_oocyte	oocyte	Large
SCOC_bar3_id62	365301	54795150	340497	30977438	56.5332	0.07	88.14	81.46	44.64	0.505	8864	105000	0.00368163	Large_oocyte	oocyte	Large
SCOC_bar4_id01	264706	39705900	242135	28139879	70.8708	0.05	95.44	90.05	43.01	0.676	6821	47862	0.0245185	Large_oocyte	oocyte	Large
SCOC_bar4_id02	11386667	1708000050	11315877	1451722292	84.9954	0.04	97.37	92.63	42.1	0.804	12876	2900389	0.00280826	Large_oocyte	oocyte	Large
SCOC_bar4_id03	3239296	485894400	3216926	414664769	85.3405	0.04	97.33	92.56	42.24	0.805	12091	1488949	0.0022355	Large_oocyte	oocyte	Large
SCOC_bar4_id04	702781	105417150	652937	69298695	65.7376	0.05	93.92	87.85	40.04	0.611	9537	165534	0.00422291	Large_oocyte	oocyte	Large
SCOC_bar4_id05	1073517	161027550	1055712	130115323	80.8031	0.04	97.18	92.39	41.36	0.786	11039	510412	0.00173089	Large_oocyte	oocyte	Large
SCOC_bar4_id06	1191636	178745400	1179837	146294416	81.8451	0.04	97.29	92.5	42.68	0.765	9565	566194	0.00113084	Large_oocyte	oocyte	Large
SCOC_bar4_id09	342062	51309300	319923	37406051	72.9031	0.04	96.03	90.71	41.89	0.71	7888	135298	0.00104106	Large_oocyte	oocyte	Large
SCOC_bar4_id10	4617284	692592600	4579941	599859089	86.6107	0.04	97.38	92.64	42.87	0.772	12455	1546498	0.0052641	Large_oocyte	oocyte	Large
SCOC_bar4_id11	2031903	304785450	1989544	257045755	84.3366	0.04	97.22	92.44	42.81	0.789	11095	949463	0.00230021	Large_oocyte	oocyte	Large
SCOC_bar4_id12	9826499	1473974850	9755875	1262389878	85.6453	0.04	97.3	92.55	42.51	0.801	13285	3051132	0.00108334	Large_oocyte	oocyte	Large
SCOC_bar4_id13	7818813	1172821950	7703509	1003291960	85.5451	0.04	97.22	92.45	42.2	0.789	13195	2299233	0.00292544	Large_oocyte	oocyte	Large
SCOC_bar4_id14	5200937	780140550	5149745	633527501	81.2068	0.04	96.7	91.74	41.04	0.709	12427	1800958	0.00169511	Large_oocyte	oocyte	Large
SCOC_bar4_id15	8887880	1333182000	8814824	1045508524	78.422	0.04	97.09	92.2	40.68	0.774	12392	2405912	0.00209212	Large_oocyte	oocyte	Large
SCOC_bar4_id17	2199793	329968950	2167189	260657966	78.9947	0.04	96.98	92.11	45.99	0.78	11045	695625	0.0131929	Large_oocyte	oocyte	Large
SCOC_bar4_id18	3349662	502449300	3313082	386287045	76.8808	0.04	96.88	91.79	39.9	0.79	11926	1271866	0.00150183	Large_oocyte	oocyte	Large
SCOC_bar4_id19	618611	92791650	572837	59395965	64.01	0.05	93.79	87.68	42.12	0.606	9064	164059	0.118436	Large_oocyte	oocyte	Large
SCOC_bar4_id20	426490	63973500	408991	50176340	78.433	0.04	96.59	91.58	43.45	0.716	8075	181518	0.00495009	Large_oocyte	oocyte	Large
SCOC_bar4_id21	86311	12946650	61103	5610227	43.3334	0.09	85.49	76.92	45.33	0.291	3579	9114	0.00142435	Large_oocyte	oocyte	Large
SCOC_bar4_id22	1941207	291181050	1892670	230279687	79.0847	0.04	96.89	92.03	43.32	0.763	12050	804623	0.00154244	Large_oocyte	oocyte	Large
SCOC_bar4_id23	345543	51831450	315240	37766536	72.8641	0.04	95.88	90.66	41.8	0.738	8765	142250	0.00155119	Large_oocyte	oocyte	Large
SCOC_bar4_id24	7487456	1123118400	7446884	982664558	87.4943	0.04	97.45	92.81	42.51	0.806	13174	2641606	0.00165043	Large_oocyte	oocyte	Large
SCOC_bar4_id49	576562	86484300	555527	59357901	68.6343	0.05	95.84	90.53	45.12	0.697	9613	245400	0.00258904	Large_oocyte	oocyte	Large
SCOC_bar4_id50	245671	36850650	188844	18765681	50.9236	0.06	90.4	83.34	44.21	0.5	7539	62867	0.00589817	Large_oocyte	oocyte	Large

## Sheet: Sheet2
Methylation Sequencing Quality Control Results
Sample	Total_Sequence_base	Total_Sequence_Reads	Reads_After_Trim	Unique_Map_Reads	Map_efficiency	Coveraged_bases	Fraction_of_genome_covered	BS_Conversion_Rate	mc_GpC	Total_bam_reads	Genomic_reads	lambda_reads	lambda/Genomic	Mitochondria_reads	Mitochondria/Genomic	1x_mean_WCG	1x_mean_GCH	1x_WCG_coverage	3x_WCG_coverage	1x_GCH_coverage	3x_GCH_coverage	RNA_Sample_Name
SCOC-1C-15	4107243600	27381624	23537864	7539525	0.320315	517979169	0.200388	0.974503	0.907175	6306860	6282281	24579	0.00389719	789	0.000125102	0.633535	0.275549	3872083	329070	26389906	2085112	SCOC_bar1_id65
SCOC-1C-16	3297580500	21983870	18870738	6091048	0.322777	442664042	0.171251	0.979189	0.875147	5134206	5122645	11561	0.00225176	446	8.69e-05	0.627113	0.216794	3290165	229963	22429385	1464261	SCOC_bar1_id66
SCOC-1C-01	3064105800	20427372	17817848	5767726	0.323705	429335838	0.166095	0.985615	0.860536	4855093	4850939	4154	0.000855596	82	1.69e-05	0.616777	0.104953	3207602	217326	22076530	1417940	SCOC_bar1_id49
SCOC-1C-21	3808236600	25388244	22075056	6515485	0.295151	452649494	0.175114	0.978403	0.885958	5428784	5418164	10620	0.00195624	539	9.93e-05	0.627005	0.28685	3426900	277737	23066333	1730301	SCOC_bar1_id71
SCOC-1C-03	3038824800	20258832	17542504	5871918	0.334725	428829228	0.165899	0.985661	0.780319	4891333	4883454	7879	0.00161081	170	3.48e-05	0.61753	0.252383	3142297	206148	21533176	1324145	SCOC_bar1_id51
SCOC-1C-04	3194113200	21294088	18579084	6172009	0.332202	456529747	0.176615	0.985857	0.819973	5216938	5207820	9118	0.00174777	283	5.42e-05	0.619785	0.163236	3367421	225931	23149633	1465397	SCOC_bar1_id52
SCOC-1C-07	2491808400	16612056	15142400	5261376	0.34746	419078434	0.162127	0.984057	0.822267	4530954	4520365	10589	0.00233703	286	6.31e-05	0.624757	0.234314	3112803	183030	21212112	1168808	SCOC_bar1_id55
SCOC-1D-11	2137647600	14250984	13556962	4869814	0.359211	373128484	0.14435	0.983185	0.733181	3680406	3.64484e+06	35569	0.00966442	66377	0.0180352	0.574802	0.609755	2543952	113810	17420460	711514	SCOC_bar1_id85
SCOC-1D-12	1598394900	10655966	10052542	3106188	0.308995	242131658	0.0936723	0.985296	0.689008	2308118	2.27316e+06	34960	0.0151465	69980	0.0303191	0.472237	0.557212	1636682	49721	11185200	293470	SCOC_bar1_id86
SCOC-1D-13	2006830200	13378868	12718144	3342882	0.262844	197070269	0.0762396	0.978928	0.875433	2050357	1.94638e+06	103977	0.0507117	129562	0.06319	0.48493	0.804037	1286500	46205	8767923	273924	SCOC_bar1_id87
SCOC-1D-15	1986274800	13241832	12077352	2631679	0.217902	216318266	0.083686	0.964289	0.772015	2015222	1.97658e+06	38642	0.0191751	11854	0.00588223	0.500324	0.391633	1461607	48864	10050995	293855	SCOC_bar1_id89
SCOC-1D-16	1967835300	13118902	12204738	2846937	0.233265	196455833	0.0760019	0.982521	0.784908	1930632	1.89378e+06	36847	0.0190855	86200	0.0446486	0.488572	0.38905	1345672	48865	9138658	287096	SCOC_bar1_id90
SCOC-1D-17	1761409800	11742732	11230060	3149464	0.280449	201288620	0.0778715	0.978442	0.85371	1966298	1.93541e+06	30890	0.0157097	93908	0.0477588	0.506084	0.851734	1270995	46577	8773933	278973	SCOC_bar1_id91
SCOC-1D-18	1582896900	10552646	10092178	2410719	0.23887	154695292	0.0598462	0.984251	0.770689	1490832	1.45718e+06	33655	0.0225746	81641	0.054762	0.482108	0.817296	992643	28329	6802922	164406	SCOC_bar1_id92
SCOC-1D-19	2297931600	15319544	14121030	6020277	0.426334	455846802	0.176351	0.983594	0.763072	4837412	4.78708e+06	50327	0.0104037	17894	0.00369908	0.824673	0.821884	2630390	124942	19175962	875005	SCOC_bar1_id95
SCOC-1D-20	2367877200	15785848	14457492	3690664	0.255277	291529334	0.112782	0.980734	0.864201	2846789	2810240	36549	0.0128387	268	9.41e-05	0.631514	0.034341	2097444	103266	14386164	648549	SCOC_bar1_id96
SCOC-1D-02	6083259600	40555064	35591276	12531384	0.352091	788610443	0.305086	0.981191	0.847683	10343096	10329481	13615	0.00131634	670	6.48e-05	0.627675	0.283815	5891939	687743	40847066	4508285	SCOC_bar1_id74
SCOC-1D-03	6315109800	42100732	36965610	13328029	0.360552	825663171	0.31942	0.979466	0.839586	11031144	11016412	14732	0.00133549	585	5.3e-05	0.625177	0.30486	6205491	768412	43049301	5038825	SCOC_bar1_id75
SCOC-1D-05	5146197900	34307986	30158244	10899224	0.361401	704588231	0.272581	0.98212	0.843412	9049821	9039460	10361	0.00114488	827	9.14e-05	0.633158	0.29588	5280002	576492	36415058	3758285	SCOC_bar1_id77
SCOC-1D-06	5768361600	38455744	33624816	11732616	0.348927	742949479	0.287421	0.978923	0.876947	9650490	9631092	19398	0.00201005	676	7e-05	0.636711	0.299017	5532111	616790	38338087	4051598	SCOC_bar1_id78
SCOC-1D-07	3744732000	24964880	21936784	7709966	0.351463	541917033	0.209649	0.975826	0.908201	6414077	6409597	4480	0.000698464	267	4.16e-05	0.624684	0.332479	4022935	330571	27502988	2126663	SCOC_bar1_id79
SCOC-1D-08	5074730400	33831536	28905016	10088328	0.349017	639336878	0.247337	0.980666	0.865176	8240799	8221220	19579	0.00237586	542	6.58e-05	0.625562	0.283022	4846118	530728	33266979	3452371	SCOC_bar1_id80
ASCOC-2A-40	5031480900	33543206	29920364	8106661	0.270941	341794884	0.132228	0.982496	0.777541	4028599	3982708	45891	0.0113913	1432	0.000355459	0.616927	0.04237	2315447	291947	16457057	1981134	SCOC_bar2_id02
ASCOC-2A-41	5401645200	36010968	33537174	10443280	0.311394	498102845	0.192699	0.98708	0.631938	5931810	5.81966e+06	112149	0.0189064	37261	0.00628156	0.461785	0.463803	3410635	393138	23609358	2563207	SCOC_bar2_id03
ASCOC-2A-44	6647106000	44314040	40345056	7385970	0.18307	395116653	0.152857	0.986172	0.656886	4259433	4.16584e+06	93593	0.0219731	16980	0.00398645	0.506995	0.374444	2551564	204022	18064933	1368333	SCOC_bar2_id08
ASCOC-2A-46	3014637900	20097586	18169754	5153827	0.283649	326696661	0.126388	0.985838	0.711211	3503654	3.3891e+06	114554	0.0326956	33449	0.00954689	0.462742	0.419833	2229299	161413	15316082	1019155	SCOC_bar2_id10
ASCOC-2A-47	3296454300	21976362	20485172	7315702	0.357122	492669965	0.190597	0.98585	0.80609	5222928	5188621	34307	0.00656854	1027	0.000196633	0.62262	0.457365	3313530	254497	23271054	1701893	SCOC_bar2_id11
ASCOC-2A-49	3340125000	22267500	20466428	5421073	0.264876	269368644	0.104209	0.983899	0.810289	2808200	2.76194e+06	46261	0.0164735	142122	0.0506096	0.436162	0.869925	1655534	88045	11524858	559674	SCOC_bar2_id13
ASCOC-2A-50	3919502100	26130014	23891858	6460186	0.270393	404301353	0.15641	0.987627	0.671354	4280589	4.23936e+06	41230	0.00963185	100339	0.0234405	0.489013	0.341592	2771643	185002	19229619	1194348	SCOC_bar2_id14
ASCOC-2A-51	3892601700	25950678	23173556	6799566	0.293419	438167685	0.169512	0.987496	0.679885	4764096	4.68518e+06	78917	0.0165649	31950	0.00670641	0.503392	0.352872	2995294	241526	20852391	1569684	SCOC_bar2_id15
ASCOC-2A-52	7445862600	49639084	40650224	7824625	0.192487	451282425	0.174585	0.987656	0.678211	5229471	5.15229e+06	77183	0.0147592	25009	0.00478232	0.445421	0.34369	3064923	295387	21397155	1931007	SCOC_bar2_id16
ASCOC-2A-53	2880757500	19205050	17528278	3279989	0.187126	192091724	0.0743136	0.987175	0.683317	2096124	2.05112e+06	45008	0.021472	11566	0.0055178	0.447529	0.332613	1288216	124231	8892185	789242	SCOC_bar2_id17
ASCOC-2A-54	3120168900	20801126	19628392	5904647	0.300822	313248539	0.121185	0.986049	0.802959	3261613	3.22837e+06	33247	0.0101934	124565	0.0381912	0.500944	0.682186	1947111	117938	13696616	776749	SCOC_bar2_id18
ASCOC-2A-55	3141070800	20940472	19814124	5914574	0.298503	257925978	0.0997825	0.987391	0.766518	2741726	2.72052e+06	21201	0.00773272	167534	0.0611053	0.494518	0.767904	1603186	92960	11184664	603711	SCOC_bar2_id20
ASCOC-2A-56	4944890700	32965938	30363678	8012290	0.263877	438605730	0.169681	0.990757	0.585121	4877294	4.79946e+06	77831	0.0159578	21915	0.00449327	0.463388	0.310541	2987008	283870	20813876	1868106	SCOC_bar2_id21
ASCOC-2A-57	2534645400	16897636	15801878	3885120	0.245864	226941603	0.0877958	0.98307	0.798263	2260387	2.23836e+06	22028	0.00974523	137544	0.0608498	0.509175	0.686524	1453945	53883	10081054	335547	SCOC_bar2_id22
ASCOC-2A-58	4801088700	32007258	30263644	10271937	0.339415	502526805	0.19441	0.984926	0.782759	5681466	5630938	50528	0.00889348	1800	0.00031682	0.611506	0.409074	3319045	354439	23428645	2392071	SCOC_bar2_id23
SCOC-1A-10	1279619400	8530796	8005664	2229163	0.278448	168519114	0.0651941	0.986503	0.626461	1699103	1.64895e+06	50152	0.0295168	31464	0.018518	0.525354	0.322179	1173774	47003	7999118	279539	SCOC_bar1_id18
SCOC-1A-11	1298156100	8654374	8274894	2573383	0.310987	193878737	0.0750049	0.986326	0.616166	1936618	1.8807e+06	55919	0.0288746	24652	0.0127294	0.4964	0.339043	1342111	55878	9174117	337544	SCOC_bar1_id19
SCOC-1A-12	1435242900	9568286	9153022	2216506	0.242161	164581555	0.0636708	0.987204	0.634439	1629090	1.58049e+06	48603	0.0298344	17385	0.0106716	0.514756	0.323845	1133286	46654	7764937	279249	SCOC_bar1_id20
SCOC-1A-13	1167287100	7781914	7464502	2400109	0.321536	180885755	0.0699784	0.983563	0.581304	1777149	1.7343e+06	42848	0.0241105	30319	0.0170605	0.527131	0.288365	1253405	51779	8557666	312941	SCOC_bar1_id21
SCOC-1A-14	1083748800	7224992	6896162	2016405	0.292395	159100735	0.0615505	0.987267	0.647427	1539286	1.49307e+06	46211	0.0300211	29598	0.0192284	0.49438	0.334141	1107433	37642	7523054	218845	SCOC_bar1_id22
SCOC-1A-15	1032502500	6883350	6584802	1830400	0.277973	145830955	0.0564169	0.985822	0.669134	1380884	1.31748e+06	63405	0.0459162	15272	0.0110596	0.47628	0.369536	1020591	29534	6877813	166477	SCOC_bar1_id23
SCOC-1A-16	1762647900	11750986	11158102	2779424	0.249095	205570462	0.079528	0.98393	0.764562	2061796	1.96595e+06	95850	0.0464886	26041	0.0126303	0.530334	0.264899	1432472	57843	9799217	349014	SCOC_bar1_id24
SCOC-1A-17	3848853000	25659020	22676796	7697400	0.339439	538924828	0.208491	0.985142	0.717318	6357690	6351736	5954	0.000936504	230	3.62e-05	0.642004	0.271556	3903712	305073	27070720	1996949	SCOC_bar1_id25
SCOC-1A-18	3720048000	24800320	22083622	7549512	0.34186	538164082	0.208197	0.986638	0.70321	6225517	6219950	5567	0.000894223	224	3.6e-05	0.643692	0.291534	3878302	289681	26886997	1890493	SCOC_bar1_id26
SCOC-1A-19	3348736800	22324912	20064442	7206920	0.359189	522806540	0.202256	0.981653	0.805798	5961943	5945236	16707	0.00280227	512	8.59e-05	0.638137	0.292214	3758307	265582	26050801	1739194	SCOC_bar1_id27
SCOC-1A-01	7088050200	47253668	41270392	14906046	0.36118	877905060	0.339631	0.981799	0.810183	12306968	12288607	18361	0.00149192	228	1.85e-05	0.612411	0.367361	6580804	929759	45782720	6159853	SCOC_bar1_id01
SCOC-1A-20	1999675800	13331172	12550904	4578032	0.364757	363776074	0.140732	0.986354	0.749423	3659176	3651896	7280	0.00198952	115	3.14e-05	0.643421	0.285452	2604760	122088	17834969	774747	SCOC_bar1_id29
SCOC-1A-21	3176135400	21174236	19112288	6720684	0.351642	505052180	0.195387	0.984737	0.753256	5668787	5660366	8421	0.0014855	336	5.93e-05	0.644285	0.258217	3637015	243523	25192370	1587127	SCOC_bar1_id30
SCOC-1A-22	2923821900	19492146	17760116	6134370	0.345401	461408593	0.178503	0.982603	0.810941	5035611	5024132	11479	0.00227956	237	4.71e-05	0.645972	0.273728	3372904	213952	23140207	1375071	SCOC_bar1_id31
SCOC-1A-23	4009136100	26727574	23627190	8482725	0.359024	575395872	0.222601	0.982158	0.788823	6957237	6946463	10774	0.0015486	393	5.65e-05	0.637695	0.254094	4201992	363625	29104731	2373976	SCOC_bar1_id32
SCOC-1A-02	3826470000	25509800	22355954	6452926	0.288645	479235219	0.185399	0.981784	0.821586	5455947	5452323	3624	0.000664229	105	1.92e-05	0.612695	0.356579	3413385	220692	23578402	1434816	SCOC_bar1_id02
SCOC-1A-03	3141999600	20946664	18741654	6903055	0.368327	500873081	0.19377	0.982947	0.779141	5643860	5629352	14508	0.00257058	148	2.62e-05	0.603506	0.36869	3562215	241198	24700230	1577949	SCOC_bar1_id03
SCOC-1A-04	2566774200	17111828	15424806	5612069	0.363834	432787051	0.16743	0.98452	0.79355	4672533	4658168	14365	0.00307435	116	2.48e-05	0.607992	0.376816	3059718	173559	21135060	1125023	SCOC_bar1_id04
SCOC-1A-05	1576722900	10511486	9949836	3721579	0.374034	310630444	0.120172	0.98419	0.782737	2992508	2977156	15352	0.00513015	171	5.71e-05	0.606535	0.292719	2169793	85583	14989486	546142	SCOC_bar1_id05
SCOC-1A-06	2320443600	15469624	13664556	4926720	0.360547	378359075	0.146374	0.98214	0.813328	4100174	4087758	12416	0.00302816	140	3.41e-05	0.606328	0.319443	2742117	155737	18803091	999049	SCOC_bar1_id06
SCOC-1A-07	2188712100	14591414	13403234	4843866	0.361395	377094789	0.145885	0.981038	0.847063	3876171	3859250	16921	0.00436539	142	3.66e-05	0.616573	0.288691	2753248	142255	18698214	894980	SCOC_bar1_id07
SCOC-1A-08	4748330400	31655536	28209470	9992301	0.354218	645303431	0.249645	0.982889	0.830309	8054124	8032440	21684	0.00269228	242	3e-05	0.608161	0.375938	4798987	485400	32814490	3102393	SCOC_bar1_id12
SCOC-1A-09	1347980400	8986536	8423404	2154406	0.255764	165076228	0.0638622	0.985396	0.67699	1619145	1.57827e+06	40875	0.0252448	24207	0.0149505	0.50836	0.323288	1145148	42957	7786269	250615	SCOC_bar1_id17
SCOC-1B-24	1758442200	11722948	10147570	3270104	0.322255	264930815	0.102492	0.983799	0.781862	2777501	2766634	10867	0.00391251	162	5.83e-05	0.637138	0.267236	1905686	80320	13016517	498395	SCOC_bar1_id33
SCOC-1B-25	2265115800	15100772	12957434	4065167	0.313732	314610474	0.121712	0.983736	0.762751	3405908	3396270	9638	0.00282979	127	3.73e-05	0.640832	0.284863	2271307	115838	15543267	727532	SCOC_bar1_id34
SCOC-1B-26	4421262000	29475080	25321696	8649087	0.341568	583396216	0.225696	0.981935	0.802224	7308851	7294105	14746	0.00201755	512	7.01e-05	0.64549	0.290828	4333808	415565	29687633	2654206	SCOC_bar1_id35
SCOC-1B-27	2688786300	17925242	15413922	4800715	0.311453	360054536	0.139292	0.987114	0.732298	4107148	4102710	4438	0.00108055	362	8.81e-05	0.645431	0.22664	2674096	171299	18144290	1069574	SCOC_bar1_id36
SCOC-1B-28	3112180500	20747870	17929288	6371807	0.355385	461579525	0.178569	0.98494	0.762771	5431027	5420321	10706	0.00197127	393	7.24e-05	0.64052	0.263882	3432439	264646	23364893	1672732	SCOC_bar1_id37
SCOC-1B-29	2049460200	13663068	12002516	4004206	0.333614	317288039	0.122748	0.984135	0.785662	3399770	3388661	11109	0.00326757	337	9.91e-05	0.640596	0.264124	2294242	109761	15619719	684719	SCOC_bar1_id38
SCOC-1B-30	1568678700	10457858	9564952	3159394	0.330309	271036936	0.104855	0.985058	0.785101	2760482	2757540	2942	0.00106576	149	5.4e-05	0.643868	0.216251	1988895	79922	13472263	492739	SCOC_bar1_id39
SCOC-1B-31	2484575100	16563834	14059168	4844244	0.344561	369440892	0.142924	0.984677	0.759605	4139959	4131981	7978	0.00192707	154	3.72e-05	0.64097	0.251562	2658885	152427	18346560	990091	SCOC_bar1_id40
SCOC-1B-32	2430531300	16203542	14024494	4714375	0.336153	360766711	0.139568	0.982208	0.806347	3973914	3964036	9878	0.00248571	86	2.16e-05	0.618516	0.251623	2666787	151821	18103548	950753	SCOC_bar1_id41
SCOC-1B-33	1944012300	12960082	11407136	3803375	0.333421	302498096	0.117026	0.984252	0.830975	3253422	3250716	2706	0.00083174	86	2.64e-05	0.617318	0.16931	2253761	112557	15218098	698711	SCOC_bar1_id42
SCOC-1B-34	1783332000	11888880	10769086	3662623	0.340105	299242240	0.115766	0.983855	0.810649	3075084	3065661	9423	0.00306431	106	3.45e-05	0.623716	0.272583	2183427	94094	14805482	580213	SCOC_bar1_id44
SCOC-1B-37	2604510900	17363406	15198668	5397616	0.355137	404298071	0.156409	0.98068	0.842719	4568143	4548464	19679	0.00430788	200	4.38e-05	0.622221	0.257602	3043537	199575	20632908	1264632	SCOC_bar1_id47
SCOC-1B-38	2249496900	14996646	12903984	3188525	0.247096	252241320	0.0975833	0.981827	0.837499	2735854	2723993	11861	0.00433539	59	2.16e-05	0.619318	0.255396	1867946	83857	12685400	522948	SCOC_bar1_id48
SCOC-2B-59	2707559700	18050398	17144320	5271556	0.307481	298236882	0.115377	0.985201	0.867295	3098340	2.96973e+06	128608	0.0415087	150233	0.0484882	0.472937	0.869376	1870104	86488	12966202	540161	SCOC_bar2_id25
SCOC-2B-61	4140567900	27603786	26593078	7931447	0.298252	309453892	0.119717	0.98705	0.785924	3358792	3.29353e+06	65261	0.0194299	209799	0.0624626	0.611	0.77287	1889295	111307	13361082	732061	SCOC_bar2_id28
SCOC-2B-65	4237425900	28249506	26916626	9260033	0.344027	554650003	0.214575	0.987161	0.694605	6203915	6.04278e+06	161135	0.0259731	45991	0.00741322	0.522528	0.453863	3872982	341691	26746325	2203654	SCOC_bar2_id36
SCOC-2B-66	3918495000	26123300	24624126	5401988	0.219378	367146055	0.142036	0.988206	0.657823	3886820	3.78352e+06	103302	0.0265775	29543	0.00760082	0.490309	0.382821	2573947	184365	17645775	1158682	SCOC_bar2_id37
SCOC-2B-67	3274899600	21832664	20621810	5246471	0.254414	388376960	0.150249	0.987076	0.676073	3857294	3.78932e+06	67975	0.0176225	17573	0.00455578	0.545524	0.373953	2699566	140891	18603858	890281	SCOC_bar2_id38
SCOC-2B-68	8711740500	58078270	50068306	17730399	0.354124	951300905	0.368025	0.98461	0.745038	14398239	14369954	28285	0.00196448	12533	0.000870454	0.654224	0.371468	7380073	1299181	51006126	8493402	SCOC_bar2_id39
SCOC-2B-69	3752991600	25019944	23519552	5459253	0.232116	353612002	0.1368	0.981922	0.782106	3752470	3.62556e+06	126905	0.0338191	29142	0.00776608	0.545881	0.443371	2351312	175426	16325142	1113585	SCOC_bar2_id40
SCOC-2B-70	3151651500	21011010	19676902	4910524	0.249558	307919222	0.119123	0.987595	0.731109	3240408	3.15761e+06	82801	0.0255526	24364	0.00751881	0.482648	0.407327	2040553	159312	14194154	1022381	SCOC_bar2_id41
SCOC-2B-71	4060008300	27066722	25357248	7490729	0.295408	443723832	0.171661	0.987074	0.739143	4865685	4.7459e+06	119789	0.0246191	34079	0.00700395	0.521216	0.391832	3043095	269627	21060093	1737219	SCOC_bar2_id42
SCOC-2B-72	2844543000	18963620	18017950	6323729	0.350968	442873808	0.171332	0.987919	0.678531	4552754	4.47441e+06	78341	0.0172074	30041	0.00659842	0.541307	0.506218	2916754	182079	20386964	1165051	SCOC_bar2_id43
SCOC-2B-73	2808210900	18721406	17948300	5683535	0.316661	374071966	0.144715	0.986985	0.724699	3837452	3.73484e+06	102611	0.0267394	30073	0.00783671	0.455788	0.395543	2558437	167081	17629754	1058462	SCOC_bar2_id45
SCOC-2B-74	6085821300	40572142	36021526	12843885	0.356561	800003186	0.309493	0.984536	0.798357	10520098	10495317	24781	0.00235559	39106	0.00371727	0.643157	0.311857	5972031	737524	41596918	4905333	SCOC_bar2_id46
SCOC-2B-75	3100440000	20669600	19670910	7092513	0.360558	502329358	0.194334	0.982513	0.882549	5244967	5190156	54811	0.0104502	1126	0.000214682	0.613121	0.331102	3519810	252501	24466240	1654620	SCOC_bar2_id47
SCOC-2B-76	4253956200	28359708	27090778	7129624	0.263175	404129791	0.156344	0.986122	0.71455	4463710	4.32825e+06	135462	0.0303474	23906	0.00535564	0.506706	0.424778	2726168	253521	18914272	1628787	SCOC_bar2_id48
SCOC-2C-78	3499797000	23331980	22381176	6603442	0.295044	366076585	0.141622	0.962709	0.826021	3910046	3.87779e+06	32260	0.00825054	171678	0.0439069	0.563224	0.633348	2436351	155213	16777797	984198	SCOC_bar2_id52
SCOC-2C-79	3746274900	24975166	24118180	7385998	0.306242	372267393	0.144017	0.982311	0.817631	3979854	3.93681e+06	43047	0.0108162	175397	0.0440712	0.48554	0.799169	2389484	159341	16584167	1012115	SCOC_bar2_id53
SCOC-2C-80	3149200500	20994670	20124504	4828229	0.239918	333166396	0.12889	0.982966	0.822204	3264533	3.23215e+06	32378	0.00991811	64391	0.0197244	0.526681	0.59636	2227955	105662	15312134	658523	SCOC_bar2_id54
SCOC-2C-81	2822560800	18817072	18264290	5061088	0.277103	276532845	0.106981	0.980058	0.891271	2897995	2.83296e+06	65032	0.0224403	154811	0.05342	0.463523	0.662144	1816257	97379	12463943	597031	SCOC_bar2_id55
SCOC-2C-83	3695371200	24635808	23634748	7421524	0.314009	467788004	0.180971	0.985847	0.696673	4945979	4.87473e+06	71244	0.0144044	14568	0.00294542	0.567406	0.206684	3421793	257783	23411939	1650876	SCOC_bar2_id57
SCOC-2C-84	3174738300	21164922	20184042	6286447	0.311456	425247611	0.164513	0.986782	0.643612	4426018	4.34852e+06	77498	0.0175096	20984	0.00474106	0.462357	0.325842	2959998	211053	20408422	1330823	SCOC_bar2_id59
SCOC-2C-85	3408264000	22721760	22118678	6722290	0.303919	427997364	0.165577	0.989313	0.61744	4429352	4.34027e+06	89086	0.0201126	18419	0.0041584	0.517595	0.288333	2921968	204728	20361195	1326132	SCOC_bar2_id60
SCOC-2C-87	2512884600	16752564	15303602	5008299	0.327263	394146583	0.152482	0.983648	0.708381	3869985	3.81481e+06	55173	0.0142566	30941	0.00799512	0.575427	0.396972	2681666	119996	18643289	770689	SCOC_bar2_id66
SCOC-2C-88	2340590100	15603934	15099828	5305065	0.351333	386146633	0.149387	0.986244	0.704284	3841248	3.79014e+06	51104	0.013304	34366	0.00894657	0.546335	0.343609	2690113	143498	18549585	918036	SCOC_bar2_id67
SCOC-2C-89	1376081100	9173874	8775712	2169189	0.247181	131540202	0.0508883	0.980474	0.700026	1332571	1.2262e+06	106371	0.0798239	25552	0.019175	0.562917	0.511545	825088	37555	5779060	230747	SCOC_bar2_id68
SCOC-2C-90	2079572700	13863818	13226864	4552191	0.344163	325353489	0.125868	0.983414	0.676574	3203716	3.12668e+06	77034	0.0240452	27786	0.00867305	0.437299	0.447731	2177949	115714	15036129	725458	SCOC_bar2_id69
SCOC-2C-91	1784827200	11898848	11365454	3064060	0.269594	247630165	0.0957994	0.984674	0.704071	2286620	2.24777e+06	38851	0.0169906	18718	0.00818588	0.507288	0.341475	1696088	57968	11665097	349480	SCOC_bar2_id70
SCOC-2C-92	1986334200	13242228	12636856	4060157	0.321295	271344193	0.104974	0.983347	0.662689	2669524	2.61169e+06	57834	0.0216645	27073	0.0101415	0.508252	0.366956	1811616	93769	12541006	590614	SCOC_bar2_id71
SCOC-2D-100	3207069300	21380462	20383724	6096333	0.299078	335783839	0.129903	0.986918	0.673806	3613633	3.53671e+06	76923	0.0212869	186158	0.0515155	0.450388	0.347431	2333206	146648	15980197	914035	SCOC_bar2_id79
SCOC-2D-101	3267180900	21781206	20758508	6237614	0.300485	386891685	0.149675	0.983469	0.718141	4154771	4.06413e+06	90645	0.0218171	39775	0.00957333	0.439723	0.369832	2711914	218358	18565102	1377359	SCOC_bar2_id80
SCOC-2D-102	3995851200	26639008	24583342	2554644	0.103918	196971922	0.0762015	0.989172	0.572271	1851778	1.81322e+06	38556	0.0208211	11601	0.00626479	0.53668	0.251185	1366778	54116	9364615	327379	SCOC_bar2_id81
SCOC-2D-103	2839543200	18930288	18445472	5468002	0.296441	291143184	0.112633	0.989282	0.580865	3061104	2.99391e+06	67198	0.0219522	24041	0.0078537	0.471295	0.330316	2106522	163327	14099858	1001463	SCOC_bar2_id82
SCOC-2D-104	2663467800	17756452	17079540	5354295	0.313492	352781543	0.136479	0.989496	0.582001	3567231	3.50275e+06	64479	0.0180754	19906	0.00558024	0.456416	0.348311	2439381	156997	16749884	982491	SCOC_bar2_id83
SCOC-2D-105	3401994000	22679960	21953772	6738621	0.306946	234672412	0.0907865	0.991136	0.556933	2707558	2.63622e+06	71341	0.0263488	26426	0.00976009	0.439591	0.332442	1582599	180421	10935421	1171956	SCOC_bar2_id84
SCOC-2D-106	2900160300	19334402	18693638	5663722	0.302976	340576220	0.131757	0.989545	0.630114	3478385	3.41528e+06	63103	0.0181415	17746	0.00510179	0.457917	0.410291	2294563	160653	15826646	1017714	SCOC_bar2_id85
SCOC-2D-107	3589242600	23928284	22981858	7090633	0.308532	438001197	0.169447	0.98924	0.616116	4655387	4.58055e+06	74833	0.0160745	19265	0.00413822	0.460459	0.269385	3111277	259054	21312671	1629573	SCOC_bar2_id86
SCOC-2D-108	3091551000	20610340	19873826	6527322	0.328438	330158082	0.127727	0.987967	0.663577	3566317	3.45645e+06	109868	0.0308071	31575	0.00885367	0.447623	0.322637	2260587	190467	15552846	1213730	SCOC_bar2_id87
SCOC-2D-109	3375209700	22501398	21433392	6825641	0.318458	357065603	0.138136	0.987172	0.734905	3928846	3.80532e+06	123527	0.031441	43008	0.0109467	0.460613	0.345463	2447492	220921	16843175	1413005	SCOC_bar2_id88
SCOC-2D-111	3629526300	24196842	23326222	8006499	0.34324	452359368	0.175002	0.984716	0.703822	5016526	4.88304e+06	133485	0.0266091	41819	0.00833625	0.490728	0.478374	3065980	271600	21232484	1747902	SCOC_bar2_id90
SCOC-2D-114	3598351800	23989012	23219020	7488395	0.322511	446437342	0.172711	0.989518	0.604821	4818951	4.74416e+06	74789	0.0155198	29093	0.00603721	0.464349	0.29779	3110669	269180	21472270	1719528	SCOC_bar2_id93
SCOC-2D-115	3355665300	22371102	21487074	6763264	0.31476	454477431	0.175821	0.988331	0.657935	4836115	4.76818e+06	67935	0.0140474	11621	0.00240296	0.489358	0.256482	3249675	262078	22318190	1658717	SCOC_bar2_id94
SCOC-2D-116	3700927200	24672848	21085726	5950779	0.282218	300505860	0.116255	0.966961	0.695108	3782329	3.64658e+06	135752	0.0358911	33535	0.00886623	0.495313	0.26826	2130292	295653	14561606	1866443	SCOC_bar2_id95
SCOC-2D-117	3877727400	25851516	24334600	7494234	0.307966	382578277	0.148006	0.979372	0.759665	4453429	4.35451e+06	98923	0.0222128	22759	0.00511044	0.489586	0.293528	2651327	311349	18263654	1997410	SCOC_bar2_id96
SCOC-2D-94	3274974900	21833166	20791344	5432667	0.261295	319513522	0.123609	0.981228	0.699925	3476355	3.32021e+06	156146	0.0449166	48390	0.0139198	0.465532	0.387443	2264043	174163	15311052	1074494	SCOC_bar2_id73
SCOC-2D-95	4426741800	29511612	28100166	9515614	0.338632	513518239	0.198662	0.982072	0.683479	6012436	5.85543e+06	157006	0.0261135	86917	0.0144562	0.492898	0.488763	3506326	371413	24287201	2401377	SCOC_bar2_id74
SCOC-2D-96	3369960600	22466404	21449240	6846030	0.319174	402721670	0.155799	0.985441	0.647457	4343915	4.21811e+06	125804	0.028961	84880	0.01954	0.439495	0.548889	2702716	203945	18630846	1300796	SCOC_bar2_id75
SCOC-2D-97	3933837300	26225582	24930754	3932268	0.157728	267002271	0.103294	0.983812	0.67374	2686045	2.61655e+06	69492	0.0258715	22919	0.00853262	0.473522	0.493735	1783221	102106	12289335	638066	SCOC_bar2_id76
SCOC-2D-98	3326936700	22179578	21210388	7023407	0.331131	437359068	0.169199	0.985762	0.654466	4713727	4.61272e+06	101009	0.0214287	51762	0.0109811	0.464728	0.44931	3008970	241278	20736518	1532456	SCOC_bar2_id77
SCOC-2D-99	3977565000	26517100	25517774	6670089	0.26139	364021835	0.140827	0.987742	0.650514	4019904	3.88799e+06	131915	0.0328155	67228	0.0167238	0.48491	0.388196	2510056	216397	17273173	1381576	SCOC_bar2_id78
SCOC-3A-10	1422999300	9486662	8355488	2942804	0.3522	237232991	0.0917771	0.98527	0.694103	2437969	2434693	3276	0.00134374	296	0.000121413	0.652659	0.195928	1676823	56279	11581427	356581	SCOC_bar3_id21
SCOC-3A-11	1634757300	10898382	9429690	3088793	0.32756	238631969	0.0923184	0.985256	0.766088	2569271	2563511	5760	0.00224188	216	8.41e-05	0.642959	0.261847	1698746	67140	11659591	419485	SCOC_bar3_id25
SCOC-3A-14	1543396500	10289310	9146620	2906191	0.317734	227336454	0.0879485	0.975284	0.806701	2375086	2371827	3259	0.00137216	452	0.000190309	0.633035	0.230505	1612775	55775	11071953	347071	SCOC_bar3_id31
SCOC-3A-15	1427311200	9515408	8548172	3215093	0.376115	262789943	0.101664	0.983689	0.851635	2624102	2615873	8229	0.00313593	202	7.7e-05	0.634756	0.198173	1843367	62861	12763664	393898	SCOC_bar3_id32
SCOC-3A-19	1548146400	10320976	9043414	3287737	0.36355	261957916	0.101342	0.982223	0.824177	2723368	2719688	3680	0.00135127	176	6.46e-05	0.622303	0.19995	1852081	67145	12729625	422528	SCOC_bar3_id41
SCOC-3A-01	1015119900	6767466	5895484	2117003	0.359089	174953341	0.0676833	0.978951	0.826913	1727176	1720527	6649	0.00384964	62	3.59e-05	0.614695	0.372799	1216061	32856	8343519	195079	SCOC_bar3_id02
SCOC-3A-20	1335431100	8902874	7801496	2731084	0.350072	219661316	0.0849793	0.981717	0.834007	2258022	2253114	4908	0.00217358	160	7.09e-05	0.615777	0.211645	1552851	50655	10659209	308527	SCOC_bar3_id42
SCOC-3A-21	1254930600	8366204	7344728	2683940	0.365424	220806333	0.0854222	0.979961	0.808094	2242089	2239586	2503	0.00111637	100	4.46e-05	0.62463	0.199024	1576646	49173	10779410	303543	SCOC_bar3_id43
SCOC-3A-22	1485765000	9905100	8623926	3015051	0.349615	237366202	0.0918287	0.985572	0.755306	2476087	2472425	3662	0.00147895	125	5.05e-05	0.605568	0.203017	1698013	61479	11634458	380789	SCOC_bar3_id44
SCOC-3A-23	1213270800	8088472	6920240	2276510	0.328964	176828861	0.0684089	0.981351	0.758436	1882857	1879530	3327	0.001767	115	6.11e-05	0.604584	0.259161	1257031	39930	8591304	241522	SCOC_bar3_id45
SCOC-3A-24	1558254000	10388360	9085634	3092306	0.340351	250479046	0.0969016	0.984651	0.732137	2606504	2603419	3085	0.00118358	194	7.44e-05	0.605224	0.240301	1768671	61881	12166146	389205	SCOC_bar3_id46
SCOC-3A-25	1321310400	8808736	7812724	2473453	0.316593	197656208	0.0764663	0.978913	0.718533	2030077	2026442	3635	0.00179057	261	0.000128567	0.615461	0.244293	1392978	41993	9563950	257441	SCOC_bar3_id47
SCOC-3A-26	2370435000	15802900	13805688	4868484	0.352643	367339123	0.142111	0.985292	0.761704	3968414	3961649	6765	0.00170471	144	3.63e-05	0.607213	0.246342	2595759	126931	17980304	821150	SCOC_bar3_id48
SCOC-3A-04	1360834800	9072232	7885798	2766623	0.350836	221675229	0.0857584	0.974602	0.845617	2283940	2278999	4941	0.00216337	108	4.73e-05	0.661971	0.275562	1531190	49077	10638794	308539	SCOC_bar3_id08
SCOC-3A-07	2253065400	15020436	13327158	4724387	0.354493	366773400	0.141892	0.983829	0.836911	3862589	3843524	19065	0.00493581	249	6.45e-05	0.64341	0.294785	2553565	115342	17768261	749242	SCOC_bar3_id16
SCOC-3A-09	1383195000	9221300	8025014	2919810	0.363839	233859425	0.090472	0.987351	0.733966	2446465	2443311	3154	0.00128921	203	8.3e-05	0.647901	0.191214	1660744	58023	11447847	366956	SCOC_bar3_id18
SCOC-3B-10	1513327800	10088852	9505618	2423307	0.254934	155566485	0.0601832	0.985749	0.835317	1597082	1.54575e+06	51335	0.032143	97350	0.0609549	0.480692	0.06266	1117969	40272	7555989	230415	SCOC_bar3_id58
SCOC-3B-17	3802014000	25346760	22451776	7811422	0.34792	570580773	0.220738	0.986404	0.906539	6494950	6493409	1541	0.000237261	468	7.21e-05	0.597755	0.115355	4193263	298089	28736139	1894306	SCOC_bar3_id66
SCOC-3B-18	5340240900	35601606	31640496	11402254	0.360369	728216615	0.281722	0.988231	0.889331	9207717	9201587	6130	0.000665746	826	8.97e-05	0.595204	0.1433	5534836	606922	37904289	3891449	SCOC_bar3_id67
SCOC-3B-19	3116088600	20773924	18538626	7072968	0.381526	513534414	0.198668	0.985283	0.811502	5806367	5795146	11221	0.00193253	401	6.91e-05	0.598156	0.240625	3737395	264299	25831743	1732955	SCOC_bar3_id68
SCOC-3B-01	3283162800	21887752	19680850	7134072	0.362488	522573731	0.202165	0.987497	0.746223	5856211	5849659	6552	0.00111881	224	3.82e-05	0.613478	0.181654	3851222	269676	26496056	1738748	SCOC_bar3_id49
SCOC-3B-20	5959341600	39728944	35045740	12810654	0.365541	797373034	0.308476	0.976985	0.803975	10475953	10473839	2114	0.000201795	595	5.68e-05	0.582043	0.30972	5940826	695640	41215896	4587245	SCOC_bar3_id69
SCOC-3B-21	7398279600	49321864	43469574	17130354	0.394077	981509222	0.379712	0.983339	0.923257	14030531	14027923	2608	0.00018588	1327	9.46e-05	0.590378	0.109011	7612711	1190052	52527796	7696343	SCOC_bar3_id70
SCOC-3B-22	7836381600	52242544	46161272	16021086	0.347068	942411833	0.364586	0.979099	0.897519	12989489	12983000	6489	0.000499558	1188	9.15e-05	0.591139	0.199423	7114049	966256	49431780	6293090	SCOC_bar3_id71
SCOC-3B-23	5126996400	34179976	29129542	10303994	0.35373	653978451	0.253001	0.979677	0.910679	8482314	8478940	3374	0.000397769	697	8.22e-05	0.587285	0.224161	4851197	492013	33318108	3164461	SCOC_bar3_id72
SCOC-3B-02	4477650000	29851000	26370174	9625384	0.36501	639210347	0.247288	0.987426	0.761334	7723820	7716027	7793	0.00100896	189	2.45e-05	0.61506	0.207206	4781716	446229	32960176	2921621	SCOC_bar3_id50
SCOC-3B-03	3899268300	25995122	22047190	6786828	0.307832	479971788	0.185684	0.986708	0.712272	5461143	5442733	18410	0.00337109	134	2.45e-05	0.616947	0.192456	3518531	244104	24285269	1597843	SCOC_bar3_id51
SCOC-3B-04	5538700500	36924670	32426022	11381348	0.350994	720873566	0.278881	0.987594	0.731687	9289385	9279559	9826	0.00105777	259	2.79e-05	0.621353	0.174927	5519853	641461	38065378	4208417	SCOC_bar3_id52
SCOC-3B-05	4581863100	30545754	26595080	9355320	0.351769	621583626	0.240469	0.982985	0.741785	7668462	7662754	5708	0.000744347	457	5.96e-05	0.621747	0.203369	4651772	439668	32015295	2867080	SCOC_bar3_id53
SCOC-3B-06	4835876100	32239174	28407252	10306956	0.362828	697293998	0.269759	0.982414	0.85474	8518049	8513461	4588	0.000538621	440	5.17e-05	0.620944	0.174024	5161544	487670	35592031	3143238	SCOC_bar3_id54
SCOC-3B-07	2755816500	18372110	17160946	5764932	0.335933	444276992	0.171875	0.98117	0.785402	4804433	4797586	6847	0.00142514	541	0.000112604	0.619499	0.22342	3221434	186137	22222743	1211130	SCOC_bar3_id55
SCOC-3B-08	5861904600	39079364	33864600	12436558	0.367244	771820541	0.29859	0.984078	0.848883	10152381	10136132	16249	0.00160051	314	3.09e-05	0.613477	0.201949	5847405	700092	40525809	4618087	SCOC_bar3_id56
SCOC-3B-09	1298279700	8655198	8227646	2295656	0.279017	145281625	0.0562044	0.980807	0.84179	1478667	1.42451e+06	54157	0.0366256	102693	0.0694497	0.437866	0.199721	1031060	32575	6937398	182287	SCOC_bar3_id57
SCOC-4-10	13951602300	93010682	86563204	19499800	0.225267	921835331	0.356626	0.960397	0.966465	12813275	12729398	83877	0.0065461	60215	0.00469942	0.522071	0.380902	6808201	1171454	47278680	7616953	SCOC_bar4_id12
SCOC-4-11	2937977700	19586518	18602926	5520089	0.296732	311698354	0.120585	0.961451	0.971152	3225130	3.20788e+06	17245	0.00534707	182266	0.0565143	0.495202	0.802096	2025725	103796	13946139	650951	SCOC_bar4_id13
SCOC-4-13	2962047300	19746982	18534294	6414835	0.346106	451413058	0.174636	0.965515	0.966727	4659985	4.59705e+06	62933	0.013505	47082	0.0101035	0.507402	0.491172	3075944	198717	21267295	1267086	SCOC_bar4_id15
SCOC-4-18	2949276600	19661844	18471474	5682013	0.30761	391123390	0.151312	0.958535	0.967805	4056716	4.04726e+06	9459	0.00233169	67556	0.0166529	0.601626	0.107149	2800725	195615	19267610	1237382	SCOC_bar4_id22
SCOC-4-19	2749729200	18331528	17495356	4633446	0.264839	233460621	0.0903177	0.969636	0.955763	2624918	2591102	33816	0.0128827	1204	0.000458681	0.61484	0.033267	1652894	191048	11409233	1227710	SCOC_bar4_id23
SCOC-4-01	2615007300	17433382	15090424	1874040	0.124187	140670322	0.0544204	0.95555	0.965969	1397388	1.36013e+06	37254	0.0266597	42588	0.0304769	0.540357	0.823424	880820	30709	6083707	181877	SCOC_bar4_id01
SCOC-4-22	2474295000	16495300	15585544	5071296	0.325385	340571555	0.131755	0.947029	0.952206	3435284	3381061	54223	0.0157841	199	5.79e-05	0.624342	0.404201	2239981	146093	15731400	962030	SCOC_bar4_id49
SCOC-4-02	3623818500	24158790	20183658	2968483	0.147074	187581613	0.0725688	0.957309	0.967445	1972532	1.93485e+06	37681	0.0191029	114916	0.0582581	0.532819	0.704912	1233303	48899	8412207	292043	SCOC_bar4_id02
SCOC-4-03	3737478300	24916522	21713478	3047018	0.140328	239278497	0.0925685	0.947888	0.938293	2391123	2.38018e+06	10938	0.00457442	13294	0.00555973	0.515977	0.291772	1701518	81704	11566725	498603	SCOC_bar4_id03
SCOC-4-04	1799021700	11993478	10610102	2165912	0.204137	155156003	0.0600244	0.966398	0.973359	1524076	1.50336e+06	20720	0.0135951	69754	0.0457681	0.522502	0.864417	992899	30346	6796016	175423	SCOC_bar4_id04
SCOC-4-05	2768100900	18454006	17008404	4443668	0.261263	274351503	0.106137	0.967496	0.957879	2868785	2.85939e+06	9392	0.00327386	106363	0.037076	0.520713	0.38907	1877410	120241	12906421	751561	SCOC_bar4_id05
SCOC-4-06	2565246300	17101642	15486508	3811314	0.246105	233880544	0.0904802	0.95514	0.958647	2541383	2.53313e+06	8255	0.00324823	52323	0.0205884	0.552671	0.519448	1557135	141505	10741161	903837	SCOC_bar4_id06
SCOC-4-07	3307592700	22050618	19319692	4193820	0.217075	300010925	0.116064	0.94759	0.881375	3061733	2.9895e+06	72232	0.0235919	41656	0.0136054	0.474002	0.483499	2040705	116383	14008268	719425	SCOC_bar4_id09
SCOC-4-08	3141674400	20944496	19234858	6463036	0.336006	387682222	0.149981	0.946178	0.972155	4190824	4.09412e+06	96708	0.0230761	152662	0.0364277	0.629466	0.79729	2422098	153061	17149442	1021943	SCOC_bar4_id10
SCOC-4-09	3141939600	20946264	18608880	5457110	0.293253	391855751	0.151595	0.946551	0.95682	4036566	3.98891e+06	47657	0.0118063	36666	0.00908346	0.458357	0.456985	2705381	174823	18577552	1093424	SCOC_bar4_id11

## Sheet: Sheet3
Transcriptome Sequencing Sample Information Table
RNA_name	Cell_type	Type	Shape	Stage
SCOC_bar1_id01	Medium_cumulus	cumulus	Medium	Medium_cumulus
SCOC_bar1_id02	Medium_cumulus	cumulus	Medium	Medium_cumulus
SCOC_bar1_id03	Medium_cumulus	cumulus	Medium	Medium_cumulus
SCOC_bar1_id04	Medium_cumulus	cumulus	Medium	Medium_cumulus
SCOC_bar1_id05	Medium_cumulus	cumulus	Medium	Medium_cumulus
SCOC_bar1_id06	Medium_cumulus	cumulus	Medium	Medium_cumulus
SCOC_bar1_id07	Medium_cumulus	cumulus	Medium	Medium_cumulus
SCOC_bar1_id12	Medium_cumulus	cumulus	Medium	Medium_cumulus
SCOC_bar1_id16	Medium_cumulus	cumulus	Medium	Medium_cumulus
SCOC_bar1_id25	Medium_mural	mural	Medium	Medium_mural
SCOC_bar1_id26	Medium_mural	mural	Medium	Medium_mural
SCOC_bar1_id27	Medium_mural	mural	Medium	Medium_mural
SCOC_bar1_id29	Medium_mural	mural	Medium	Medium_mural
SCOC_bar1_id30	Medium_mural	mural	Medium	Medium_mural
SCOC_bar1_id31	Medium_mural	mural	Medium	Medium_mural
SCOC_bar1_id32	Medium_mural	mural	Medium	Medium_mural
SCOC_bar1_id33	Medium_mural	mural	Medium	Medium_mural
SCOC_bar1_id34	Medium_mural	mural	Medium	Medium_mural
SCOC_bar1_id35	Medium_mural	mural	Medium	Medium_mural
SCOC_bar1_id36	Medium_mural	mural	Medium	Medium_mural
SCOC_bar1_id37	Medium_mural	mural	Medium	Medium_mural
SCOC_bar1_id38	Medium_mural	mural	Medium	Medium_mural
SCOC_bar1_id39	Medium_mural	mural	Medium	Medium_mural
SCOC_bar1_id40	Medium_mural	mural	Medium	Medium_mural
SCOC_bar1_id41	Large_cumulus	cumulus	Large	Large_cumulus
SCOC_bar1_id42	Large_cumulus	cumulus	Large	Large_cumulus
SCOC_bar1_id44	Large_cumulus	cumulus	Large	Large_cumulus
SCOC_bar1_id47	Large_cumulus	cumulus	Large	Large_cumulus
SCOC_bar1_id48	Large_cumulus	cumulus	Large	Large_cumulus
SCOC_bar1_id49	Large_cumulus	cumulus	Large	Large_cumulus
SCOC_bar1_id51	Large_cumulus	cumulus	Large	Large_cumulus
SCOC_bar1_id52	Large_cumulus	cumulus	Large	Large_cumulus
SCOC_bar1_id54	Large_cumulus	cumulus	Large	Large_cumulus
SCOC_bar1_id55	Large_cumulus	cumulus	Large	Large_cumulus
SCOC_bar1_id65	Small_cumulus	cumulus	Small	Small_cumulus
SCOC_bar1_id66	Small_cumulus	cumulus	Small	Small_cumulus
SCOC_bar1_id71	Small_cumulus	cumulus	Small	Small_cumulus
SCOC_bar1_id74	Small_cumulus	cumulus	Small	Small_cumulus
SCOC_bar1_id75	Small_cumulus	cumulus	Small	Small_cumulus
SCOC_bar1_id77	Small_cumulus	cumulus	Small	Small_cumulus
SCOC_bar1_id78	Small_cumulus	cumulus	Small	Small_cumulus
SCOC_bar1_id79	Small_cumulus	cumulus	Small	Small_cumulus
SCOC_bar1_id80	Small_cumulus	cumulus	Small	Small_cumulus
SCOC_bar3_id02	M2_cumulus	cumulus	M2	M2_cumulus
SCOC_bar3_id03	M2_cumulus	cumulus	M2	M2_cumulus
SCOC_bar3_id07	M2_cumulus	cumulus	M2	M2_cumulus
SCOC_bar3_id08	M2_cumulus	cumulus	M2	M2_cumulus
SCOC_bar3_id12	M2_cumulus	cumulus	M2	M2_cumulus
SCOC_bar3_id15	M2_cumulus	cumulus	M2	M2_cumulus
SCOC_bar3_id16	M2_cumulus	cumulus	M2	M2_cumulus
SCOC_bar3_id17	Small_mural	mural	Small	Small_mural
SCOC_bar3_id18	Small_mural	mural	Small	Small_mural
SCOC_bar3_id19	Small_mural	mural	Small	Small_mural
SCOC_bar3_id21	Small_mural	mural	Small	Small_mural
SCOC_bar3_id22	Small_mural	mural	Small	Small_mural
SCOC_bar3_id24	Small_mural	mural	Small	Small_mural
SCOC_bar3_id25	Small_mural	mural	Small	Small_mural
SCOC_bar3_id26	Small_mural	mural	Small	Small_mural
SCOC_bar3_id27	Small_mural	mural	Small	Small_mural
SCOC_bar3_id29	Small_mural	mural	Small	Small_mural
SCOC_bar3_id30	Small_mural	mural	Small	Small_mural
SCOC_bar3_id31	Small_mural	mural	Small	Small_mural
SCOC_bar3_id32	Small_mural	mural	Small	Small_mural
SCOC_bar3_id41	Large_mural	mural	Large	Large_mural
SCOC_bar3_id42	Large_mural	mural	Large	Large_mural
SCOC_bar3_id43	Large_mural	mural	Large	Large_mural
SCOC_bar3_id44	Large_mural	mural	Large	Large_mural
SCOC_bar3_id45	Large_mural	mural	Large	Large_mural
SCOC_bar3_id46	Large_mural	mural	Large	Large_mural
SCOC_bar3_id47	Large_mural	mural	Large	Large_mural
SCOC_bar3_id48	Large_mural	mural	Large	Large_mural
SCOC_bar3_id49	Large_mural	mural	Large	Large_mural
SCOC_bar3_id50	Large_mural	mural	Large	Large_mural
SCOC_bar3_id51	Large_mural	mural	Large	Large_mural
SCOC_bar3_id52	Large_mural	mural	Large	Large_mural
SCOC_bar3_id53	Large_mural	mural	Large	Large_mural
SCOC_bar3_id54	Large_mural	mural	Large	Large_mural
SCOC_bar3_id55	Large_mural	mural	Large	Large_mural
SCOC_bar3_id56	Large_mural	mural	Large	Large_mural
SCOC_bar3_id66	Large_mural	mural	Large	Large_mural
SCOC_bar3_id67	Large_mural	mural	Large	Large_mural
SCOC_bar3_id68	Large_mural	mural	Large	Large_mural
SCOC_bar3_id69	Large_mural	mural	Large	Large_mural
SCOC_bar3_id70	Large_mural	mural	Large	Large_mural
SCOC_bar3_id71	Large_mural	mural	Large	Large_mural
SCOC_bar3_id72	Large_mural	mural	Large	Large_mural
SCOC_bar4_id47	Large_mural	mural	Large	Large_mural
SCOC_bar1_id17	Medium_oocyte	oocyte	Medium	Type1
SCOC_bar1_id18	Medium_oocyte	oocyte	Medium	Type1
SCOC_bar1_id19	Medium_oocyte	oocyte	Medium	Type1
SCOC_bar1_id20	Medium_oocyte	oocyte	Medium	Type1
SCOC_bar1_id21	Medium_oocyte	oocyte	Medium	Type1
SCOC_bar1_id22	Medium_oocyte	oocyte	Medium	Type1
SCOC_bar1_id23	Medium_oocyte	oocyte	Medium	Type2
SCOC_bar1_id24	Medium_oocyte	oocyte	Medium	Type1
SCOC_bar1_id60	Large_oocyte	oocyte	Large	Type2
SCOC_bar1_id61	Large_oocyte	oocyte	Large	Type1
SCOC_bar1_id62	Large_oocyte	oocyte	Large	Type1
SCOC_bar1_id85	Small_oocyte	oocyte	Small	Type1
SCOC_bar1_id86	Small_oocyte	oocyte	Small	Type1
SCOC_bar1_id87	Small_oocyte	oocyte	Small	Type2
SCOC_bar1_id88	Small_oocyte	oocyte	Small	Type2
SCOC_bar1_id89	Small_oocyte	oocyte	Small	Type1
SCOC_bar1_id90	Small_oocyte	oocyte	Small	Type1
SCOC_bar1_id91	Small_oocyte	oocyte	Small	Type2
SCOC_bar1_id92	Small_oocyte	oocyte	Small	Type1
SCOC_bar1_id93	Small_oocyte	oocyte	Small	Type1
SCOC_bar1_id94	Small_oocyte	oocyte	Small	Type2
SCOC_bar1_id95	Small_oocyte	oocyte	Small	Type1
SCOC_bar1_id96	Small_oocyte	oocyte	Small	Type1
SCOC_bar2_id01	Small_oocyte	oocyte	Small	Type1
SCOC_bar2_id02	Small_oocyte	oocyte	Small	Type1
SCOC_bar2_id03	Small_oocyte	oocyte	Small	Type1
SCOC_bar2_id04	Small_oocyte	oocyte	Small	Type2
SCOC_bar2_id05	Small_oocyte	oocyte	Small	Type2
SCOC_bar2_id07	Small_oocyte	oocyte	Small	Type2
SCOC_bar2_id08	Small_oocyte	oocyte	Small	Type1
SCOC_bar2_id09	Small_oocyte	oocyte	Small	Type2
SCOC_bar2_id10	Small_oocyte	oocyte	Small	Type1
SCOC_bar2_id11	Small_oocyte	oocyte	Small	Type2
SCOC_bar2_id12	Small_oocyte	oocyte	Small	Type1
SCOC_bar2_id13	Small_oocyte	oocyte	Small	Type1
SCOC_bar2_id14	Small_oocyte	oocyte	Small	Type1
SCOC_bar2_id15	Small_oocyte	oocyte	Small	Type1
SCOC_bar2_id16	Small_oocyte	oocyte	Small	Type1
SCOC_bar2_id17	Small_oocyte	oocyte	Small	Type1
SCOC_bar2_id18	Small_oocyte	oocyte	Small	Type1
SCOC_bar2_id19	Small_oocyte	oocyte	Small	Type1
SCOC_bar2_id20	Small_oocyte	oocyte	Small	Type2
SCOC_bar2_id21	Small_oocyte	oocyte	Small	Type1
SCOC_bar2_id22	Small_oocyte	oocyte	Small	Type2
SCOC_bar2_id23	Small_oocyte	oocyte	Small	Type2
SCOC_bar2_id24	Small_oocyte	oocyte	Small	Type1
SCOC_bar2_id25	Small_oocyte	oocyte	Small	Type1
SCOC_bar2_id26	Small_oocyte	oocyte	Small	Type1
SCOC_bar2_id27	Small_oocyte	oocyte	Small	Type2
SCOC_bar2_id28	Small_oocyte	oocyte	Small	Type2
SCOC_bar2_id29	Small_oocyte	oocyte	Small	Type1
SCOC_bar2_id33	Medium_oocyte	oocyte	Medium	Type2
SCOC_bar2_id34	Medium_oocyte	oocyte	Medium	Type2
SCOC_bar2_id35	Medium_oocyte	oocyte	Medium	Type2
SCOC_bar2_id36	Medium_oocyte	oocyte	Medium	Type2
SCOC_bar2_id37	Medium_oocyte	oocyte	Medium	Type2
SCOC_bar2_id38	Medium_oocyte	oocyte	Medium	Type2
SCOC_bar2_id39	Medium_oocyte	oocyte	Medium	Type1
SCOC_bar2_id40	Medium_oocyte	oocyte	Medium	Type1
SCOC_bar2_id41	Medium_oocyte	oocyte	Medium	Type1
SCOC_bar2_id42	Medium_oocyte	oocyte	Medium	Type1
SCOC_bar2_id43	Medium_oocyte	oocyte	Medium	Type2
SCOC_bar2_id45	Medium_oocyte	oocyte	Medium	Type2
SCOC_bar2_id46	Medium_oocyte	oocyte	Medium	Type1
SCOC_bar2_id47	Medium_oocyte	oocyte	Medium	Type1
SCOC_bar2_id48	Medium_oocyte	oocyte	Medium	Type1
SCOC_bar2_id49	Medium_oocyte	oocyte	Medium	Type2
SCOC_bar2_id51	Medium_oocyte	oocyte	Medium	Type2
SCOC_bar2_id52	Medium_oocyte	oocyte	Medium	Type2
SCOC_bar2_id53	Medium_oocyte	oocyte	Medium	Type2
SCOC_bar2_id54	Medium_oocyte	oocyte	Medium	Type1
SCOC_bar2_id55	Medium_oocyte	oocyte	Medium	Type2
SCOC_bar2_id56	Medium_oocyte	oocyte	Medium	Type1
SCOC_bar2_id57	Medium_oocyte	oocyte	Medium	Type1
SCOC_bar2_id58	Medium_oocyte	oocyte	Medium	Type2
SCOC_bar2_id59	Medium_oocyte	oocyte	Medium	Type3
SCOC_bar2_id60	Medium_oocyte	oocyte	Medium	Type1
SCOC_bar2_id66	M2_oocyte	oocyte	M2	M2
SCOC_bar2_id67	M2_oocyte	oocyte	M2	M2
SCOC_bar2_id68	M2_oocyte	oocyte	M2	M2
SCOC_bar2_id69	M2_oocyte	oocyte	M2	M2
SCOC_bar2_id70	M2_oocyte	oocyte	M2	M2
SCOC_bar2_id71	M2_oocyte	oocyte	M2	M2
SCOC_bar2_id73	M2_oocyte	oocyte	M2	M2
SCOC_bar2_id74	M2_oocyte	oocyte	M2	M2
SCOC_bar2_id75	M2_oocyte	oocyte	M2	M2
SCOC_bar2_id76	M2_oocyte	oocyte	M2	M2
SCOC_bar2_id77	M2_oocyte	oocyte	M2	M2
SCOC_bar2_id78	M2_oocyte	oocyte	M2	M2
SCOC_bar2_id79	M2_oocyte	oocyte	M2	M2
SCOC_bar2_id80	M2_oocyte	oocyte	M2	M2
SCOC_bar2_id81	M2_oocyte	oocyte	M2	M2
SCOC_bar2_id82	M2_oocyte	oocyte	M2	M2
SCOC_bar2_id83	M2_oocyte	oocyte	M2	M2
SCOC_bar2_id84	M2_oocyte	oocyte	M2	M2
SCOC_bar2_id85	M2_oocyte	oocyte	M2	M2
SCOC_bar2_id86	M2_oocyte	oocyte	M2	M2
SCOC_bar2_id87	M2_oocyte	oocyte	M2	M2
SCOC_bar2_id88	M2_oocyte	oocyte	M2	M2
SCOC_bar2_id90	M2_oocyte	oocyte	M2	M2
SCOC_bar2_id92	M2_oocyte	oocyte	M2	M2
SCOC_bar2_id93	M2_oocyte	oocyte	M2	M2
SCOC_bar2_id94	M2_oocyte	oocyte	M2	M2
SCOC_bar2_id95	M2_oocyte	oocyte	M2	M2
SCOC_bar2_id96	M2_oocyte	oocyte	M2	M2
SCOC_bar3_id33	Large_oocyte	oocyte	Large	Type1
SCOC_bar3_id34	Large_oocyte	oocyte	Large	Type3
SCOC_bar3_id35	Large_oocyte	oocyte	Large	Type3
SCOC_bar3_id57	Large_oocyte	oocyte	Large	Type1
SCOC_bar3_id58	Large_oocyte	oocyte	Large	Type3
SCOC_bar3_id59	Large_oocyte	oocyte	Large	Type1
SCOC_bar3_id62	Large_oocyte	oocyte	Large	Type1
SCOC_bar4_id01	Large_oocyte	oocyte	Large	Type3
SCOC_bar4_id02	Large_oocyte	oocyte	Large	Type3
SCOC_bar4_id03	Large_oocyte	oocyte	Large	Type3
SCOC_bar4_id04	Large_oocyte	oocyte	Large	Type3
SCOC_bar4_id05	Large_oocyte	oocyte	Large	Type1
SCOC_bar4_id06	Large_oocyte	oocyte	Large	Type3
SCOC_bar4_id09	Large_oocyte	oocyte	Large	Type3
SCOC_bar4_id10	Large_oocyte	oocyte	Large	Type3
SCOC_bar4_id11	Large_oocyte	oocyte	Large	Type3
SCOC_bar4_id12	Large_oocyte	oocyte	Large	Type1
SCOC_bar4_id13	Large_oocyte	oocyte	Large	Type1
SCOC_bar4_id14	Large_oocyte	oocyte	Large	Type3
SCOC_bar4_id15	Large_oocyte	oocyte	Large	Type3
SCOC_bar4_id17	Large_oocyte	oocyte	Large	Type3
SCOC_bar4_id18	Large_oocyte	oocyte	Large	Type1
SCOC_bar4_id19	Large_oocyte	oocyte	Large	Type3
SCOC_bar4_id20	Large_oocyte	oocyte	Large	Type3
SCOC_bar4_id21	Large_oocyte	oocyte	Large	Type2
SCOC_bar4_id22	Large_oocyte	oocyte	Large	Type1
SCOC_bar4_id23	Large_oocyte	oocyte	Large	Type2
SCOC_bar4_id24	Large_oocyte	oocyte	Large	Type1
SCOC_bar4_id49	Large_oocyte	oocyte	Large	Type3
SCOC_bar4_id50	Large_oocyte	oocyte	Large	Type2

## Sheet: Sheet4
Methylation Sequencing Sample Information Table
Meth_name	RNA_name	Cell_type	Type	Stage
SCOC-1D-11	SCOC_bar1_id85	Small_oocyte	oocyte	Type1
SCOC-1D-12	SCOC_bar1_id86	Small_oocyte	oocyte	Type1
SCOC-1D-13	SCOC_bar1_id87	Small_oocyte	oocyte	Type2
SCOC-1D-15	SCOC_bar1_id89	Small_oocyte	oocyte	Type1
SCOC-1D-16	SCOC_bar1_id90	Small_oocyte	oocyte	Type1
SCOC-1D-17	SCOC_bar1_id91	Small_oocyte	oocyte	Type2
SCOC-1D-18	SCOC_bar1_id92	Small_oocyte	oocyte	Type1
SCOC-1D-19	SCOC_bar1_id95	Small_oocyte	oocyte	Type1
SCOC-1D-20	SCOC_bar1_id96	Small_oocyte	oocyte	Type1
ASCOC-2A-40	SCOC_bar2_id02	Small_oocyte	oocyte	Type1
ASCOC-2A-41	SCOC_bar2_id03	Small_oocyte	oocyte	Type1
ASCOC-2A-44	SCOC_bar2_id08	Small_oocyte	oocyte	Type1
ASCOC-2A-46	SCOC_bar2_id10	Small_oocyte	oocyte	Type1
ASCOC-2A-47	SCOC_bar2_id11	Small_oocyte	oocyte	Type2
ASCOC-2A-49	SCOC_bar2_id13	Small_oocyte	oocyte	Type1
ASCOC-2A-50	SCOC_bar2_id14	Small_oocyte	oocyte	Type1
ASCOC-2A-51	SCOC_bar2_id15	Small_oocyte	oocyte	Type1
ASCOC-2A-52	SCOC_bar2_id16	Small_oocyte	oocyte	Type1
ASCOC-2A-53	SCOC_bar2_id17	Small_oocyte	oocyte	Type1
ASCOC-2A-54	SCOC_bar2_id18	Small_oocyte	oocyte	Type1
ASCOC-2A-55	SCOC_bar2_id20	Small_oocyte	oocyte	Type2
ASCOC-2A-56	SCOC_bar2_id21	Small_oocyte	oocyte	Type1
ASCOC-2A-57	SCOC_bar2_id22	Small_oocyte	oocyte	Type2
ASCOC-2A-58	SCOC_bar2_id23	Small_oocyte	oocyte	Type2
SCOC-1A-10	SCOC_bar1_id18	Medium_oocyte	oocyte	Type1
SCOC-1A-11	SCOC_bar1_id19	Medium_oocyte	oocyte	Type1
SCOC-1A-12	SCOC_bar1_id20	Medium_oocyte	oocyte	Type1
SCOC-1A-13	SCOC_bar1_id21	Medium_oocyte	oocyte	Type1
SCOC-1A-14	SCOC_bar1_id22	Medium_oocyte	oocyte	Type1
SCOC-1A-15	SCOC_bar1_id23	Medium_oocyte	oocyte	Type2
SCOC-1A-16	SCOC_bar1_id24	Medium_oocyte	oocyte	Type1
SCOC-1A-09	SCOC_bar1_id17	Medium_oocyte	oocyte	Type1
SCOC-2B-59	SCOC_bar2_id25	Small_oocyte	oocyte	Type1
SCOC-2B-61	SCOC_bar2_id28	Small_oocyte	oocyte	Type2
SCOC-2B-65	SCOC_bar2_id36	Medium_oocyte	oocyte	Type2
SCOC-2B-66	SCOC_bar2_id37	Medium_oocyte	oocyte	Type2
SCOC-2B-67	SCOC_bar2_id38	Medium_oocyte	oocyte	Type2
SCOC-2B-68	SCOC_bar2_id39	Medium_oocyte	oocyte	Type1
SCOC-2B-69	SCOC_bar2_id40	Medium_oocyte	oocyte	Type1
SCOC-2B-70	SCOC_bar2_id41	Medium_oocyte	oocyte	Type1
SCOC-2B-71	SCOC_bar2_id42	Medium_oocyte	oocyte	Type1
SCOC-2B-72	SCOC_bar2_id43	Medium_oocyte	oocyte	Type2
SCOC-2B-73	SCOC_bar2_id45	Medium_oocyte	oocyte	Type2
SCOC-2B-74	SCOC_bar2_id46	Medium_oocyte	oocyte	Type1
SCOC-2B-75	SCOC_bar2_id47	Medium_oocyte	oocyte	Type1
SCOC-2B-76	SCOC_bar2_id48	Medium_oocyte	oocyte	Type1
SCOC-2C-78	SCOC_bar2_id52	Medium_oocyte	oocyte	Type2
SCOC-2C-79	SCOC_bar2_id53	Medium_oocyte	oocyte	Type2
SCOC-2C-80	SCOC_bar2_id54	Medium_oocyte	oocyte	Type1
SCOC-2C-81	SCOC_bar2_id55	Medium_oocyte	oocyte	Type2
SCOC-2C-83	SCOC_bar2_id57	Medium_oocyte	oocyte	Type1
SCOC-2C-84	SCOC_bar2_id59	Medium_oocyte	oocyte	Type3
SCOC-2C-85	SCOC_bar2_id60	Medium_oocyte	oocyte	Type1
SCOC-2C-87	SCOC_bar2_id66	M2_oocyte	oocyte	M2
SCOC-2C-88	SCOC_bar2_id67	M2_oocyte	oocyte	M2
SCOC-2C-89	SCOC_bar2_id68	M2_oocyte	oocyte	M2
SCOC-2C-90	SCOC_bar2_id69	M2_oocyte	oocyte	M2
SCOC-2C-91	SCOC_bar2_id70	M2_oocyte	oocyte	M2
SCOC-2C-92	SCOC_bar2_id71	M2_oocyte	oocyte	M2
SCOC-2D-100	SCOC_bar2_id79	M2_oocyte	oocyte	M2
SCOC-2D-101	SCOC_bar2_id80	M2_oocyte	oocyte	M2
SCOC-2D-102	SCOC_bar2_id81	M2_oocyte	oocyte	M2
SCOC-2D-103	SCOC_bar2_id82	M2_oocyte	oocyte	M2
SCOC-2D-104	SCOC_bar2_id83	M2_oocyte	oocyte	M2
SCOC-2D-105	SCOC_bar2_id84	M2_oocyte	oocyte	M2
SCOC-2D-106	SCOC_bar2_id85	M2_oocyte	oocyte	M2
SCOC-2D-107	SCOC_bar2_id86	M2_oocyte	oocyte	M2
SCOC-2D-108	SCOC_bar2_id87	M2_oocyte	oocyte	M2
SCOC-2D-109	SCOC_bar2_id88	M2_oocyte	oocyte	M2
SCOC-2D-111	SCOC_bar2_id90	M2_oocyte	oocyte	M2
SCOC-2D-114	SCOC_bar2_id93	M2_oocyte	oocyte	M2
SCOC-2D-115	SCOC_bar2_id94	M2_oocyte	oocyte	M2
SCOC-2D-116	SCOC_bar2_id95	M2_oocyte	oocyte	M2
SCOC-2D-117	SCOC_bar2_id96	M2_oocyte	oocyte	M2
SCOC-2D-94	SCOC_bar2_id73	M2_oocyte	oocyte	M2
SCOC-2D-95	SCOC_bar2_id74	M2_oocyte	oocyte	M2
SCOC-2D-96	SCOC_bar2_id75	M2_oocyte	oocyte	M2
SCOC-2D-97	SCOC_bar2_id76	M2_oocyte	oocyte	M2
SCOC-2D-98	SCOC_bar2_id77	M2_oocyte	oocyte	M2
SCOC-2D-99	SCOC_bar2_id78	M2_oocyte	oocyte	M2
SCOC-3B-10	SCOC_bar3_id58	Large_oocyte	oocyte	Type3
SCOC-3B-09	SCOC_bar3_id57	Large_oocyte	oocyte	Type1
SCOC-4-10	SCOC_bar4_id12	Large_oocyte	oocyte	Type1
SCOC-4-11	SCOC_bar4_id13	Large_oocyte	oocyte	Type1
SCOC-4-13	SCOC_bar4_id15	Large_oocyte	oocyte	Type3
SCOC-4-18	SCOC_bar4_id22	Large_oocyte	oocyte	Type1
SCOC-4-19	SCOC_bar4_id23	Large_oocyte	oocyte	Type2
SCOC-4-01	SCOC_bar4_id01	Large_oocyte	oocyte	Type3
SCOC-4-22	SCOC_bar4_id49	Large_oocyte	oocyte	Type3
SCOC-4-02	SCOC_bar4_id02	Large_oocyte	oocyte	Type3
SCOC-4-03	SCOC_bar4_id03	Large_oocyte	oocyte	Type3
SCOC-4-04	SCOC_bar4_id04	Large_oocyte	oocyte	Type3
SCOC-4-05	SCOC_bar4_id05	Large_oocyte	oocyte	Type1
SCOC-4-06	SCOC_bar4_id06	Large_oocyte	oocyte	Type3
SCOC-4-07	SCOC_bar4_id09	Large_oocyte	oocyte	Type3
SCOC-4-08	SCOC_bar4_id10	Large_oocyte	oocyte	Type3
SCOC-4-09	SCOC_bar4_id11	Large_oocyte	oocyte	Type3
SCOC-1C-15	SCOC_bar1_id65	Small_cumulus	cumulus	Small_cumulus
SCOC-1C-16	SCOC_bar1_id66	Small_cumulus	cumulus	Small_cumulus
SCOC-1C-01	SCOC_bar1_id49	Large_cumulus	cumulus	Large_cumulus
SCOC-1C-21	SCOC_bar1_id71	Small_cumulus	cumulus	Small_cumulus
SCOC-1C-03	SCOC_bar1_id51	Large_cumulus	cumulus	Large_cumulus
SCOC-1C-04	SCOC_bar1_id52	Large_cumulus	cumulus	Large_cumulus
SCOC-1C-07	SCOC_bar1_id55	Large_cumulus	cumulus	Large_cumulus
SCOC-1D-02	SCOC_bar1_id74	Small_cumulus	cumulus	Small_cumulus
SCOC-1D-03	SCOC_bar1_id75	Small_cumulus	cumulus	Small_cumulus
SCOC-1D-05	SCOC_bar1_id77	Small_cumulus	cumulus	Small_cumulus
SCOC-1D-06	SCOC_bar1_id78	Small_cumulus	cumulus	Small_cumulus
SCOC-1D-07	SCOC_bar1_id79	Small_cumulus	cumulus	Small_cumulus
SCOC-1D-08	SCOC_bar1_id80	Small_cumulus	cumulus	Small_cumulus
SCOC-1A-17	SCOC_bar1_id25	Medium_mural	mural	Medium_mural
SCOC-1A-18	SCOC_bar1_id26	Medium_mural	mural	Medium_mural
SCOC-1A-19	SCOC_bar1_id27	Medium_mural	mural	Medium_mural
SCOC-1A-01	SCOC_bar1_id01	Medium_cumulus	cumulus	Medium_cumulus
SCOC-1A-20	SCOC_bar1_id29	Medium_mural	mural	Medium_mural
SCOC-1A-21	SCOC_bar1_id30	Medium_mural	mural	Medium_mural
SCOC-1A-22	SCOC_bar1_id31	Medium_mural	mural	Medium_mural
SCOC-1A-23	SCOC_bar1_id32	Medium_mural	mural	Medium_mural
SCOC-1A-02	SCOC_bar1_id02	Medium_cumulus	cumulus	Medium_cumulus
SCOC-1A-03	SCOC_bar1_id03	Medium_cumulus	cumulus	Medium_cumulus
SCOC-1A-04	SCOC_bar1_id04	Medium_cumulus	cumulus	Medium_cumulus
SCOC-1A-05	SCOC_bar1_id05	Medium_cumulus	cumulus	Medium_cumulus
SCOC-1A-06	SCOC_bar1_id06	Medium_cumulus	cumulus	Medium_cumulus
SCOC-1A-07	SCOC_bar1_id07	Medium_cumulus	cumulus	Medium_cumulus
SCOC-1A-08	SCOC_bar1_id12	Medium_cumulus	cumulus	Medium_cumulus
SCOC-1B-24	SCOC_bar1_id33	Medium_mural	mural	Medium_mural
SCOC-1B-25	SCOC_bar1_id34	Medium_mural	mural	Medium_mural
SCOC-1B-26	SCOC_bar1_id35	Medium_mural	mural	Medium_mural
SCOC-1B-27	SCOC_bar1_id36	Medium_mural	mural	Medium_mural
SCOC-1B-28	SCOC_bar1_id37	Medium_mural	mural	Medium_mural
SCOC-1B-29	SCOC_bar1_id38	Medium_mural	mural	Medium_mural
SCOC-1B-30	SCOC_bar1_id39	Medium_mural	mural	Medium_mural
SCOC-1B-31	SCOC_bar1_id40	Medium_mural	mural	Medium_mural
SCOC-1B-32	SCOC_bar1_id41	Large_cumulus	cumulus	Large_cumulus
SCOC-1B-33	SCOC_bar1_id42	Large_cumulus	cumulus	Large_cumulus
SCOC-1B-34	SCOC_bar1_id44	Large_cumulus	cumulus	Large_cumulus
SCOC-1B-37	SCOC_bar1_id47	Large_cumulus	cumulus	Large_cumulus
SCOC-1B-38	SCOC_bar1_id48	Large_cumulus	cumulus	Large_cumulus
SCOC-3A-10	SCOC_bar3_id21	Small_mural	mural	Small_mural
SCOC-3A-11	SCOC_bar3_id25	Small_mural	mural	Small_mural
SCOC-3A-14	SCOC_bar3_id31	Small_mural	mural	Small_mural
SCOC-3A-15	SCOC_bar3_id32	Small_mural	mural	Small_mural
SCOC-3A-19	SCOC_bar3_id41	Large_mural	mural	Large_mural
SCOC-3A-01	SCOC_bar3_id02	M2_cumulus	cumulus	M2_cumulus
SCOC-3A-20	SCOC_bar3_id42	Large_mural	mural	Large_mural
SCOC-3A-21	SCOC_bar3_id43	Large_mural	mural	Large_mural
SCOC-3A-22	SCOC_bar3_id44	Large_mural	mural	Large_mural
SCOC-3A-23	SCOC_bar3_id45	Large_mural	mural	Large_mural
SCOC-3A-24	SCOC_bar3_id46	Large_mural	mural	Large_mural
SCOC-3A-25	SCOC_bar3_id47	Large_mural	mural	Large_mural
SCOC-3A-26	SCOC_bar3_id48	Large_mural	mural	Large_mural
SCOC-3A-04	SCOC_bar3_id08	M2_cumulus	cumulus	M2_cumulus
SCOC-3A-07	SCOC_bar3_id16	M2_cumulus	cumulus	M2_cumulus
SCOC-3A-09	SCOC_bar3_id18	Small_mural	mural	Small_mural
SCOC-3B-17	SCOC_bar3_id66	Large_mural	mural	Large_mural
SCOC-3B-18	SCOC_bar3_id67	Large_mural	mural	Large_mural
SCOC-3B-19	SCOC_bar3_id68	Large_mural	mural	Large_mural
SCOC-3B-01	SCOC_bar3_id49	Large_mural	mural	Large_mural
SCOC-3B-20	SCOC_bar3_id69	Large_mural	mural	Large_mural
SCOC-3B-21	SCOC_bar3_id70	Large_mural	mural	Large_mural
SCOC-3B-22	SCOC_bar3_id71	Large_mural	mural	Large_mural
SCOC-3B-23	SCOC_bar3_id72	Large_mural	mural	Large_mural
SCOC-3B-02	SCOC_bar3_id50	Large_mural	mural	Large_mural
SCOC-3B-03	SCOC_bar3_id51	Large_mural	mural	Large_mural
SCOC-3B-04	SCOC_bar3_id52	Large_mural	mural	Large_mural
SCOC-3B-05	SCOC_bar3_id53	Large_mural	mural	Large_mural
SCOC-3B-06	SCOC_bar3_id54	Large_mural	mural	Large_mural
SCOC-3B-07	SCOC_bar3_id55	Large_mural	mural	Large_mural
SCOC-3B-08	SCOC_bar3_id56	Large_mural	mural	Large_mural
