# Supplementary material for: Single-cell multi-omics analysis decodes molecular characteristics of sheep oocyte fate in vivo maturation
Source: Fundam Res. 2025 Dec 8;6(3):1578–94. doi: 10.1016/j.fmre.2025.10.009 (PMC13247468; doi:10.1016/j.fmre.2025.10.009)
Supplement: Supplementary file 8 [file mmc8.xlsx]

## Sheet: Sheet1
DEGs in Type 1 oocytes compared to other types of oocytes
Gene	Type1_TPM	other_TPM	log2FoldChange	pvalue	padj	change
ZNF296	6.333	0.9616	1.90231	1.73426e-12	3.06617e-08	UP
PSMF1	45.23	13.42	1.68038	3.637e-12	3.21511e-08	UP
EPHA10	8.386	2.783	1.31106	1.68515e-11	9.93113e-08	UP
ZFAND2B	11.94	2.338	1.95444	2.32216e-11	1.02639e-07	UP
ST5	10.5	2.381	1.76619	3.6312e-11	1.28399e-07	UP
SKIV2L	5.618	0.8355	1.85033	2.07791e-10	2.86399e-07	UP
PTPRCAP	12.46	3.151	1.69672	1.75633e-10	2.86399e-07	UP
LOC105607844	8.28	2.083	1.5897	1.87083e-10	2.86399e-07	UP
AUP1	6.265	2.058	1.24839	1.81553e-10	2.86399e-07	UP
GEMIN7	2.741	0.6096	1.21679	1.36028e-10	2.86399e-07	UP
NDUFS7	142.8	61.81	1.19464	1.15893e-10	2.86399e-07	UP
SH3YL1	70.53	31.18	1.15252	2.10587e-10	2.86399e-07	UP
LOC101110195	4.717	1.819	1.0202	2.05707e-10	2.86399e-07	UP
CELSR3	3.282	1.387	0.843309	3.10231e-10	3.91777e-07	UP
SLC7A14	2.433	0.1494	1.57862	4.31677e-10	4.24003e-07	UP
C1QA	2.984	0.5508	1.36108	4.31677e-10	4.24003e-07	UP
EIF4EBP3	8.592	2.973	1.27159	3.60847e-10	4.24003e-07	UP
FRMD8	8.331	3.935	0.918958	4.17335e-10	4.24003e-07	UP
ZDHHC24	5.87	1.227	1.62499	5.63932e-10	5.24753e-07	UP
NR1I3	3.165	0.5516	1.42465	6.19105e-10	5.47289e-07	UP
GANC	5.467	2.082	1.06939	6.70903e-10	5.64836e-07	UP
FASTK	11.94	3.656	1.47477	7.83981e-10	6.29997e-07	UP
RAD52	43.16	17.81	1.23135	8.552e-10	6.29997e-07	UP
SLC5A2	1.572	0.1267	1.19087	8.46881e-10	6.29997e-07	UP
RASL11B	8.184	0.2335	2.89633	1.07454e-09	6.43219e-07	UP
SURF2	2.928	0.3647	1.52531	1.13877e-09	6.43219e-07	UP
LOC105613289	6.382	1.756	1.42158	9.84643e-10	6.43219e-07	UP
LOC105611847	1.418	0.04902	1.20494	1.0828e-09	6.43219e-07	UP
GRINA	53.87	25.06	1.0742	1.1642e-09	6.43219e-07	UP
RING1	8.67	3.722	1.03424	1.11974e-09	6.43219e-07	UP
MED12	9.578	4.453	0.956078	1.0085e-09	6.43219e-07	UP
PCSK6	6.005	3.592	0.609204	9.36908e-10	6.43219e-07	UP
OSGIN1	3.646	0.86	1.32054	1.29946e-09	6.75717e-07	UP
LOC101119987	28.97	12.01	1.20429	1.29942e-09	6.75717e-07	UP
TCF19	62.77	31.52	0.97164	1.3724e-09	6.93256e-07	UP
APCDD1	6.511	2.689	1.0257	1.42331e-09	6.99003e-07	UP
PABPC5	5.377	1.359	1.43487	1.534e-09	7.33003e-07	UP
CHTF18	8.484	2.982	1.25199	1.61468e-09	7.51252e-07	UP
COPS5	77.87	32.28	1.24502	1.6626e-09	7.5371e-07	UP
COL6A6	4.299	0.6073	1.72121	1.79372e-09	7.66711e-07	UP
LOC101113505	1.979	0.09647	1.44203	1.77084e-09	7.66711e-07	UP
ASB16	4.324	2.865	0.462023	1.82137e-09	7.66711e-07	STABLE
LOC101107098	4.14	0.2747	2.01156	1.89425e-09	7.78846e-07	UP
TMEM234	9.123	1.854	1.82646	2.50526e-09	7.97923e-07	UP
RNF144B	6.113	1.017	1.81798	2.63065e-09	7.97923e-07	UP
PAFAH2	2.767	0.1573	1.7026	2.21253e-09	7.97923e-07	UP
ZNF319	2.94	0.311	1.58749	2.50698e-09	7.97923e-07	UP
BRICD5	4.375	0.921	1.48438	2.70753e-09	7.97923e-07	UP
C24H16orf59	8.411	2.391	1.47274	2.27404e-09	7.97923e-07	UP
CCDC51	3.379	0.5876	1.46387	2.45568e-09	7.97923e-07	UP
C1QL1	5.306	1.369	1.41232	2.4599e-09	7.97923e-07	UP
PLA2G2C	5.249	1.385	1.38992	2.6544e-09	7.97923e-07	UP
LIPT1	5.26	1.414	1.37482	2.70689e-09	7.97923e-07	UP
LOC101120580	1.886	0.1137	1.37352	2.21253e-09	7.97923e-07	UP
LOC101115991	2.076	0.1957	1.36339	2.26788e-09	7.97923e-07	UP
HINT3	9.329	3.093	1.33546	2.09863e-09	7.97923e-07	UP
MAN2B1	6.388	1.946	1.32634	2.06217e-09	7.97923e-07	UP
WNT9A	3.318	0.9129	1.17466	2.63065e-09	7.97923e-07	UP
SLC25A42	6.529	4.348	0.493461	2.5479e-09	7.97923e-07	STABLE
TOMM20	260.5	197.8	0.395553	2.70788e-09	7.97923e-07	STABLE
C8H6orf163	2.805	0.07176	1.82784	3.06195e-09	8.28612e-07	UP
RGS3	9.579	2.526	1.58529	2.87542e-09	8.28612e-07	UP
LOC101111607	22.75	7.916	1.41366	2.94547e-09	8.28612e-07	UP
SMPD3	8.959	3.038	1.30227	2.97614e-09	8.28612e-07	UP
GPR82	1.353	0.03275	1.18829	3.07455e-09	8.28612e-07	UP
ANXA6	11.51	6.121	0.812795	3.11003e-09	8.28612e-07	UP
MDH2	287	169.4	0.756991	3.1401e-09	8.28612e-07	UP
ANKRD53	5.883	1.821	1.28706	3.2268e-09	8.38968e-07	UP
DNASE2	3.789	0.8988	1.3345	3.27738e-09	8.39769e-07	UP
NDUFV2	117	70.2	0.728599	3.37789e-09	8.53158e-07	UP
SLC27A5	5.949	1.804	1.30922	4.0596e-09	9.67467e-07	UP
TSPAN6	10.44	3.727	1.2749	4.07335e-09	9.67467e-07	UP
COMMD4	140.8	81.58	0.780475	4.05606e-09	9.67467e-07	UP
HM13	9.653	7.937	0.253362	4.10407e-09	9.67467e-07	STABLE
HMGCS2	5.28	5.535	-0.0573218	3.89698e-09	9.67467e-07	STABLE
MVB12A	4.146	1.175	1.24282	4.33819e-09	1.0092e-06	UP
GATAD1	12.45	6.426	0.856714	4.41008e-09	1.0126e-06	UP
LOC101102649	1.718	0.006667	1.43274	4.62179e-09	1.04354e-06	UP
LOC101117721	11.21	3.967	1.29714	4.66287e-09	1.04354e-06	UP
CHST3	8.501	3.099	1.21262	4.84004e-09	1.06965e-06	UP
FHIT	17.75	5.602	1.50565	5.21187e-09	1.12548e-06	UP
GSTZ1	10.82	3.704	1.32884	5.25263e-09	1.12548e-06	UP
MPI	4.311	1.154	1.30181	5.38094e-09	1.12548e-06	UP
DOHH	11.52	4.219	1.26291	5.33213e-09	1.12548e-06	UP
MMP23B	3.283	0.8667	1.19813	5.47462e-09	1.12548e-06	UP
RALGPS1	8.976	4.045	0.983621	5.43936e-09	1.12548e-06	UP
TMEM164	6.773	4.045	0.623681	5.5916e-09	1.13632e-06	UP
GTF2IRD1	1.256	0.02176	1.14284	5.74146e-09	1.15351e-06	UP
PANK4	8.116	1.779	1.71373	5.91691e-09	1.16366e-06	UP
PRELID2	20.97	7.602	1.35298	5.98942e-09	1.16366e-06	UP
VARS2	7.779	5.324	0.473288	5.95473e-09	1.16366e-06	STABLE
SBNO2	15.2	6.773	1.05941	6.30219e-09	1.21112e-06	UP
MYL4	11.25	3.902	1.32137	6.67523e-09	1.26901e-06	UP
KLHL29	2.46	1.177	0.667988	6.7552e-09	1.27055e-06	UP
SLA2	4.431	0.6402	1.72727	7.7758e-09	1.4263e-06	UP
STX4	5.41	1.453	1.38589	7.82531e-09	1.4263e-06	UP
STEAP3	1.623	0.06824	1.29595	7.67937e-09	1.4263e-06	UP
SLC25A46	9.023	4.089	0.977808	8.18478e-09	1.4766e-06	UP
BRF2	7.247	2.571	1.20737	8.28206e-09	1.47906e-06	UP
LOC100125610	21.09	9.209	1.11362	8.41577e-09	1.48791e-06	UP
RCN3	8.887	2.223	1.61705	8.93709e-09	1.54899e-06	UP
TNK1	3.057	0.8284	1.14977	8.93399e-09	1.54899e-06	UP
NOD1	86.6	49.12	0.805607	9.02408e-09	1.54899e-06	UP
AMT	3.169	1.243	0.894304	9.68724e-09	1.64683e-06	UP
ZNF692	6.862	1.624	1.58304	1.01798e-08	1.71408e-06	UP
KAT8	196.3	120.2	0.70297	1.04223e-08	1.73836e-06	UP
LOC101105018	3.221	0.4139	1.57778	1.10138e-08	1.81985e-06	UP
CSDC2	6.721	1.365	1.70695	1.11627e-08	1.82737e-06	UP
IP6K1	14.29	9.542	0.536662	1.13198e-08	1.8361e-06	UP
FDXACB1	5.472	2.658	0.823118	1.16036e-08	1.86501e-06	UP
B9D2	5.757	1.39	1.4997	1.23048e-08	1.9424e-06	UP
D2HGDH	3.099	0.9118	1.10054	1.22213e-08	1.9424e-06	UP
RPLP2	237.4	126.2	0.906655	1.24584e-08	1.94925e-06	UP
CD68	2.99	1.344	0.767589	1.28908e-08	1.99921e-06	UP
TGM3	3.514	1.257	0.999881	1.35275e-08	2.0797e-06	UP
VPS26B	1.67	0.1004	1.27892	1.40087e-08	2.13513e-06	UP
VAMP5	2.707	0.3849	1.42029	1.48912e-08	2.20853e-06	UP
INPP5D	5.031	1.353	1.35814	1.50826e-08	2.20853e-06	UP
LOC101121452	1.476	0.112	1.15483	1.47845e-08	2.20853e-06	UP
PKN3	2.586	0.6631	1.10827	1.50324e-08	2.20853e-06	UP
ACSL6	9.591	7.19	0.370886	1.5115e-08	2.20853e-06	STABLE
BRSK1	5.102	1.775	1.13662	1.53138e-08	2.21924e-06	UP
ZNF629	7.782	2.11	1.49768	1.56706e-08	2.25249e-06	UP
VPS52	21.59	8.482	1.25237	1.68511e-08	2.3276e-06	UP
OIT3	1.449	0.0802	1.18088	1.63415e-08	2.3276e-06	UP
LOC101107463	17.48	7.204	1.17177	1.6839e-08	2.3276e-06	UP
ESX1	3.187	1.205	0.925029	1.68514e-08	2.3276e-06	UP
TMEM125	26.56	14	0.878273	1.67877e-08	2.3276e-06	UP
FAAP24	19.34	9.241	0.989697	1.72012e-08	2.3575e-06	UP
PLEKHJ1	9.955	4.221	1.06904	1.74524e-08	2.37352e-06	UP
GATC	12.3	3.504	1.56209	1.77478e-08	2.38609e-06	UP
UBE2J1	5.475	1.499	1.37325	1.79497e-08	2.38609e-06	UP
THEGL	4.907	2.799	0.636708	1.78265e-08	2.38609e-06	UP
KPTN	16.27	9.13	0.769431	1.82005e-08	2.40139e-06	UP
GLA	1.116	0.3104	0.691247	1.84062e-08	2.41054e-06	UP
SETD6	7.117	1.745	1.56407	1.88429e-08	2.41408e-06	UP
GABRB1	2.993	0.5584	1.35748	1.86569e-08	2.41408e-06	UP
HLCS	8.459	6.456	0.34328	1.87479e-08	2.41408e-06	STABLE
OSBP2	3.374	0.6492	1.40722	1.92542e-08	2.43469e-06	UP
LOC101114548	1.724	0.08392	1.32945	1.92792e-08	2.43469e-06	UP
CFAP45	15.4	5.673	1.2976	1.95181e-08	2.44737e-06	UP
NIPAL3	10.33	5.621	0.77446	1.97788e-08	2.4626e-06	UP
FADS3	16.57	10.36	0.629519	2.03084e-08	2.51085e-06	UP
LOC105603296	2.29	0.4776	1.15471	2.05938e-08	2.52847e-06	UP
RHOG	27.35	10.84	1.25934	2.09432e-08	2.55363e-06	UP
SLC27A3	7.437	1.67	1.66004	2.1249e-08	2.57317e-06	UP
TRMT44	7.694	2.179	1.4517	2.1682e-08	2.6015e-06	UP
TRAPPC5	109.4	57.49	0.916989	2.17773e-08	2.6015e-06	UP
LOC105608474	57.24	28.94	0.959635	2.2086e-08	2.60906e-06	UP
LOC101105614	6.972	4.814	0.455477	2.21357e-08	2.60906e-06	STABLE
ACSF2	3.767	0.006667	2.24352	2.25892e-08	2.61031e-06	UP
CCDC40	4.434	1.059	1.40014	2.25478e-08	2.61031e-06	UP
SMIM1	28.61	11.04	1.29875	2.24888e-08	2.61031e-06	UP
CPA6	5.384	1.277	1.4874	2.32011e-08	2.63696e-06	UP
LIMD2	37.78	16.41	1.15493	2.32673e-08	2.63696e-06	UP
SHISA4	3.363	1.092	1.06069	2.3242e-08	2.63696e-06	UP
IDH2	10.46	4.475	1.06536	2.37775e-08	2.66067e-06	UP
ACTR1A	4.073	1.899	0.807303	2.36411e-08	2.66067e-06	UP
SIK3	42.9	19.56	1.09435	2.41321e-08	2.66659e-06	UP
ABLIM2	2.91	0.9904	0.973989	2.40085e-08	2.66659e-06	UP
GMIP	6.127	1.168	1.71681	2.44334e-08	2.68312e-06	UP
TOP3B	1.824	0.1576	1.2867	2.50871e-08	2.7335e-06	UP
AURKA	3600	5585	-0.633217	2.52014e-08	2.7335e-06	DOWN
GMPPB	6.067	1.712	1.38184	2.59288e-08	2.79169e-06	UP
RBM19	4.115	1.294	1.15672	2.60537e-08	2.79169e-06	UP
PGAP2	7.543	3.731	0.852741	2.63667e-08	2.80821e-06	UP
TMEM231	10.37	3.275	1.41085	2.6827e-08	2.82322e-06	UP
AADACL3	6.268	1.876	1.33734	2.67424e-08	2.82322e-06	UP
LRRC46	3.373	0.7302	1.33772	2.77141e-08	2.89932e-06	UP
FAHD2A	25.13	8.715	1.42764	2.83979e-08	2.95338e-06	UP
CPT2	4.516	0.8537	1.57307	2.9465e-08	3.04644e-06	UP
ZNF146	6.536	1.914	1.37078	2.99424e-08	3.05317e-06	UP
MTHFR	9.955	3.581	1.25803	3.00481e-08	3.05317e-06	UP
AP5Z1	8.58	3.132	1.21323	2.99742e-08	3.05317e-06	UP
LOC105603828	4.373	1.74	0.971466	3.04129e-08	3.07257e-06	UP
C3H22orf23	2.277	0.4755	1.15129	3.16801e-08	3.16637e-06	UP
NAALADL1	6.207	4.365	0.425861	3.16996e-08	3.16637e-06	STABLE
ZNF358	11.74	4.332	1.25616	3.19229e-08	3.17077e-06	UP
RNF220	5.256	1.426	1.36631	3.34331e-08	3.24778e-06	UP
LOC101104176	119.5	55.58	1.0906	3.31354e-08	3.24778e-06	UP
PLCD1	5.893	2.482	0.985182	3.31853e-08	3.24778e-06	UP
PSMD14	208.5	138	0.591711	3.32684e-08	3.24778e-06	UP
ZNF639	98.17	56.62	0.783294	3.37648e-08	3.25675e-06	UP
CD2BP2	61.22	35.7	0.761748	3.38938e-08	3.25675e-06	UP
RNF157	5.682	1.362	1.50038	3.47927e-08	3.2729e-06	UP
IFT140	0.8762	0	0.907819	3.51726e-08	3.2729e-06	UP
C2CD2L	4.673	2.198	0.827038	3.51416e-08	3.2729e-06	UP
DNMBP	2.545	1.071	0.775749	3.48272e-08	3.2729e-06	UP
ZNF623	1.854	0.6982	0.748757	3.49168e-08	3.2729e-06	UP
TMEM179B	10.88	6.114	0.739464	3.45199e-08	3.2729e-06	UP
TPGS1	10.26	4.51	1.03163	3.56659e-08	3.30143e-06	UP
PIGL	5.139	1.311	1.40973	3.60852e-08	3.3176e-06	UP
DEDD2	135	77.24	0.797245	3.62158e-08	3.3176e-06	UP
VAV1	2.836	0.3651	1.49055	3.70174e-08	3.34534e-06	UP
CARNS1	1.533	0.03647	1.28923	3.68043e-08	3.34534e-06	UP
IGSF21	3.331	0.8769	1.20622	3.72509e-08	3.34534e-06	UP
ABHD16B	1.465	0.3931	0.823452	3.72756e-08	3.34534e-06	UP
ECI1	15.51	5.304	1.38902	3.77492e-08	3.37074e-06	UP
LOC101107878	1.346	0.1114	1.07756	3.80306e-08	3.37134e-06	UP
FBXO24	2.483	2.302	0.0770361	3.81373e-08	3.37134e-06	STABLE
SNAPC5	3.382	1.218	0.982029	3.84441e-08	3.38155e-06	UP
MAGIX	15.48	5.434	1.35699	3.8934e-08	3.39696e-06	UP
LOC101121820	6.123	3.043	0.816926	3.91957e-08	3.39696e-06	UP
GPRC5A	79.44	46.05	0.773823	3.9065e-08	3.39696e-06	UP
CAMSAP2	7.688	1.694	1.68946	4.09621e-08	3.43224e-06	UP
LOC101112606	3.314	0.4014	1.62217	4.17382e-08	3.43224e-06	UP
CFP	3.402	0.7494	1.33126	4.09451e-08	3.43224e-06	UP
QARS	43.52	20.27	1.0652	4.12154e-08	3.43224e-06	UP
MON1A	1.6	0.3367	0.959776	4.10614e-08	3.43224e-06	UP
LSM10	144	74.15	0.947855	4.15947e-08	3.43224e-06	UP
NUP205	103.5	54.13	0.922887	4.07511e-08	3.43224e-06	UP
RPL23A	219.5	117.8	0.89199	4.09039e-08	3.43224e-06	UP
TARS2	2.777	1.304	0.712732	4.12654e-08	3.43224e-06	UP
GRIP1	5.863	3.725	0.538528	4.17089e-08	3.43224e-06	UP
TMSB4X	3646	6140	-0.751861	4.09157e-08	3.43224e-06	DOWN
TMEM86B	2.444	0.7818	0.950836	4.27498e-08	3.48767e-06	UP
EFNA3	3.847	1.838	0.772064	4.29152e-08	3.48767e-06	UP
MYLPF	6.238	3.867	0.572551	4.30041e-08	3.48767e-06	UP
LOC105604630	2.316	0.4145	1.22893	4.33837e-08	3.50239e-06	UP
PPP1R9B	8.217	4.105	0.852399	4.35822e-08	3.50243e-06	UP
NCLN	7.251	3.193	0.976477	4.4362e-08	3.51728e-06	UP
CDAN1	0.8631	0.04	0.841124	4.42828e-08	3.51728e-06	UP
SLC25A30	2.611	3.846	-0.424543	4.43639e-08	3.51728e-06	STABLE
OGFOD2	9.746	4.464	0.975623	4.57042e-08	3.59134e-06	UP
UBAP1	69.16	38.99	0.811063	4.55909e-08	3.59134e-06	UP
ADAMTS14	2.562	0.79	0.992756	4.63364e-08	3.61612e-06	UP
RNF187	6.771	4.488	0.501931	4.64287e-08	3.61612e-06	UP
LOC101108868	3.929	0.9039	1.37221	4.79054e-08	3.67418e-06	UP
HS3ST1	2.921	0.6224	1.27327	4.75358e-08	3.67418e-06	UP
EPOR	26.62	14.86	0.800274	4.82132e-08	3.67418e-06	UP
MFSD13A	5.121	2.614	0.760167	4.80884e-08	3.67418e-06	UP
EGR4	1.336	1.553	-0.127664	4.76916e-08	3.67418e-06	STABLE
DEF6	2.452	0.8447	0.903998	5.05407e-08	3.83502e-06	UP
DUSP22	4.798	1.853	1.0231	5.10764e-08	3.85911e-06	UP
NEK10	2.868	0.6337	1.24333	5.34076e-08	4.01807e-06	UP
TBC1D17	15.66	7.73	0.9323	5.40292e-08	4.04761e-06	UP
PPP2R5B	1.394	0.4282	0.745169	5.44765e-08	4.0639e-06	UP
PDCD6	136.4	85.42	0.668791	5.5625e-08	4.13215e-06	UP
PELP1	20.93	9.608	1.04772	5.60148e-08	4.14369e-06	UP
TRIB1	3.009	0.5602	1.36169	5.78161e-08	4.19357e-06	UP
HSF4	2.414	0.5375	1.15091	5.78751e-08	4.19357e-06	UP
LOC101119050	3.717	1.274	1.05296	5.7814e-08	4.19357e-06	UP
RSPH14	1.458	0.3035	0.91492	5.72055e-08	4.19357e-06	UP
FMNL3	218	142.7	0.607674	5.75908e-08	4.19357e-06	UP
GGA3	60.56	38.46	0.641763	5.90732e-08	4.26291e-06	UP
PRX	1.755	0.03627	1.41083	5.99986e-08	4.29089e-06	UP
SRRD	7.583	2.44	1.31895	6.02542e-08	4.29089e-06	UP
PEMT	2.988	0.7208	1.21264	6.01063e-08	4.29089e-06	UP
ZSWIM8	70.55	34.79	0.999511	6.06954e-08	4.29089e-06	UP
MRPS12	23.57	12.18	0.898626	6.07478e-08	4.29089e-06	UP
SIMC1	14.02	8.407	0.67492	6.09171e-08	4.29089e-06	UP
PBX4	2.32	0.5871	1.0649	6.23699e-08	4.37579e-06	UP
IER5	7.654	5.152	0.492309	6.27945e-08	4.38817e-06	STABLE
UNKL	7.463	3.211	1.00722	6.31545e-08	4.39595e-06	UP
LOC101117804	4.292	1.318	1.19078	6.46124e-08	4.4798e-06	UP
C11H17orf62	10.42	2.972	1.5233	6.5398e-08	4.51655e-06	UP
LOC105611334	1.524	0.2055	1.06607	6.58461e-08	4.5298e-06	UP
RCCD1	9.875	3.799	1.18006	6.6564e-08	4.56144e-06	UP
OCA2	5.044	2.395	0.832082	6.69656e-08	4.57124e-06	UP
LOC105602034	45.03	21.38	1.04036	6.78803e-08	4.61586e-06	UP
DNMT1	1327	1873	-0.497106	6.82341e-08	4.62214e-06	STABLE
TMEM177	12.51	3.999	1.43479	6.89683e-08	4.63801e-06	UP
PRR36	11.93	4.531	1.22479	6.92346e-08	4.63801e-06	UP
EIF2B5	2.45	0.9833	0.798669	6.92554e-08	4.63801e-06	UP
LOC101103749	2.196	0.3047	1.2924	7.01232e-08	4.64337e-06	UP
SLC10A4	2.836	1.395	0.679165	6.99062e-08	4.64337e-06	UP
ASIC1	6.285	3.747	0.61798	6.99359e-08	4.64337e-06	UP
UBALD2	22.64	10.07	1.09512	7.10812e-08	4.68924e-06	UP
TYK2	3.242	0.6522	1.36048	7.21477e-08	4.71216e-06	UP
MYOZ1	2.149	0.3025	1.2737	7.22282e-08	4.71216e-06	UP
RASGEF1B	2.348	0.9808	0.757347	7.18929e-08	4.71216e-06	UP
GNRH2	0.8167	0	0.861339	7.30139e-08	4.72852e-06	UP
CACNB1	0.7553	0	0.811754	7.30139e-08	4.72852e-06	UP
EXTL3	21.4	9.557	1.08539	7.36183e-08	4.75026e-06	UP
APRT	7.067	3.576	0.817994	7.39149e-08	4.75206e-06	UP
LOC105605177	3.039	0.9288	1.06639	7.53367e-08	4.8085e-06	UP
RMDN3	39.21	19.32	0.984623	7.50896e-08	4.8085e-06	UP
LIN7B	10.85	7.24	0.524751	7.58269e-08	4.82237e-06	UP
SLC16A13	89.04	46.01	0.937689	7.63382e-08	4.82658e-06	UP
LOC106991147	2.423	0.8106	0.918701	7.6439e-08	4.82658e-06	UP
MINPP1	11.56	3.136	1.60308	7.81328e-08	4.91597e-06	UP
CFAP99	0.8045	0.03941	0.795818	7.88461e-08	4.94326e-06	UP
SORBS3	22.72	8.622	1.3015	8.0091e-08	5.00356e-06	UP
LOC101117287	404.9	273.8	0.562829	8.0772e-08	5.02834e-06	UP
BET1L	15.47	6.214	1.19088	8.25756e-08	5.06922e-06	UP
LOC101120918	1.549	0.4567	0.807143	8.23825e-08	5.06922e-06	UP
DUS2	5.482	2.707	0.806064	8.23452e-08	5.06922e-06	UP
CUL3	144.4	98.33	0.549264	8.21364e-08	5.06922e-06	UP
C5H19orf53	44.64	20.59	1.07975	8.38232e-08	5.12356e-06	UP
ZNF653	2.284	0.8165	0.854528	8.43301e-08	5.12356e-06	UP
DGUOK	8.345	5.21	0.589647	8.4131e-08	5.12356e-06	UP
LOC101119959	5.096	1.619	1.21878	8.64754e-08	5.18266e-06	UP
COG4	5.09	2.084	0.981544	8.64496e-08	5.18266e-06	UP
KIAA0895L	28.82	14.21	0.971481	8.64433e-08	5.18266e-06	UP
XYLB	2.257	1.555	0.350299	8.63034e-08	5.18266e-06	STABLE
TMEM169	3.063	0.5461	1.39397	8.75349e-08	5.22843e-06	UP
MTG2	10.4	4.663	1.00931	8.81822e-08	5.23423e-06	UP
ENO3	2.6	1.062	0.803911	8.84739e-08	5.23423e-06	UP
LOC101104832	4.121	2.028	0.757906	8.852e-08	5.23423e-06	UP
KCNS3	1.888	0.4608	0.983121	9.11954e-08	5.37445e-06	UP
C25H10orf10	47.29	16.98	1.42565	9.19671e-08	5.3886e-06	UP
ME3	6.588	2.752	1.01609	9.20451e-08	5.3886e-06	UP
MAPK12	1.32	0.09765	1.07971	9.31915e-08	5.38986e-06	UP
LOC105604792	1.159	0.1461	0.91398	9.31817e-08	5.38986e-06	UP
RACGAP1	196.8	139.2	0.495722	9.23822e-08	5.38986e-06	STABLE
PROB1	2.524	2.108	0.181266	9.32861e-08	5.38986e-06	STABLE
ABR	13.47	5.885	1.0716	9.4045e-08	5.41601e-06	UP
HPD	4.011	2.334	0.587719	9.47527e-08	5.43905e-06	UP
TNNC1	2.418	0.4894	1.19824	9.53489e-08	5.45556e-06	UP
DHRSX	6.086	2.353	1.07971	9.73401e-08	5.51749e-06	UP
LOC101108257	2.081	0.5449	0.996061	9.69836e-08	5.51749e-06	UP
VIPAS39	40.92	20.51	0.962462	9.73675e-08	5.51749e-06	UP
RHPN2	3.56	1.045	1.15653	9.82553e-08	5.55001e-06	UP
LOC101116517	7.498	1.453	1.79283	9.95354e-08	5.55719e-06	UP
SLC24A2	5.68	1.825	1.24192	9.91364e-08	5.55719e-06	UP
PCNXL3	31.84	13.28	1.20111	9.88886e-08	5.55719e-06	UP
HADHB	71.25	39.13	0.848526	9.96396e-08	5.55719e-06	UP
KIAA0226L	16.53	6.215	1.281	1.01318e-07	5.61539e-06	UP
KLC2	1.15	0.1741	0.872875	1.01281e-07	5.61539e-06	UP
LOC105616540	17.06	6.823	1.20669	1.01671e-07	5.61731e-06	UP
MAP4K2	7.72	2.636	1.26197	1.02764e-07	5.66005e-06	UP
TMEM115	42.33	22.67	0.872602	1.04118e-07	5.69908e-06	UP
NLRC3	2.972	2.962	0.00347942	1.04057e-07	5.69908e-06	STABLE
GRWD1	5.788	2.622	0.906123	1.05479e-07	5.75576e-06	UP
COL4A6	4.322	2.227	0.721452	1.0627e-07	5.78108e-06	UP
ADGRG2	11.04	5.142	0.971172	1.07032e-07	5.78691e-06	UP
RHBG	3.138	1.653	0.64147	1.07015e-07	5.78691e-06	UP
KRT10	6.682	4.016	0.614822	1.09865e-07	5.92196e-06	UP
OAS2	5.112	1.619	1.22238	1.10499e-07	5.93808e-06	UP
LOC101103915	14.03	5.611	1.18514	1.12123e-07	5.94458e-06	UP
ADARB1	15.73	6.583	1.14136	1.11907e-07	5.94458e-06	UP
SGSM2	17.68	9.195	0.873337	1.12301e-07	5.94458e-06	UP
SLC12A4	1.788	0.5812	0.818107	1.11206e-07	5.94458e-06	UP
NEURL1B	7.203	4.173	0.665355	1.11564e-07	5.94458e-06	UP
PLP2	7.3	4.321	0.641426	1.14625e-07	6.04944e-06	UP
IGDCC4	8.675	3.024	1.2658	1.15878e-07	6.0793e-06	UP
LOC101123559	3.905	2.223	0.606102	1.15675e-07	6.0793e-06	UP
RUVBL2	34.62	20.33	0.739804	1.17901e-07	6.16711e-06	UP
PLXNB1	3.866	2.328	0.547836	1.20476e-07	6.28324e-06	UP
RFC5	66.65	35.86	0.875921	1.217e-07	6.30984e-06	UP
PRPF31	8.973	4.75	0.794382	1.21468e-07	6.30984e-06	UP
RAB26	1.673	0.44	0.892261	1.22508e-07	6.33318e-06	UP
SMUG1	5.363	1.753	1.20858	1.23243e-07	6.35258e-06	UP
CLPB	9.764	4.573	0.949703	1.24044e-07	6.36724e-06	UP
EIF3G	132.5	74	0.83221	1.24248e-07	6.36724e-06	UP
TCL1A	3.344	1.005	1.115	1.25884e-07	6.43247e-06	UP
EEPD1	73.07	43.76	0.726597	1.27029e-07	6.46884e-06	UP
RFX2	1.09	0.3955	0.582612	1.27328e-07	6.46884e-06	UP
PLOD3	14.29	4.238	1.54506	1.27912e-07	6.47988e-06	UP
TTC24	6.049	2.505	1.0083	1.28599e-07	6.4961e-06	UP
DXO	3.571	1.63	0.797296	1.34423e-07	6.77095e-06	UP
RSPH1	1.881	0.4106	1.03029	1.3549e-07	6.80531e-06	UP
LOC101107401	3.354	1.571	0.759897	1.38206e-07	6.90251e-06	UP
TWSG1	4.687	2.53	0.687769	1.37985e-07	6.90251e-06	UP
PYROXD2	1.835	0.2741	1.15403	1.40199e-07	6.98232e-06	UP
ABCA3	2.013	2.035	-0.010927	1.41068e-07	7.00587e-06	STABLE
BRAT1	2.737	1.265	0.722259	1.42836e-07	7.0738e-06	UP
BMF	1.854	0.9624	0.540383	1.43581e-07	7.0908e-06	UP
UBXN11	2.843	0.6325	1.23502	1.47047e-07	7.23224e-06	UP
C9H8orf33	7.472	3.349	0.962154	1.47263e-07	7.23224e-06	UP
HSH2D	4.991	1.767	1.11457	1.48065e-07	7.2515e-06	UP
SLC2A4	0.7557	0	0.812038	1.49766e-07	7.29438e-06	UP
F2RL2	0.7171	0	0.779948	1.49748e-07	7.29438e-06	UP
C1H1orf50	69.01	41.83	0.709155	1.52378e-07	7.39083e-06	UP
WDR38	6.708	3.995	0.625976	1.52582e-07	7.39083e-06	UP
HDAC5	3.226	0.5047	1.48988	1.54313e-07	7.45423e-06	UP
P4HTM	7.901	3	1.15383	1.55672e-07	7.48005e-06	UP
STAT5B	6.652	2.984	0.941622	1.55693e-07	7.48005e-06	UP
LOC101103906	43.21	19.79	1.08881	1.56737e-07	7.5098e-06	UP
SCRIB	11.68	4.537	1.19572	1.57182e-07	7.51073e-06	UP
LOC105601929	1.354	0.1239	1.06676	1.607e-07	7.63756e-06	UP
C5H19orf25	10.77	5.259	0.910511	1.60354e-07	7.63756e-06	UP
INPP5K	8.105	3.871	0.902447	1.6308e-07	7.70923e-06	UP
SLC25A3	48.7	25.66	0.898664	1.62907e-07	7.70923e-06	UP
DPM2	74.47	40.63	0.858128	1.66558e-07	7.82844e-06	UP
PRR19	62.13	34.11	0.846564	1.6693e-07	7.82844e-06	UP
GPR156	1.794	1.395	0.222437	1.66409e-07	7.82844e-06	STABLE
POT1	26.1	14.35	0.820118	1.67602e-07	7.83917e-06	UP
IKBKE	12.94	5.976	0.999046	1.68103e-07	7.84184e-06	UP
NIPAL4	1.386	0.3867	0.783098	1.68595e-07	7.8441e-06	UP
TMEM174	1.575	0.2602	1.03102	1.70247e-07	7.84883e-06	UP
BCL6	39.81	20.45	0.927952	1.69919e-07	7.84883e-06	UP
SLC17A6	5.201	2.767	0.71892	1.70472e-07	7.84883e-06	UP
KIAA1324	2.228	1.064	0.645496	1.70266e-07	7.84883e-06	UP
RPS9	5.549	1.794	1.2289	1.7374e-07	7.9168e-06	UP
LMO2	4.166	1.655	0.960254	1.73366e-07	7.9168e-06	UP
LOC101107891	217.8	154.2	0.495478	1.73468e-07	7.9168e-06	STABLE
H3F3B	1438	1835	-0.351624	1.73468e-07	7.9168e-06	STABLE
LRRC45	6.937	2.938	1.0113	1.74582e-07	7.93471e-06	UP
SMOC2	3.149	0.582	1.39098	1.7676e-07	7.97226e-06	UP
TEX35	3.566	0.962	1.21875	1.7656e-07	7.97226e-06	UP
DHX58	103.5	56.27	0.867552	1.75946e-07	7.97226e-06	UP
SLC39A3	12.53	4.32	1.34665	1.79655e-07	8.00076e-06	UP
POLL	22.32	10.11	1.07027	1.78538e-07	8.00076e-06	UP
TCTA	7.051	3.335	0.893336	1.7963e-07	8.00076e-06	UP
NUPR2	2.392	0.9514	0.797456	1.78677e-07	8.00076e-06	UP
LOC101122803	3.669	2.015	0.63087	1.79297e-07	8.00076e-06	UP
MTFP1	2.982	0.06039	1.90905	1.81605e-07	8.06729e-06	UP
ADA	78.65	41.5	0.906078	1.82599e-07	8.09109e-06	UP
BTG3	3.522	1.141	1.0789	1.86285e-07	8.21325e-06	UP
ARL2	2.521	1.501	0.493802	1.86241e-07	8.21325e-06	STABLE
SLC19A1	6.975	4.475	0.542724	1.86865e-07	8.21836e-06	UP
ARF3	17.63	8.229	1.01362	1.90745e-07	8.36818e-06	UP
CARKD	3.061	0.5843	1.35781	1.93105e-07	8.4103e-06	UP
LOC101114909	3.339	0.8924	1.19706	1.93077e-07	8.4103e-06	UP
NOVA1	4.992	2.618	0.727726	1.93132e-07	8.4103e-06	UP
ID4	10.14	3.805	1.21381	1.95886e-07	8.48249e-06	UP
SPR	28.59	14.12	0.968387	1.95508e-07	8.48249e-06	UP
IDH3G	83.26	47.35	0.801324	1.9623e-07	8.48249e-06	UP
METTL21B	3.468	1.266	0.97952	1.97469e-07	8.48435e-06	UP
DHRS12	177.1	106.6	0.727361	1.97712e-07	8.48435e-06	UP
ZBTB4	5.282	3.268	0.557679	1.96762e-07	8.48435e-06	UP
MYOM3	1.039	0.09275	0.900002	2.03937e-07	8.71097e-06	UP
CAD	0.9931	0.07647	0.888708	2.03979e-07	8.71097e-06	UP
DIO2	5.169	1.796	1.14174	2.05414e-07	8.75115e-06	UP
MMP11	2.451	0.2496	1.4657	2.08867e-07	8.87685e-06	UP
BORCS8	10.73	6.239	0.696443	2.10816e-07	8.9382e-06	UP
ADAMTSL1	10.59	3.404	1.39634	2.13988e-07	9.05097e-06	UP
SDSL	1.139	0.03275	1.05078	2.17115e-07	9.1613e-06	UP
PTCD1	124.8	75	0.726601	2.1782e-07	9.16917e-06	UP
MYOF	44.39	22.38	0.95696	2.18684e-07	9.18367e-06	UP
B4GALNT1	1.209	0.3306	0.731307	2.21437e-07	9.27726e-06	UP
FBXL22	6.495	2.188	1.23338	2.27853e-07	9.50516e-06	UP
CKB	5.89	5.868	0.00456452	2.27952e-07	9.50516e-06	STABLE
HUS1	68.46	36.96	0.871732	2.29502e-07	9.54729e-06	UP
LOC105616620	4.479	1.211	1.30952	2.30985e-07	9.58643e-06	UP
GAPDH	425	246.2	0.785538	2.32766e-07	9.6377e-06	UP
LOC101114301	1.454	1.451	0.00143788	2.33829e-07	9.65912e-06	STABLE
SNX17	3.068	3.136	-0.0237776	2.37391e-07	9.78338e-06	STABLE
CTSA	2.459	0.5692	1.14023	2.41329e-07	9.89954e-06	UP
SLC44A5	2.529	1.144	0.719469	2.41049e-07	9.89954e-06	UP
IFI35	6.172	4.268	0.445123	2.42154e-07	9.91038e-06	STABLE
LOC101123551	15.55	7.182	1.01617	2.46568e-07	1.00419e-05	UP
NICN1	19.44	9.351	0.981454	2.46584e-07	1.00419e-05	UP
CA4	1.947	0.5027	0.971849	2.47073e-07	1.00419e-05	UP
ALG11	26.37	13.69	0.897496	2.52129e-07	1.02239e-05	UP
SPATA24	20.01	8.911	1.08411	2.54319e-07	1.02892e-05	UP
THY1	2.521	0.9069	0.884586	2.5723e-07	1.03125e-05	UP
ZNF641	19.1	10.57	0.797117	2.5666e-07	1.03125e-05	UP
PRR13	83.88	59.93	0.478229	2.55993e-07	1.03125e-05	STABLE
ZNF689	116.6	84.62	0.458414	2.56401e-07	1.03125e-05	STABLE
STK16	2.067	0.3249	1.21097	2.58266e-07	1.03306e-05	UP
LOC101113823	0.9472	0.0349	0.911938	2.64431e-07	1.05296e-05	UP
MST1	5.542	3.523	0.532448	2.64394e-07	1.05296e-05	UP
LOC101103771	6.535	4.035	0.581578	2.702e-07	1.07351e-05	UP
DUSP13	77.67	46.99	0.713204	2.76701e-07	1.09688e-05	UP
NEU1	1.571	0.5708	0.710767	2.78675e-07	1.10223e-05	UP
PIGM	7.096	2.986	1.02235	2.79397e-07	1.10262e-05	UP
LOC105604689	1.599	0.2771	1.0253	2.80173e-07	1.10322e-05	UP
CDK3	8.383	3.706	0.995593	2.8241e-07	1.1071e-05	UP
NCAPH2	4.691	3.394	0.37329	2.82019e-07	1.1071e-05	STABLE
CBLN1	3.74	2.517	0.430437	2.83634e-07	1.10944e-05	STABLE
FSCB	2.672	0.8773	0.967969	2.93483e-07	1.14301e-05	UP
FICD	5.339	3.281	0.566228	2.9351e-07	1.14301e-05	UP
ZMAT5	12.34	8.105	0.55044	2.96107e-07	1.15059e-05	UP
SUMF2	1.383	0.23	0.954079	2.98562e-07	1.15758e-05	UP
ODF1	3.141	1.281	0.860029	3.01049e-07	1.16467e-05	UP
DISP2	1.399	0.469	0.707455	3.03963e-07	1.17338e-05	UP
LOC101102403	12.9	4.801	1.26097	3.05033e-07	1.17494e-05	UP
TMEM143	5.634	1.901	1.19316	3.06596e-07	1.17839e-05	UP
C3H2orf44	2.441	0.5286	1.17053	3.09374e-07	1.18649e-05	UP
PLD3	4.715	1.598	1.13713	3.10938e-07	1.18991e-05	UP
KCTD6	10.07	5.957	0.669395	3.16474e-07	1.20848e-05	UP
PROX2	4.227	2.94	0.407854	3.24591e-07	1.2368e-05	STABLE
TLX3	1.396	0.4196	0.755364	3.26106e-07	1.2399e-05	UP
WDR93	7.949	4.401	0.728447	3.27871e-07	1.24394e-05	UP
NDUFA4L2	43.44	23.89	0.836576	3.28613e-07	1.24409e-05	UP
CPSF3	16.07	7.764	0.962229	3.29978e-07	1.24658e-05	UP
ABCG5	3.019	0.9037	1.07806	3.31797e-07	1.24812e-05	UP
STARD5	2.481	0.8545	0.90855	3.31711e-07	1.24812e-05	UP
PIGO	3.65	1.122	1.1321	3.35058e-07	1.25771e-05	UP
DZANK1	5.659	3.062	0.713266	3.3652e-07	1.26053e-05	UP
LOC105602080	7.793	3.552	0.94998	3.41157e-07	1.27519e-05	UP
ARL16	2.003	1.272	0.402931	3.42748e-07	1.27844e-05	STABLE
LOC101108851	83.74	48.59	0.773085	3.46145e-07	1.28839e-05	UP
SGCE	7.949	4.229	0.775072	3.47073e-07	1.28913e-05	UP
ZNF233	1.954	0.7565	0.750226	3.53305e-07	1.30952e-05	UP
FNTB	31.38	17.17	0.833902	3.54102e-07	1.30973e-05	UP
BTBD16	2.513	0.6135	1.1226	3.56932e-07	1.31745e-05	UP
DERL3	1.383	0.2388	0.943558	3.59959e-07	1.32035e-05	UP
MMP19	6.557	3.582	0.721771	3.596e-07	1.32035e-05	UP
WNT10A	1.618	1.338	0.162886	3.59311e-07	1.32035e-05	STABLE
MMACHC	6.514	1.983	1.33271	3.6438e-07	1.32443e-05	UP
CD8B	3.326	0.8184	1.25018	3.62122e-07	1.32443e-05	UP
NUDT16L1	50.57	24.61	1.01006	3.64591e-07	1.32443e-05	UP
FARP1	111.5	65.89	0.749389	3.64818e-07	1.32443e-05	UP
YRDC	8.129	4.785	0.658116	3.64642e-07	1.32443e-05	UP
AANAT	3.39	1.287	0.940975	3.66026e-07	1.32609e-05	UP
TRIB2	58.99	3.211	3.83243	3.68603e-07	1.3327e-05	UP
ABCC1	32.06	16.61	0.90864	3.70496e-07	1.33409e-05	UP
NEDD4	4.208	3.192	0.313065	3.70145e-07	1.33409e-05	STABLE
TMED5	6.038	1.819	1.32003	3.71849e-07	1.33543e-05	UP
ZMYM6NB	94.12	52.21	0.838066	3.7238e-07	1.33543e-05	UP
PIN4	126.3	73.49	0.773125	3.75535e-07	1.34402e-05	UP
SLC35G1	20.01	1.214	3.24652	3.7895e-07	1.34784e-05	UP
GDNF	2.804	0.6386	1.21502	3.79246e-07	1.34784e-05	UP
DYM	90.24	57.97	0.629626	3.79652e-07	1.34784e-05	UP
C24H16orf71	1.568	0.8629	0.463218	3.78843e-07	1.34784e-05	STABLE
CDKN2C	8.335	2.583	1.38172	3.8433e-07	1.36172e-05	UP
CFAP52	4.048	1.322	1.12015	3.90674e-07	1.37318e-05	UP
BDH1	8.166	3.633	0.984274	3.90579e-07	1.37318e-05	UP
MSANTD2	3.087	1.097	0.962773	3.88439e-07	1.37318e-05	UP
VPS25	3.77	1.773	0.782828	3.90646e-07	1.37318e-05	UP
WDR55	36.69	19.16	0.902966	3.95048e-07	1.3858e-05	UP
RNASE4	1.265	0.212	0.902278	4.0494e-07	1.41769e-05	UP
GINS2	46.88	27.79	0.73381	4.14337e-07	1.44772e-05	UP
CCDC179	12.18	6.3	0.852344	4.1604e-07	1.44795e-05	UP
MRPS6	350.7	209	0.743822	4.15423e-07	1.44795e-05	UP
SFRP1	5.146	4.203	0.240423	4.18816e-07	1.45475e-05	STABLE
HIC2	2.141	0.2714	1.30469	4.23916e-07	1.46885e-05	UP
SIGMAR1	63.4	37.16	0.75505	4.24539e-07	1.46885e-05	UP
SLC12A8	18.8	8.838	1.00928	4.27771e-07	1.47715e-05	UP
LOC105616272	3.856	1.289	1.08485	4.31672e-07	1.48492e-05	UP
RNF152	4.255	2.234	0.700184	4.31703e-07	1.48492e-05	UP
ZNF287	15.26	8.04	0.846535	4.34717e-07	1.49239e-05	UP
GYS1	3.244	0.8904	1.16673	4.39933e-07	1.50259e-05	UP
CENPBD1	8.979	3.649	1.10206	4.38944e-07	1.50259e-05	UP
CEACAM16	1.297	0.3816	0.73327	4.40237e-07	1.50259e-05	UP
MAST2	58	32.36	0.822537	4.4692e-07	1.52246e-05	UP
DGCR14	10.11	4.115	1.11852	4.53e-07	1.53545e-05	UP
MRPL49	11.69	5.046	1.07006	4.54196e-07	1.53545e-05	UP
B3GALT6	6.793	3.41	0.821323	4.53e-07	1.53545e-05	UP
PPFIA4	0.7695	0.0202	0.794481	4.54208e-07	1.53545e-05	UP
LPO	1.862	0.4971	0.934928	4.56819e-07	1.54133e-05	UP
TFR2	2.707	0.1324	1.71096	4.64525e-07	1.55186e-05	UP
C1H1orf87	2.188	0.1424	1.48061	4.65066e-07	1.55186e-05	UP
ZNF821	7.272	2.607	1.19749	4.63398e-07	1.55186e-05	UP
ZNF414	8.819	3.866	1.01288	4.63087e-07	1.55186e-05	UP
XRRA1	1.751	0.4996	0.875299	4.65206e-07	1.55186e-05	UP
SLC22A23	5.178	3.297	0.523562	4.63051e-07	1.55186e-05	UP
RSG1	1.857	0.6522	0.790359	4.66186e-07	1.5522e-05	UP
BTBD11	2.686	0.6427	1.16589	4.68728e-07	1.55304e-05	UP
GLMP	8.75	4.506	0.824429	4.68557e-07	1.55304e-05	UP
KLHL2	10.99	6.921	0.597698	4.69075e-07	1.55304e-05	UP
PADI1	5.979	2.867	0.851559	4.70857e-07	1.55362e-05	UP
RNMTL1	58.26	32.07	0.841436	4.71006e-07	1.55362e-05	UP
C5H19orf43	33.31	16.01	1.01257	4.72251e-07	1.55482e-05	UP
CCDC94	22.29	13.55	0.678568	4.73275e-07	1.5553e-05	UP
CCDC116	1.858	0.5341	0.897562	4.7731e-07	1.56565e-05	UP
CTSF	10.25	5.05	0.895205	4.81644e-07	1.57694e-05	UP
ZBTB48	32.28	15.78	0.987687	4.86857e-07	1.5852e-05	UP
HDAC6	9.784	5.22	0.794015	4.8615e-07	1.5852e-05	UP
TXNL1	213.2	152.6	0.479787	4.86826e-07	1.5852e-05	STABLE
ID1	8.3	2.987	1.22181	4.88627e-07	1.58804e-05	UP
NMRK2	2.285	0.8971	0.79228	4.92007e-07	1.59609e-05	UP
ADAT2	2.874	0.8873	1.03746	4.94185e-07	1.60022e-05	UP
RAB31	1.818	0.132	1.31572	4.96787e-07	1.6057e-05	UP
PPM1L	3.44	0.8461	1.26604	5.04935e-07	1.62906e-05	UP
RIC8B	3.997	1.136	1.22635	5.12435e-07	1.63975e-05	UP
TMEM260	4.7	1.462	1.21084	5.13675e-07	1.63975e-05	UP
SMG5	18.92	7.973	1.15036	5.13814e-07	1.63975e-05	UP
GRIN3B	1.857	0.2902	1.14668	5.09955e-07	1.63975e-05	UP
FBN1	1.887	0.721	0.746547	5.12087e-07	1.63975e-05	UP
UCK2	4.611	2.719	0.593364	5.13638e-07	1.63975e-05	UP
EML3	2.45	0.9824	0.799238	5.1774e-07	1.64931e-05	UP
ANAPC5	26.35	13.51	0.914655	5.20409e-07	1.65188e-05	UP
SPEF1	2.743	1.36	0.665461	5.20418e-07	1.65188e-05	UP
LOC101122805	2.79	0.6561	1.19456	5.21775e-07	1.65322e-05	UP
CXCR5	7.017	2.703	1.11425	5.27644e-07	1.65403e-05	UP
FOXN1	4.193	1.77	0.906411	5.24979e-07	1.65403e-05	UP
ADRBK1	16.81	8.594	0.892344	5.26894e-07	1.65403e-05	UP
HAX1	235	144	0.702565	5.2699e-07	1.65403e-05	UP
LOC101120007	5.181	2.834	0.688833	5.25634e-07	1.65403e-05	UP
TP53I3	3.624	4.062	-0.130564	5.26423e-07	1.65403e-05	STABLE
TMEM126A	41.63	22.48	0.860231	5.32283e-07	1.66562e-05	UP
RHBDF1	30.03	13.53	1.09493	5.33489e-07	1.66645e-05	UP
RNF4	297.6	208.1	0.514064	5.35281e-07	1.6691e-05	UP
CSRP2BP	7.007	3.687	0.772774	5.36295e-07	1.66931e-05	UP
CCDC13	0.7376	0.1306	0.620011	5.38191e-07	1.67227e-05	UP
MAML3	7.942	2.531	1.34048	5.395e-07	1.6734e-05	UP
SPPL2B	1.659	0.412	0.913352	5.41309e-07	1.67607e-05	UP
SLC25A22	1.525	0.3184	0.937658	5.48599e-07	1.69567e-05	UP
ZNF248	12.41	5.71	0.998823	5.50877e-07	1.69974e-05	UP
ZNF624	9.85	4.025	1.11063	5.53974e-07	1.70578e-05	UP
ACTR1B	26.83	15.42	0.760889	5.54764e-07	1.70578e-05	UP
NME6	3.22	1.042	1.04695	5.57944e-07	1.71258e-05	UP
ZNF404	3.718	1.781	0.762305	5.63319e-07	1.72012e-05	UP
DENND1B	45.58	28.24	0.671935	5.62739e-07	1.72012e-05	UP
LOC105608428	1.603	2.062	-0.234217	5.61638e-07	1.72012e-05	STABLE
KLC1	5.813	2.613	0.914951	5.64878e-07	1.7219e-05	UP
SIM2	2.091	0.4002	1.14246	5.67698e-07	1.72752e-05	UP
ABCB6	0.7733	0.2506	0.50381	5.71643e-07	1.73654e-05	UP
FAM186A	1.189	0.07039	1.03245	5.74695e-07	1.74123e-05	UP
CARD10	5.593	3.685	0.493135	5.75159e-07	1.74123e-05	STABLE
TUBA3E	10.59	5.618	0.808126	5.77171e-07	1.74434e-05	UP
RHOH	1.322	0.1494	1.01419	5.8383e-07	1.76145e-05	UP
GRB14	18.28	0.4896	3.69379	5.88375e-07	1.76913e-05	UP
BCL2L14	2.577	1.675	0.418766	5.87706e-07	1.76913e-05	STABLE
LOC101103335	0.8972	0.01275	0.905632	5.92839e-07	1.77952e-05	UP
CLYBL	12.67	5.473	1.07868	5.96697e-07	1.78222e-05	UP
APOO	86.02	48.46	0.815108	5.9659e-07	1.78222e-05	UP
CPTP	33.73	19.02	0.795008	5.96762e-07	1.78222e-05	UP
ETV4	7.305	2.87	1.10144	6.00798e-07	1.78823e-05	UP
NUPL2	10.08	5.717	0.722643	6.0076e-07	1.78823e-05	UP
LAPTM4B	3.444	0	2.15185	6.07703e-07	1.7907e-05	UP
GPR62	3.193	1.219	0.918028	6.04803e-07	1.7907e-05	UP
EXOSC1	48.4	25.68	0.888414	6.06045e-07	1.7907e-05	UP
MED26	4.579	2.123	0.837046	6.0745e-07	1.7907e-05	UP
MIDN	0.5855	0.008235	0.653121	6.05444e-07	1.7907e-05	UP
OPLAH	0.449	0	0.535023	6.0706e-07	1.7907e-05	UP
ASTN2	5.328	1.808	1.17217	6.10012e-07	1.79451e-05	UP
ATN1	5.971	4.814	0.261851	6.15104e-07	1.80648e-05	STABLE
RNF122	22.75	12.44	0.820922	6.17147e-07	1.80948e-05	UP
RPRD1B	6.623	3.487	0.764734	6.26679e-07	1.82537e-05	UP
BRINP2	92.84	55.95	0.720396	6.24604e-07	1.82537e-05	UP
PSMB5	249.4	162.9	0.611936	6.2662e-07	1.82537e-05	UP
EIF3M	345.7	251.8	0.455775	6.26695e-07	1.82537e-05	STABLE
LOC101116011	1.545	0.2743	0.998141	6.34686e-07	1.8456e-05	UP
LOC105605424	4.303	1.685	0.981698	6.41212e-07	1.86152e-05	UP
FAM69A	4.071	4.513	-0.120645	6.44599e-07	1.86828e-05	STABLE
RPP25	5.666	1.545	1.38903	6.50168e-07	1.88134e-05	UP
SMDT1	5.574	2.068	1.09956	6.56811e-07	1.89127e-05	UP
TSSK4	4.174	1.446	1.0809	6.56811e-07	1.89127e-05	UP
ELMOD3	3.585	1.505	0.872059	6.56546e-07	1.89127e-05	UP
RPUSD3	81.3	48.17	0.743158	6.62519e-07	1.90263e-05	UP
PURB	5.402	4.022	0.350253	6.62906e-07	1.90263e-05	STABLE
QTRT1	8.264	3.456	1.05594	6.65793e-07	1.90487e-05	UP
LSS	19.69	10.65	0.828689	6.65844e-07	1.90487e-05	UP
C19H3orf62	6.759	5.297	0.301295	6.67903e-07	1.90768e-05	STABLE
TSGA10IP	2.124	0.8129	0.784967	6.75897e-07	1.9274e-05	UP
CRYGS	2.086	0.568	0.976954	6.79374e-07	1.93419e-05	UP
ACAA1	84.02	50.2	0.731738	6.81777e-07	1.93791e-05	UP
BFSP2	2.01	0.6857	0.83651	6.84071e-07	1.94131e-05	UP
SCAMP3	144.2	95.81	0.585195	6.88318e-07	1.94446e-05	UP
GOT2	237.8	180.3	0.397185	6.88481e-07	1.94446e-05	STABLE
PRC1	1520	2005	-0.399424	6.88481e-07	1.94446e-05	STABLE
LOC101122398	3.881	0.5371	1.66712	7.0276e-07	1.98163e-05	UP
NHS	9.549	3.634	1.18673	7.0411e-07	1.98227e-05	UP
HOMER3	1.829	0.2404	1.1893	7.12561e-07	1.98401e-05	UP
TP53TG5	2.142	0.5763	0.995117	7.10684e-07	1.98401e-05	UP
MYOM1	2.266	0.7088	0.934689	7.09338e-07	1.98401e-05	UP
MTX1	8.278	4.071	0.871541	7.10841e-07	1.98401e-05	UP
CWF19L1	16.62	8.936	0.826338	7.12584e-07	1.98401e-05	UP
MRPL53	40.83	26.78	0.590409	7.08976e-07	1.98401e-05	UP
ZXDB	2.375	1.406	0.488292	7.12474e-07	1.98401e-05	STABLE
MPV17	13.05	5.404	1.13306	7.22128e-07	2.00199e-05	UP
USE1	40.42	20.12	0.971836	7.20541e-07	2.00199e-05	UP
GPR180	1.048	0.109	0.885125	7.24701e-07	2.00199e-05	UP
PNRC1	15.68	8.358	0.833856	7.23062e-07	2.00199e-05	UP
LOC105602998	5.299	3.182	0.590856	7.24309e-07	2.00199e-05	UP
PRIM2	94.03	61.97	0.593739	7.31378e-07	2.01728e-05	UP
OSER1	237.8	154.7	0.61766	7.32716e-07	2.01782e-05	UP
C3H12orf10	34.2	23.01	0.552006	7.34806e-07	2.02043e-05	UP
CDKN1A	10.99	4.111	1.23055	7.46709e-07	2.03609e-05	UP
AMACR	4.927	1.675	1.14779	7.46969e-07	2.03609e-05	UP
LOC101116777	22.83	9.944	1.12245	7.46086e-07	2.03609e-05	UP
FAM214B	1.653	0.2929	1.03684	7.43297e-07	2.03609e-05	UP
POU4F1	5.73	2.381	0.993034	7.42835e-07	2.03609e-05	UP
TNFRSF25	1.573	0.9441	0.404201	7.47411e-07	2.03609e-05	STABLE
PYGM	1.557	0.2941	0.98223	7.50041e-07	2.04011e-05	UP
BAALC	4.314	2.051	0.800471	7.60346e-07	2.0618e-05	UP
TBC1D20	21.25	13.86	0.582463	7.59594e-07	2.0618e-05	UP
KLF1	5.191	1.798	1.14597	7.67407e-07	2.07458e-05	UP
YIF1A	43.66	22.06	0.953809	7.67028e-07	2.07458e-05	UP
ST6GALNAC6	1.952	0.6131	0.871604	7.69756e-07	2.07505e-05	UP
CLTB	10.27	6.697	0.549748	7.69927e-07	2.07505e-05	UP
BAK1	3.261	1.534	0.749938	7.72906e-07	2.07991e-05	UP
LOC106991194	1.587	0.7308	0.580085	7.74358e-07	2.08065e-05	UP
SPAG8	2.057	1.508	0.285865	7.76198e-07	2.08242e-05	STABLE
SHMT2	51.55	31.22	0.705671	7.79098e-07	2.08704e-05	UP
CNFN	2.382	1.227	0.60302	7.80293e-07	2.08708e-05	UP
IER3	7.743	3.455	0.97266	7.83928e-07	2.09363e-05	UP
ENG	11.96	5.457	1.00492	7.9478e-07	2.11941e-05	UP
ZNF75A	36.67	19.07	0.908476	7.96526e-07	2.12087e-05	UP
CHRNB4	0.7321	0.3606	0.348266	8.01801e-07	2.13171e-05	STABLE
TIMM17A	31.54	18.7	0.724384	8.09043e-07	2.14773e-05	UP
MFSD3	30.17	14.05	1.0509	8.21418e-07	2.17731e-05	UP
AVPI1	5.18	2.87	0.67512	8.23939e-07	2.17746e-05	UP
NLRC5	8.958	6.398	0.428716	8.23749e-07	2.17746e-05	STABLE
FUCA2	1.919	0.3367	1.12682	8.2579e-07	2.17793e-05	UP
ALS2CL	7.885	3.336	1.03497	8.2658e-07	2.17793e-05	UP
ALDOA	354.6	227.1	0.64059	8.30128e-07	2.18403e-05	UP
PBXIP1	3.266	0.4333	1.57358	8.32258e-07	2.18638e-05	UP
LYPD5	2.964	0.8512	1.09838	8.34891e-07	2.1868e-05	UP
LCP1	19.01	9.695	0.903963	8.34401e-07	2.1868e-05	UP
TMEM38A	1.974	2.145	-0.0807234	8.39144e-07	2.19468e-05	STABLE
ABLIM3	2.395	1.295	0.565249	8.4378e-07	2.20355e-05	UP
UPP2	11.64	5.16	1.03671	8.46911e-07	2.20521e-05	UP
TMEM74B	1.056	0.348	0.60876	8.45963e-07	2.20521e-05	UP
TUBB	102.3	48.84	1.05138	8.54569e-07	2.21663e-05	UP
ACSF3	3.629	1.619	0.821447	8.56311e-07	2.21663e-05	UP
PPP3CC	50.26	28.21	0.811516	8.54876e-07	2.21663e-05	UP
PLPP2	3.442	2.401	0.385393	8.55527e-07	2.21663e-05	STABLE
MMP28	0.9564	0.2575	0.637684	8.67516e-07	2.24235e-05	UP
DDX56	23.46	14	0.704909	8.69662e-07	2.24462e-05	UP
BCAS1	1.193	0.1604	0.918475	8.7353e-07	2.24947e-05	UP
IGFALS	6.283	4.749	0.341222	8.74088e-07	2.24947e-05	STABLE
SLC5A8	3.541	0.9357	1.23012	8.75478e-07	2.24977e-05	UP
LHX6	1.531	1.139	0.24271	8.78344e-07	2.25386e-05	STABLE
FKBP4	43.55	23.78	0.846173	8.86232e-07	2.27081e-05	UP
ARFRP1	42.37	21	0.979024	8.88216e-07	2.2726e-05	UP
LOC101116570	3.516	1.561	0.818195	8.90631e-07	2.27549e-05	UP
CCIN	8.751	5.193	0.654925	9.02388e-07	2.3022e-05	UP
NR1H4	5.833	3.659	0.552648	9.12503e-07	2.32465e-05	UP
STK10	13.82	5.983	1.08585	9.15293e-07	2.32506e-05	UP
WEE1	3.384	2.964	0.145407	9.14891e-07	2.32506e-05	STABLE
LOC106991695	1.322	0.2441	0.900395	9.18482e-07	2.32981e-05	UP
SPO11	5.004	1.652	1.17903	9.25649e-07	2.34421e-05	UP
SPATA33	1.445	0.7627	0.472011	9.26811e-07	2.34421e-05	STABLE
RBBP9	2.312	1.125	0.640087	9.28942e-07	2.34624e-05	UP
FGF2	2.448	0.6071	1.10152	9.35808e-07	2.36021e-05	UP
NLRX1	0.5636	0.02451	0.609957	9.38534e-07	2.36371e-05	UP
LOC101120489	14.22	2.916	1.95857	9.42267e-07	2.36974e-05	UP
RFNG	38.79	23.9	0.675945	9.44059e-07	2.37088e-05	UP
PLOD1	8.876	0.678	2.55713	9.52369e-07	2.38497e-05	UP
HAPLN4	1.251	1.299	-0.0305662	9.52209e-07	2.38497e-05	STABLE
TTC8	2.411	0.3186	1.37117	9.55065e-07	2.38576e-05	UP
PMP22	4.712	1.848	1.00395	9.56733e-07	2.38576e-05	UP
AADAT	17.66	9.294	0.857955	9.55924e-07	2.38576e-05	UP
LOC101102105	2.562	0.2767	1.48033	9.66934e-07	2.39783e-05	UP
C4H7orf49	3.029	1.185	0.882582	9.66998e-07	2.39783e-05	UP
PRKD2	1.097	0.1894	0.817889	9.66934e-07	2.39783e-05	UP
AIFM2	2.041	0.9786	0.620144	9.66931e-07	2.39783e-05	UP
MRPS36	333.1	230.9	0.526852	9.69182e-07	2.39988e-05	UP
BHLHE40	3.962	0.1008	2.17246	9.74604e-07	2.40656e-05	UP
EIF2B2	24.03	11.96	0.94932	9.73582e-07	2.40656e-05	UP
LOC101120505	1.078	0.111	0.903314	9.78112e-07	2.407e-05	UP
CCK	2.306	0.9276	0.77811	9.78864e-07	2.407e-05	UP
KIF28P	2.384	1.183	0.632403	9.77923e-07	2.407e-05	UP
URAD	1.395	0.622	0.562287	9.88619e-07	2.42761e-05	UP
GGT6	3.753	3.195	0.180263	1.01165e-06	2.48072e-05	STABLE
CCDC71	2.508	0.6061	1.12715	1.01357e-06	2.48199e-05	UP
GPSM2	16.71	8.396	0.914269	1.02006e-06	2.49442e-05	UP
TMEM108	4.05	2.609	0.484932	1.02297e-06	2.49808e-05	STABLE
SFTA2	4.513	3.347	0.342825	1.02872e-06	2.50866e-05	STABLE
LOC101109733	3.807	0.9457	1.30483	1.03145e-06	2.51185e-05	UP
POPDC2	1.368	0.1745	1.01178	1.04682e-06	2.54578e-05	UP
KLC4	7.137	3.815	0.756975	1.05082e-06	2.54849e-05	UP
PLPP5	3.589	1.983	0.621786	1.05011e-06	2.54849e-05	UP
ZNF205	3.007	1.17	0.884467	1.06123e-06	2.56371e-05	UP
LOC101123417	2.987	2.201	0.316628	1.06137e-06	2.56371e-05	STABLE
FBXL21	2.403	2.865	-0.183508	1.06145e-06	2.56371e-05	STABLE
CFAP100	0.8462	0.5051	0.294707	1.06479e-06	2.56827e-05	STABLE
UBQLN4	2.944	2.183	0.309338	1.06743e-06	2.57114e-05	STABLE
KIF7	7.341	3.946	0.753882	1.07463e-06	2.58145e-05	UP
ARL10	7.097	7.414	-0.0553172	1.07328e-06	2.58145e-05	STABLE
PNKP	9.517	5.183	0.766388	1.07668e-06	2.58285e-05	UP
PPP1R1C	1.782	0.2755	1.12493	1.07899e-06	2.58489e-05	UP
MKKS	52.05	28.88	0.828044	1.08271e-06	2.5903e-05	UP
WDR25	9.088	4.566	0.857896	1.08661e-06	2.59612e-05	UP
YDJC	6.073	3.286	0.72272	1.08814e-06	2.59626e-05	UP
GPR135	3.685	3.139	0.17895	1.10156e-06	2.62474e-05	STABLE
LYRM4	93.44	56.45	0.717105	1.10808e-06	2.63673e-05	UP
HSD17B1	10.38	1.943	1.951	1.11641e-06	2.65297e-05	UP
TMEM150B	5.676	2.801	0.812694	1.12521e-06	2.67029e-05	UP
LOC105613386	1.677	0.5212	0.815374	1.12956e-06	2.67345e-05	UP
NDUFB11	154.1	101.6	0.595517	1.1284e-06	2.67345e-05	UP
CORO1C	10.65	3.516	1.36753	1.13131e-06	2.674e-05	UP
MRPL9	3.888	1.055	1.24983	1.14274e-06	2.67957e-05	UP
SLC22A18	1.986	0.4055	1.08724	1.14171e-06	2.67957e-05	UP
JMJD4	7.949	3.388	1.02805	1.14465e-06	2.67957e-05	UP
LOC101112886	1.503	0.2924	0.95342	1.14383e-06	2.67957e-05	UP
SRD5A1	3.266	1.282	0.902439	1.14579e-06	2.67957e-05	UP
TRIM11	9.862	6.986	0.443717	1.13689e-06	2.67957e-05	STABLE
IL17B	0.7071	0.3812	0.305624	1.14191e-06	2.67957e-05	STABLE
LOC101117613	2.923	3.346	-0.147847	1.1371e-06	2.67957e-05	STABLE
CNIH2	1.668	1.365	0.173675	1.14978e-06	2.68535e-05	STABLE
PNMAL1	0.7622	0.06922	0.720859	1.15318e-06	2.68975e-05	UP
COMMD5	2.938	0.7035	1.20897	1.15812e-06	2.69078e-05	UP
DYDC2	3.781	1.165	1.14253	1.15819e-06	2.69078e-05	UP
NAT6	14.96	8.803	0.703608	1.15681e-06	2.69078e-05	UP
GNRH1	1.538	0.5904	0.674564	1.16272e-06	2.69776e-05	UP
IZUMO4	2.447	0.8925	0.864895	1.17023e-06	2.70807e-05	UP
LOC105603932	1.381	0.4847	0.681098	1.16876e-06	2.70807e-05	UP
IBA57	11.15	5.117	0.99002	1.17312e-06	2.71121e-05	UP
WIPF1	3.723	1.082	1.18176	1.17739e-06	2.71398e-05	UP
LTB	6.555	3.543	0.733677	1.17612e-06	2.71398e-05	UP
NEURL4	6.076	5.501	0.122091	1.18295e-06	2.72326e-05	STABLE
RAD9A	3.2	0.7002	1.30469	1.18475e-06	2.72385e-05	UP
ZNF283	23.15	11.56	0.943442	1.19219e-06	2.73739e-05	UP
HSPB2	7.036	3.647	0.790073	1.19462e-06	2.73941e-05	UP
BGLAP	1.217	0.1416	0.95786	1.20384e-06	2.74986e-05	UP
LOC101105036	0.8966	0	0.923379	1.20356e-06	2.74986e-05	UP
PTCH2	0.5471	0	0.629538	1.20356e-06	2.74986e-05	UP
VSIG8	1.324	0.179	0.979001	1.2124e-06	2.75517e-05	UP
PTCRA	42.07	23.78	0.797363	1.20967e-06	2.75517e-05	UP
SPINK7	7.626	4.289	0.705755	1.21239e-06	2.75517e-05	UP
LOC101113860	2.172	1.131	0.574172	1.21076e-06	2.75517e-05	UP
FAM173B	4.323	1.589	1.03981	1.21647e-06	2.76088e-05	UP
UPRT	3.229	0.5606	1.43839	1.22546e-06	2.77771e-05	UP
ISYNA1	6.238	1.659	1.4444	1.22802e-06	2.77996e-05	UP
EFNA5	1.418	0.3673	0.822594	1.23251e-06	2.78373e-05	UP
AMPH	9.85	5.208	0.805577	1.23284e-06	2.78373e-05	UP
LOC101103463	22.91	10.3	1.08117	1.23641e-06	2.78469e-05	UP
SNAPC3	28.72	14.13	0.97364	1.23641e-06	2.78469e-05	UP
TAP2	4.081	1.116	1.26373	1.23808e-06	2.78489e-05	UP
SCN10A	2.864	0.6867	1.1961	1.24514e-06	2.79618e-05	UP
LOC105605656	1.236	0.5029	0.57282	1.24784e-06	2.79618e-05	UP
PACS1	19.92	14.3	0.451229	1.24783e-06	2.79618e-05	STABLE
PCNXL2	2.068	0.4133	1.11816	1.25286e-06	2.80386e-05	UP
FOSL1	15.66	6.04	1.24309	1.25944e-06	2.81148e-05	UP
MYO1H	1.961	1.038	0.539142	1.25874e-06	2.81148e-05	UP
JDP2	16.39	8.653	0.848889	1.27282e-06	2.83063e-05	UP
EPHX1	0.8616	0.04569	0.832056	1.2726e-06	2.83063e-05	UP
LOC101107984	0.7678	0.04804	0.754229	1.2726e-06	2.83063e-05	UP
NARS2	7.704	3.881	0.834588	1.27924e-06	2.83792e-05	UP
TTC21A	8.757	4.592	0.803144	1.27931e-06	2.83792e-05	UP
FGR	9.589	4.185	1.0302	1.29833e-06	2.86676e-05	UP
LOC101104164	1.132	0.1867	0.845339	1.29498e-06	2.86676e-05	UP
BSCL2	29.64	17.29	0.744814	1.29747e-06	2.86676e-05	UP
ITFG2	2.803	2.7	0.0398592	1.2988e-06	2.86676e-05	STABLE
PTCD2	45.59	27.67	0.700552	1.30152e-06	2.86919e-05	UP
ALK	1.306	0.2959	0.831587	1.31471e-06	2.89171e-05	UP
ZNF696	23.17	14.82	0.611193	1.31501e-06	2.89171e-05	UP
TMCC3	85.98	60.69	0.495697	1.31703e-06	2.89256e-05	STABLE
LOC105606759	4.951	2	0.988094	1.31901e-06	2.89331e-05	UP
ASTN1	1.904	0.6051	0.855277	1.33726e-06	2.92971e-05	UP
FAM3A	9.018	3.697	1.09272	1.33949e-06	2.93097e-05	UP
COL1A2	31.1	16.32	0.889777	1.34815e-06	2.94627e-05	UP
LOC105605079	13.04	8.83	0.51379	1.35001e-06	2.94669e-05	UP
LOC101118100	210.7	114.7	0.871378	1.35831e-06	2.96115e-05	UP
SH3BP4	3.726	0.1596	2.02699	1.36633e-06	2.97497e-05	UP
SOBP	10.68	4.179	1.17286	1.37118e-06	2.98185e-05	UP
ASS1	4.272	1.625	1.00609	1.38115e-06	2.99984e-05	UP
TMEM145	1.471	0.1725	1.07537	1.39039e-06	3.01622e-05	UP
ACOT12	1.346	0.6104	0.542918	1.39576e-06	3.02414e-05	UP
SHB	4.81	3.366	0.412113	1.40039e-06	3.03046e-05	STABLE
CDK14	5.324	2.091	1.03297	1.40951e-06	3.03213e-05	UP
WDR5B	1.162	0.23	0.813409	1.40479e-06	3.03213e-05	UP
LOC101108155	1.372	0.3904	0.770654	1.40347e-06	3.03213e-05	UP
RASAL1	3.403	1.786	0.66033	1.40876e-06	3.03213e-05	UP
LOC105612604	2.042	1.44	0.318219	1.40973e-06	3.03213e-05	STABLE
SPATA19	2.081	0.5241	1.0156	1.43107e-06	3.07427e-05	UP
DENND2D	0.9216	0.02059	0.912871	1.43601e-06	3.08114e-05	UP
MTMR11	2.306	1.757	0.262177	1.45019e-06	3.10779e-05	STABLE
C11H17orf97	5.598	1.689	1.29479	1.45382e-06	3.1118e-05	UP
DRG2	43.62	25.07	0.775492	1.45859e-06	3.11825e-05	UP
ECE1	26.6	8.403	1.55344	1.46417e-06	3.12175e-05	UP
CDX1	19.73	10.1	0.901666	1.46207e-06	3.12175e-05	UP
ATG10	5.768	2.761	0.847641	1.46553e-06	3.12175e-05	UP
PUS10	10.01	4.275	1.06127	1.472e-06	3.12836e-05	UP
IFT172	12.78	7.148	0.757746	1.47217e-06	3.12836e-05	UP
SPARC	9.591	1.863	1.8872	1.4828e-06	3.14718e-05	UP
TRIAP1	48.4	29.91	0.676555	1.48719e-06	3.14809e-05	UP
NOP10	174.2	115.5	0.588939	1.4885e-06	3.14809e-05	UP
LOC105606568	485.8	341	0.509485	1.48858e-06	3.14809e-05	UP
HMX2	4.007	1.258	1.14867	1.50695e-06	3.18315e-05	UP
FHL2	1.182	0.03667	1.07363	1.52739e-06	3.21685e-05	UP
MADCAM1	3.529	1.864	0.661299	1.52837e-06	3.21685e-05	UP
CTXN2	3.423	1.924	0.597251	1.5261e-06	3.21685e-05	UP
MSRA	1.986	0.9404	0.621633	1.53468e-06	3.2263e-05	UP
CORO2B	3.994	1.141	1.22215	1.5407e-06	3.23377e-05	UP
LOC101104471	59.01	31.54	0.882861	1.54372e-06	3.23377e-05	UP
SPACA1	2.842	1.125	0.854289	1.54242e-06	3.23377e-05	UP
LOC101104671	5.075	2.935	0.626259	1.55129e-06	3.24193e-05	UP
PKP3	3.075	1.648	0.622043	1.55014e-06	3.24193e-05	UP
LOC106991726	2.328	2.499	-0.0724869	1.55774e-06	3.25157e-05	STABLE
RNF11	7.935	2.36	1.41117	1.56846e-06	3.26008e-05	UP
COMMD1	32.54	15.38	1.03373	1.57103e-06	3.26008e-05	UP
LOC101114215	1.829	0.499	0.916167	1.56602e-06	3.26008e-05	UP
SUPT7L	12.07	5.95	0.911044	1.56846e-06	3.26008e-05	UP
VPS11	16.83	9.828	0.719294	1.57094e-06	3.26008e-05	UP
ADGRD1	1.406	0.3314	0.85364	1.57814e-06	3.26992e-05	UP
VSIG2	1.111	0.9965	0.0802626	1.57948e-06	3.26992e-05	STABLE
LOC101116246	16.02	11.61	0.432613	1.59942e-06	3.30734e-05	STABLE
REM2	1.209	0.3257	0.736631	1.60688e-06	3.31114e-05	UP
C3H12orf29	217.6	139.3	0.639774	1.60585e-06	3.31114e-05	UP
ELL3	2.599	1.642	0.445828	1.60322e-06	3.31114e-05	STABLE
WRAP53	11.52	4.536	1.17779	1.61025e-06	3.31423e-05	UP
P2RY12	3.081	1.987	0.450182	1.61488e-06	3.3199e-05	STABLE
FAM173A	15.13	8.3	0.794258	1.62178e-06	3.3302e-05	UP
ARAP1	17.85	7.847	1.09104	1.62829e-06	3.33798e-05	UP
B4GALNT4	13.89	6.552	0.979734	1.62934e-06	3.33798e-05	UP
ARMT1	1.534	0.6153	0.649502	1.63689e-06	3.34956e-05	UP
PROSER2	2.818	0.5035	1.34437	1.6482e-06	3.3688e-05	UP
HINFP	71.62	44.95	0.660427	1.65212e-06	3.37292e-05	UP
EEF2KMT	7.806	3.803	0.874749	1.66997e-06	3.40543e-05	UP
SLC16A3	1.545	0.07196	1.24741	1.67927e-06	3.40739e-05	UP
DCAF10	4.66	1.914	0.957646	1.6783e-06	3.40739e-05	UP
ATG101	146.9	96.78	0.596788	1.67871e-06	3.40739e-05	UP
EIF3F	197.2	133.2	0.562133	1.68057e-06	3.40739e-05	UP
UBE2J2	225.6	154.8	0.53983	1.68047e-06	3.40739e-05	UP
SLC37A2	1.591	0.3139	0.979361	1.6865e-06	3.4155e-05	UP
VPS41	42.82	22.98	0.869409	1.69369e-06	3.42223e-05	UP
MYL3	0.869	0.03373	0.854387	1.69347e-06	3.42223e-05	UP
TMX2	54.07	33.71	0.66596	1.71125e-06	3.45376e-05	UP
PRRX1	3.238	0.6886	1.32739	1.72095e-06	3.46189e-05	UP
LAMB3	2.745	0.9222	0.962306	1.72311e-06	3.46189e-05	UP
LRFN2	6.606	3.147	0.874887	1.72134e-06	3.46189e-05	UP
HEMK1	2.715	3.069	-0.13118	1.71914e-06	3.46189e-05	STABLE
PRODH2	1.087	0.432	0.543367	1.7264e-06	3.46456e-05	UP
GPRC5B	3.35	0.9627	1.14814	1.73401e-06	3.47195e-05	UP
HEXDC	2.423	2.076	0.154266	1.73335e-06	3.47195e-05	STABLE
CCL24	2.075	2.893	-0.34021	1.73926e-06	3.47851e-05	STABLE
KSR1	1.259	0.3947	0.695591	1.74144e-06	3.47894e-05	UP
PGM3	22.27	10.13	1.06406	1.74575e-06	3.48362e-05	UP
AGMO	0.68	0.02098	0.718506	1.7509e-06	3.48996e-05	UP
IL12RB2	4.401	1.8	0.947653	1.7648e-06	3.50586e-05	UP
UCKL1	3.03	1.207	0.868398	1.76483e-06	3.50586e-05	UP
SHISA2	0.795	0.02667	0.806016	1.76424e-06	3.50586e-05	UP
CERCAM	46.69	26.78	0.779616	1.76748e-06	3.5072e-05	UP
GUCA1B	4.5	3.305	0.353628	1.77545e-06	3.51905e-05	STABLE
RSRP1	4.278	0.5667	1.75242	1.78624e-06	3.52073e-05	UP
C4H7orf72	11.2	5.498	0.908423	1.78431e-06	3.52073e-05	UP
ATG9A	11.2	5.752	0.854075	1.78625e-06	3.52073e-05	UP
FAR1	14.93	7.867	0.845407	1.78479e-06	3.52073e-05	UP
NDUFA8	447.5	259.3	0.784952	1.78527e-06	3.52073e-05	UP
RARRES2	8.712	0.5684	2.63041	1.80008e-06	3.54403e-05	UP
TELO2	1.514	0.1376	1.14401	1.80868e-06	3.557e-05	UP
GORASP1	1.925	1.098	0.47943	1.81637e-06	3.56816e-05	STABLE
TLR1	4.018	2.136	0.678081	1.82107e-06	3.56869e-05	UP
MTTP	4.019	2.319	0.596633	1.82203e-06	3.56869e-05	UP
EDN3	3.066	5.166	-0.600685	1.8227e-06	3.56869e-05	DOWN
LOC106991242	2.318	0.6978	0.966431	1.82624e-06	3.57167e-05	UP
STOM	2.628	0.7006	1.09332	1.831e-06	3.57531e-05	UP
GAS2L1	8.067	4.449	0.734563	1.83259e-06	3.57531e-05	UP
CDSN	11.17	8.968	0.287432	1.83417e-06	3.57531e-05	STABLE
HPS6	1.775	0.711	0.697754	1.84001e-06	3.58275e-05	UP
SIRT2	17.49	8.782	0.918601	1.85408e-06	3.60618e-05	UP
TGM7	7.507	5.204	0.455557	1.86121e-06	3.61607e-05	STABLE
NT5DC1	6.793	3.011	0.958282	1.86408e-06	3.61767e-05	UP
CD5	0.9071	0.5155	0.331572	1.87983e-06	3.64423e-05	STABLE
LMAN2L	6.168	2.887	0.882982	1.89079e-06	3.65073e-05	UP
WDR74	15.58	8.34	0.827815	1.89236e-06	3.65073e-05	UP
TSC22D4	6.642	3.581	0.73818	1.89351e-06	3.65073e-05	UP
TSC22D3	1.164	0.6398	0.399924	1.8922e-06	3.65073e-05	STABLE
LOC101110679	5.485	5.855	-0.0800765	1.88919e-06	3.65073e-05	STABLE
ANXA11	148.8	108.6	0.450586	1.89623e-06	3.65201e-05	STABLE
TMEM198	15.1	8.677	0.734003	1.91536e-06	3.68198e-05	UP
MECP2	57.68	40.21	0.509788	1.91596e-06	3.68198e-05	UP
PISD	3.419	2.437	0.362729	1.91997e-06	3.68568e-05	STABLE
RRP9	20.25	8.767	1.1215	1.94454e-06	3.7288e-05	UP
PSMD8	78.58	43.34	0.843866	1.95303e-06	3.73698e-05	UP
MTCP1	2.428	1.01	0.77022	1.95117e-06	3.73698e-05	UP
LOC101105864	1.029	0.0451	0.956983	1.96045e-06	3.74712e-05	UP
LOC105602022	1.295	0.6729	0.456107	1.99129e-06	3.80194e-05	STABLE
ZBTB47	1.631	0.6976	0.632283	2.00907e-06	3.83176e-05	UP
RBSN	3.716	1.225	1.08409	2.01468e-06	3.83832e-05	UP
CELF4	1.334	0.2159	0.940673	2.02576e-06	3.85112e-05	UP
PLIN1	1.558	1.031	0.333232	2.02493e-06	3.85112e-05	STABLE
HAUS1	32.73	17.9	0.835554	2.03095e-06	3.85683e-05	UP
LOC101115640	87.56	36.93	1.22324	2.04304e-06	3.87465e-05	UP
HELT	7.072	4.483	0.558092	2.04471e-06	3.87465e-05	UP
CD226	10.17	5.351	0.814623	2.06077e-06	3.9009e-05	UP
KRT8	2.366	0.05843	1.6689	2.07782e-06	3.92106e-05	UP
NDST2	17.38	8.875	0.896286	2.07807e-06	3.92106e-05	UP
TOR1A	284.9	167.6	0.762153	2.07507e-06	3.92106e-05	UP
LOC101103096	11.5	5.938	0.849151	2.08085e-06	3.92212e-05	UP
A1BG	6.418	5.665	0.154424	2.086e-06	3.92763e-05	STABLE
PXT1	1.788	0.8861	0.563894	2.09067e-06	3.92807e-05	UP
CCDC85C	1.918	1.873	0.0227848	2.09039e-06	3.92807e-05	STABLE
PPP1R15A	18.87	5.663	1.57651	2.09511e-06	3.93222e-05	UP
PRM1	0.945	0.5249	0.351054	2.10257e-06	3.94203e-05	STABLE
SRSF6	12.04	4.222	1.32032	2.11262e-06	3.95669e-05	UP
L2HGDH	4.343	2.028	0.819481	2.11932e-06	3.96084e-05	UP
NKD1	1.061	2.24	-0.652297	2.11911e-06	3.96084e-05	DOWN
MTA3	7.356	6.026	0.250069	2.12841e-06	3.97362e-05	STABLE
BABAM1	71.22	46.49	0.604847	2.13188e-06	3.97591e-05	UP
MTA2	1.967	0.2094	1.29457	2.13829e-06	3.98367e-05	UP
PITX3	5.58	2.892	0.757736	2.14957e-06	4.00047e-05	UP
KLHDC4	20.53	10.27	0.932981	2.15981e-06	4.01311e-05	UP
ECE2	2.424	1.031	0.753625	2.1609e-06	4.01311e-05	UP
ZBTB25	1.155	0.2273	0.812138	2.16923e-06	4.02183e-05	UP
ATP6V1C2	3.392	2.497	0.328645	2.17015e-06	4.02183e-05	STABLE
LOC101105270	16.88	7.537	1.06672	2.17575e-06	4.02651e-05	UP
KCNE3	0.6986	0.01098	0.748609	2.17928e-06	4.02651e-05	UP
FGD3	0.5459	0.006667	0.618826	2.17951e-06	4.02651e-05	UP
LOC101121710	2.315	0.9671	0.753119	2.18933e-06	4.04044e-05	UP
NHP2	30.41	16.89	0.812181	2.19237e-06	4.04182e-05	UP
PRPF8	94.17	58.38	0.680607	2.19672e-06	4.04563e-05	UP
PROCR	1.057	0.1504	0.838585	2.20057e-06	4.04851e-05	UP
POLR3E	10.52	5.532	0.818272	2.21113e-06	4.0637e-05	UP
CCR4	1.521	1.095	0.267502	2.21485e-06	4.0663e-05	STABLE
ZSWIM7	24.46	12.14	0.95422	2.2256e-06	4.07818e-05	UP
PHF20L1	12.22	6.296	0.857771	2.22593e-06	4.07818e-05	UP
ZNF79	1.846	0.3855	1.03856	2.28362e-06	4.17955e-05	UP
C3H9orf116	69.86	38.65	0.837636	2.31162e-06	4.22641e-05	UP
CNTFR	2.56	2.961	-0.153907	2.31627e-06	4.23054e-05	STABLE
FAM196A	1.322	0.2902	0.847606	2.32096e-06	4.23473e-05	UP
TRIM32	16.21	8.917	0.795061	2.32935e-06	4.24566e-05	UP
DGAT1	9.314	4.501	0.906736	2.34287e-06	4.25726e-05	UP
NAA60	0.9034	0.03843	0.874209	2.35714e-06	4.25726e-05	UP
IFNK	0.6957	0	0.761872	2.35739e-06	4.25726e-05	UP
LOC101116975	0.6043	0	0.681953	2.35739e-06	4.25726e-05	UP
LOC101104869	0.604	0	0.681643	2.35632e-06	4.25726e-05	UP
ZBTB45	0.7755	0.1196	0.665246	2.34705e-06	4.25726e-05	UP
LOC106990150	1.301	0.4573	0.659029	2.35055e-06	4.25726e-05	UP
LOC106991504	6.961	4.049	0.656809	2.35339e-06	4.25726e-05	UP
LOC101122971	4.871	5.48	-0.142593	2.34582e-06	4.25726e-05	STABLE
WDR35	7.638	5.291	0.457414	2.37803e-06	4.29015e-05	STABLE
EMC9	20.44	10.03	0.958735	2.3896e-06	4.303e-05	UP
LOC101108432	5.084	2.49	0.801989	2.39002e-06	4.303e-05	UP
F2R	9.178	1.213	2.2011	2.3926e-06	4.30328e-05	UP
MYO1F	2.293	1.99	0.138962	2.40442e-06	4.32013e-05	STABLE
RNF113A	37.96	21.68	0.780879	2.40932e-06	4.32455e-05	UP
LOC105603383	9.122	4.833	0.795087	2.41463e-06	4.32968e-05	UP
B3GALT4	10.49	6.596	0.596916	2.42168e-06	4.33793e-05	UP
ARHGAP21	3.341	1.214	0.971448	2.43748e-06	4.36181e-05	UP
ADAD2	1.408	0.7245	0.481504	2.4444e-06	4.36976e-05	STABLE
JPH4	4.318	2.499	0.603961	2.45982e-06	4.3929e-05	UP
SPATC1L	1.615	0.4422	0.858393	2.46747e-06	4.39767e-05	UP
BCL2L12	82.1	49.76	0.711033	2.46706e-06	4.39767e-05	UP
ZNF581	4.569	2.66	0.605732	2.47863e-06	4.41311e-05	UP
PRPS1	13.83	6.387	1.00531	2.48559e-06	4.41755e-05	UP
VAX2	1.04	0.8094	0.173048	2.48612e-06	4.41755e-05	STABLE
SLC27A4	4.993	4.97	0.00548346	2.52392e-06	4.48021e-05	STABLE
EPB42	33.03	18.31	0.81762	2.52825e-06	4.48339e-05	UP
PIP5K1A	3.311	1.482	0.796669	2.53922e-06	4.49834e-05	UP
IL18BP	0.6519	0.3129	0.331321	2.54472e-06	4.50358e-05	STABLE
C13H20orf194	4.154	2.078	0.743632	2.55e-06	4.5084e-05	UP
MGST1	6.028	0.08804	2.69133	2.55506e-06	4.51284e-05	UP
NTNG2	0.8136	0.05863	0.776678	2.5577e-06	4.51298e-05	UP
SERGEF	8.11	8.146	-0.0056167	2.56635e-06	4.52373e-05	STABLE
ECHDC1	0.8648	0.09078	0.773676	2.57771e-06	4.53259e-05	UP
FSCN3	6.863	5.23	0.335989	2.57906e-06	4.53259e-05	STABLE
CPSF7	4.023	3.859	0.0477565	2.5743e-06	4.53259e-05	STABLE
CAMK1D	7.423	1.896	1.54022	2.58182e-06	4.53293e-05	UP
HBZ	5.661	3.018	0.729039	2.61464e-06	4.586e-05	UP
LCMT1	105.9	67.47	0.642249	2.62737e-06	4.60376e-05	UP
RNF185	2.843	2.942	-0.0365769	2.63218e-06	4.60761e-05	STABLE
SLC39A11	2.656	2.214	0.186169	2.63802e-06	4.61326e-05	STABLE
LOC101105553	2.827	2.163	0.274933	2.64492e-06	4.62076e-05	STABLE
VASH1	4.495	2.295	0.737626	2.66211e-06	4.64621e-05	UP
FOXRED1	4.996	2.137	0.934776	2.70417e-06	4.70568e-05	UP
TMEM230	119.6	72.63	0.711657	2.70258e-06	4.70568e-05	UP
FAM162A	73.84	49.77	0.55994	2.70258e-06	4.70568e-05	UP
LOC101116390	9.451	6.99	0.387342	2.70821e-06	4.70808e-05	STABLE
P2RY14	3.266	1.419	0.818298	2.71665e-06	4.71349e-05	UP
OGFOD3	46.06	27.24	0.73652	2.71445e-06	4.71349e-05	UP
HTT	5.083	2.409	0.835532	2.73826e-06	4.74632e-05	UP
RHOF	55.27	32.16	0.763041	2.74291e-06	4.74972e-05	UP
TIGAR	139.7	94.29	0.561695	2.75365e-06	4.76366e-05	UP
CCDC17	2.659	1.374	0.624487	2.76017e-06	4.77027e-05	UP
NAGLU	9.852	3.544	1.25598	2.77132e-06	4.78486e-05	UP
SETDB2	4.158	1.405	1.10105	2.77986e-06	4.79491e-05	UP
PGP	84.25	52.36	0.676059	2.79124e-06	4.80916e-05	UP
MMS22L	41.55	26.92	0.60784	2.79615e-06	4.80916e-05	UP
PATL2	202.7	142.6	0.504578	2.79628e-06	4.80916e-05	UP
KAZALD1	3.996	2.263	0.614734	2.8076e-06	4.82394e-05	UP
GLTSCR1L	9.115	3.216	1.26234	2.81357e-06	4.82547e-05	UP
BAG3	23.01	12.34	0.847679	2.81668e-06	4.82547e-05	UP
ALG1	10.88	6.162	0.730439	2.81415e-06	4.82547e-05	UP
GIPC3	1.113	0.1129	0.924986	2.82801e-06	4.83552e-05	UP
LOC101112687	20.56	13.79	0.544014	2.82774e-06	4.83552e-05	UP
MYPOP	3.475	1.996	0.578868	2.84379e-06	4.8578e-05	UP
NRG4	68.83	37.24	0.868726	2.84719e-06	4.85892e-05	UP
C3H12orf73	81.89	45.91	0.821315	2.87947e-06	4.90926e-05	UP
DUSP1	11.89	2.175	2.02174	2.8939e-06	4.92912e-05	UP
IFT22	8.811	3.778	1.03797	2.90023e-06	4.93488e-05	UP
SLC47A2	16.3	8.5	0.864759	2.90287e-06	4.93488e-05	UP
EMC6	82.86	44.86	0.87071	2.94134e-06	4.99548e-05	UP
DDRGK1	24.95	12.22	0.973051	2.95711e-06	5.01666e-05	UP
MRPL48	18.5	10.2	0.800264	2.97651e-06	5.01666e-05	UP
YIPF1	14.17	8.121	0.733895	2.97587e-06	5.01666e-05	UP
HPN	1.081	0.2584	0.725794	2.9745e-06	5.01666e-05	UP
RAB4B	6.147	3.464	0.678999	2.96874e-06	5.01666e-05	UP
MBTPS2	4.667	2.611	0.650325	2.95994e-06	5.01666e-05	UP
LOC105608622	1.172	0.5073	0.527146	2.97475e-06	5.01666e-05	UP
CKS1B	2087	2852	-0.450631	2.96707e-06	5.01666e-05	STABLE
CDKN3	9.469	4.059	1.04925	2.99195e-06	5.02352e-05	UP
CSPG5	16.88	9.815	0.724992	2.98988e-06	5.02352e-05	UP
KATNAL2	1.53	0.5851	0.674565	2.98988e-06	5.02352e-05	UP
MDGA2	6.161	6.563	-0.0788515	2.9875e-06	5.02352e-05	STABLE
EMILIN1	2.869	1.743	0.496263	2.99894e-06	5.03047e-05	STABLE
SLC25A35	3.168	1.075	1.00594	3.00185e-06	5.03059e-05	UP
STXBP2	19.22	10.09	0.865941	3.00772e-06	5.03378e-05	UP
SLC37A4	58.98	33.39	0.802427	3.01125e-06	5.03378e-05	UP
KLK15	0.7343	0.25	0.472434	3.0123e-06	5.03378e-05	STABLE
CEND1	5.408	2.519	0.864721	3.01729e-06	5.03736e-05	UP
SNX33	2.729	0.08804	1.77698	3.04084e-06	5.06943e-05	UP
DNAJB2	2.436	1.111	0.703172	3.04223e-06	5.06943e-05	UP
SGTA	198.1	146.5	0.432609	3.05609e-06	5.08773e-05	STABLE
LOC101117299	7.116	4.037	0.68825	3.06046e-06	5.09021e-05	UP
PLD1	11.62	5.554	0.944824	3.07928e-06	5.1119e-05	UP
KCNJ3	0.7459	0.3641	0.355972	3.07902e-06	5.1119e-05	STABLE
THAP10	2.448	1.714	0.345248	3.10558e-06	5.15071e-05	STABLE
ELP3	42.59	23.94	0.805571	3.11151e-06	5.15572e-05	UP
ITGA11	7.083	3.796	0.753054	3.1221e-06	5.16842e-05	UP
ACADVL	11.08	6.509	0.685787	3.12631e-06	5.17054e-05	UP
LRRK2	1.509	0.2827	0.967858	3.13631e-06	5.17258e-05	UP
HGH1	11.71	7.013	0.665998	3.13353e-06	5.17258e-05	UP
SHANK2	6.393	6.456	-0.0122663	3.13196e-06	5.17258e-05	STABLE
SIGLECL1	15.05	7.724	0.879353	3.14443e-06	5.1763e-05	UP
YWHAH	116.1	80.52	0.522637	3.14437e-06	5.1763e-05	UP
PLIN3	2.174	1.706	0.23003	3.14878e-06	5.17865e-05	STABLE
GPAT2	5.9	3.016	0.780632	3.15738e-06	5.18315e-05	UP
NEK11	1.358	0.5124	0.640832	3.15476e-06	5.18315e-05	UP
FAM89A	9.653	4.452	0.966427	3.16973e-06	5.19859e-05	UP
KCNRG	3.954	1.93	0.758027	3.18141e-06	5.20808e-05	UP
C7H15orf59	2.599	1.202	0.708655	3.1813e-06	5.20808e-05	UP
LOC101109500	1.072	0.04843	0.982599	3.18492e-06	5.20901e-05	UP
ARFIP2	23.73	12.33	0.891563	3.20687e-06	5.22076e-05	UP
LOC105603509	1.333	0.4955	0.641525	3.20037e-06	5.22076e-05	UP
LOC105604373	1.157	0.3904	0.633811	3.19638e-06	5.22076e-05	UP
PICK1	10.26	7.975	0.327516	3.20228e-06	5.22076e-05	STABLE
ACTRT3	1.207	1.175	0.0211466	3.20667e-06	5.22076e-05	STABLE
NME9	1.7	0.5506	0.79996	3.21018e-06	5.22134e-05	UP
NR2F6	5.265	2.039	1.0438	3.25051e-06	5.28208e-05	UP
EPS8L3	4.531	2.611	0.614912	3.31276e-06	5.37829e-05	UP
EFCAB6	2.314	0.5051	1.1387	3.35603e-06	5.43855e-05	UP
COG8	26.85	16.03	0.709644	3.35511e-06	5.43855e-05	UP
ERGIC3	4.182	1.66	0.962267	3.36443e-06	5.4422e-05	UP
CDC42EP1	2.861	1.001	0.94828	3.36297e-06	5.4422e-05	UP
DIDO1	1.844	0.2741	1.15849	3.37348e-06	5.44872e-05	UP
CLSTN3	7.064	4.717	0.496266	3.37463e-06	5.44872e-05	STABLE
PAX8	0.7103	0.5973	0.0986927	3.37867e-06	5.45027e-05	STABLE
PIGB	0.7681	0.08804	0.700472	3.39149e-06	5.46596e-05	UP
OPA3	3.608	1.791	0.723408	3.40936e-06	5.48476e-05	UP
SEMA6A	3.621	2.949	0.22656	3.40936e-06	5.48476e-05	STABLE
ZNF418	3.492	3.014	0.162438	3.41378e-06	5.48687e-05	STABLE
HINT2	12.93	6.947	0.809327	3.41972e-06	5.49144e-05	UP
GARS	97.86	66.03	0.560626	3.42847e-06	5.50049e-05	UP
FBXO8	167.2	104	0.680224	3.43491e-06	5.50582e-05	UP
PLPP7	5.279	1.144	1.55022	3.45304e-06	5.51987e-05	UP
ZNF750	5.116	3.192	0.545147	3.45129e-06	5.51987e-05	UP
LOC101102546	2.237	2.613	-0.158407	3.45281e-06	5.51987e-05	STABLE
PFN4	5.831	2.597	0.925056	3.46131e-06	5.52809e-05	UP
CHDH	41.39	25.46	0.679675	3.46698e-06	5.52924e-05	UP
GRIN2D	2.068	1.475	0.309828	3.46828e-06	5.52924e-05	STABLE
FAM105A	118.5	79.7	0.566231	3.48541e-06	5.55153e-05	UP
DSTYK	4.023	0.6255	1.62761	3.49841e-06	5.56303e-05	UP
PRPS1L1	1.455	0.2533	0.970155	3.49892e-06	5.56303e-05	UP
LOC101110963	6.946	4.957	0.415604	3.52455e-06	5.59875e-05	STABLE
FASTKD3	1.674	0.559	0.778342	3.53514e-06	5.61052e-05	UP
SLC25A19	15.9	7.905	0.924003	3.55989e-06	5.64474e-05	UP
DHRS1	48.68	28.71	0.742	3.57825e-06	5.66877e-05	UP
TBPL2	24.49	13.22	0.84174	3.58427e-06	5.67322e-05	UP
KCNK6	1.702	2.808	-0.49504	3.58781e-06	5.67374e-05	STABLE
TMEM178B	7.392	5.072	0.466788	3.5966e-06	5.68257e-05	STABLE
PGLS	87.28	55.8	0.636175	3.62388e-06	5.72055e-05	UP
CLPP	141	86.13	0.704476	3.64272e-06	5.74516e-05	UP
GNB2L1	371.1	259.2	0.516139	3.64649e-06	5.74599e-05	UP
PLEKHG3	1.964	0.4196	1.06187	3.67596e-06	5.78727e-05	UP
ABHD2	9.58	4.575	0.924247	3.68416e-06	5.78987e-05	UP
ACAP1	1.604	0.6145	0.689805	3.68162e-06	5.78987e-05	UP
TMEM101	54.45	31.58	0.767386	3.6998e-06	5.80928e-05	UP
HYDIN	3.701	2.043	0.627552	3.7079e-06	5.81682e-05	UP
LOC101103356	5.282	1.601	1.27236	3.7219e-06	5.83148e-05	UP
GDPD2	1.402	0.6396	0.550616	3.72384e-06	5.83148e-05	UP
SNX21	8.086	3.552	0.996956	3.75874e-06	5.87053e-05	UP
DYRK1B	4.484	2.138	0.805311	3.75279e-06	5.87053e-05	UP
APC2	2.761	2.305	0.186759	3.75751e-06	5.87053e-05	STABLE
LOC101103227	31.59	13.68	1.1509	3.77702e-06	5.89389e-05	UP
LIPA	24.85	12.49	0.938385	3.80298e-06	5.92394e-05	UP
ITK	2.119	2.904	-0.32369	3.80026e-06	5.92394e-05	STABLE
FREM1	3.012	1.079	0.948381	3.81018e-06	5.92542e-05	UP
TRIM66	2.769	1.121	0.829637	3.81064e-06	5.92542e-05	UP
OTUD7A	1.378	0.8982	0.325153	3.81488e-06	5.92681e-05	STABLE
GAMT	7.074	6.449	0.116303	3.83907e-06	5.95916e-05	STABLE
CASP9	2.152	0.1453	1.46034	3.8527e-06	5.96983e-05	UP
KIAA1462	1.633	0.5904	0.727193	3.8504e-06	5.96983e-05	UP
SNX22	9.389	5.902	0.590032	3.86501e-06	5.98366e-05	UP
NEK8	2.118	1.506	0.314932	3.90317e-06	6.03744e-05	STABLE
RASGRP4	5.404	5.259	0.0330804	3.91158e-06	6.04516e-05	STABLE
SLC5A9	68.8	38	0.839762	3.92483e-06	6.05507e-05	UP
MRCL3	301.2	211.9	0.505313	3.9231e-06	6.05507e-05	UP
ABHD5	3.638	1.349	0.981343	3.93607e-06	6.0568e-05	UP
UTP4	61.25	37.79	0.682568	3.93624e-06	6.0568e-05	UP
S1PR2	1.182	0.4524	0.587077	3.93111e-06	6.0568e-05	UP
ALKBH4	5.286	2.508	0.841647	3.94316e-06	6.05725e-05	UP
GRTP1	5.586	3.583	0.522961	3.94338e-06	6.05725e-05	UP
VMAC	64.64	46.03	0.481223	3.96962e-06	6.09226e-05	STABLE
IFT122	7.647	3.241	1.02779	3.97693e-06	6.09367e-05	UP
LOC101117055	54.79	32.86	0.7204	3.98088e-06	6.09367e-05	UP
GLRX3	165.2	110.7	0.573125	3.97923e-06	6.09367e-05	UP
CORO1A	0.6547	0.6059	0.0431644	3.98883e-06	6.10056e-05	STABLE
ADRA1D	13.96	9.064	0.572062	4.00538e-06	6.12058e-05	UP
MRPS18A	28	17.36	0.659163	4.01432e-06	6.12894e-05	UP
TKT	6.173	5.114	0.230465	4.03137e-06	6.14966e-05	STABLE
SLITRK6	11.32	6.056	0.803418	4.04442e-06	6.16426e-05	UP
LOC101122140	0.6486	0.1294	0.545688	4.06718e-06	6.1936e-05	UP
RAPGEF3	4.491	4.186	0.0824885	4.08695e-06	6.21836e-05	STABLE
IRGQ	6.626	4.628	0.438185	4.09577e-06	6.22638e-05	STABLE
HYPK	263.9	408.4	-0.628003	4.09927e-06	6.22638e-05	DOWN
ATP13A1	3.292	1.871	0.579759	4.10986e-06	6.23712e-05	UP
SPNS2	12.91	4.415	1.36103	4.14941e-06	6.26353e-05	UP
C21H11orf54	2.619	0.5194	1.25213	4.1401e-06	6.26353e-05	UP
SH3D21	1.847	0.26	1.17588	4.13415e-06	6.26353e-05	UP
REEP1	0.9319	0.05549	0.872105	4.14714e-06	6.26353e-05	UP
TMEM39B	104	65	0.670016	4.15207e-06	6.26353e-05	UP
SMIM20	25.73	16.21	0.635394	4.15188e-06	6.26353e-05	UP
ANKRD34A	1.025	1.352	-0.215702	4.13743e-06	6.26353e-05	STABLE
METTL2A	6.259	4.246	0.46849	4.15561e-06	6.26353e-05	STABLE
ZDHHC20	30.25	16.99	0.796486	4.19572e-06	6.3186e-05	UP
BRD7	379.7	481	-0.340232	4.22061e-06	6.35068e-05	STABLE
ARAF	10.24	8.326	0.269269	4.22639e-06	6.35397e-05	STABLE
ORAI2	6.725	3.763	0.697499	4.2426e-06	6.37292e-05	UP
C23H18orf21	16.51	7.648	1.01792	4.25121e-06	6.38043e-05	UP
MTPAP	1.285	0.718	0.411213	4.29197e-06	6.43613e-05	STABLE
LOC101105047	1.723	1.222	0.293347	4.29755e-06	6.43904e-05	STABLE
IFIT5	2.11	0.4404	1.11037	4.3136e-06	6.44996e-05	UP
TFB2M	4.89	4.801	0.0220684	4.31365e-06	6.44996e-05	STABLE
WBSCR27	2.383	2.441	-0.0244897	4.31578e-06	6.44996e-05	STABLE
PGM2	10.99	6.651	0.647792	4.32084e-06	6.45207e-05	UP
OCEL1	33.35	16.96	0.935894	4.33141e-06	6.45694e-05	UP
UBE2U	11.23	6.629	0.680594	4.32914e-06	6.45694e-05	UP
LSM3	324.4	221.5	0.548029	4.34518e-06	6.47201e-05	UP
MUC1	0.5802	0.05843	0.578154	4.35473e-06	6.48077e-05	UP
RTKN	5.687	3.022	0.733297	4.37217e-06	6.50126e-05	UP
LOC101118484	1.633	0.481	0.830401	4.38609e-06	6.51101e-05	UP
MFSD10	1.134	1.388	-0.162057	4.38313e-06	6.51101e-05	STABLE
POLI	14.52	6.448	1.05947	4.40157e-06	6.5285e-05	UP
TMUB2	1.457	0.4763	0.734977	4.41198e-06	6.53846e-05	UP
RREB1	7.49	3.628	0.875183	4.43897e-06	6.57295e-05	UP
HYI	4.273	1.826	0.899998	4.44798e-06	6.58077e-05	UP
UBASH3B	97.46	55.29	0.80682	4.46097e-06	6.59448e-05	UP
EXOC2	31.26	18.34	0.738557	4.47397e-06	6.60073e-05	UP
CT83	299.9	189.7	0.658197	4.47143e-06	6.60073e-05	UP
ACP2	0.6157	0.3229	0.288401	4.4764e-06	6.60073e-05	STABLE
LOC101117600	5.046	2.805	0.668237	4.48223e-06	6.60382e-05	UP
TPGS2	2.94	2.805	0.0503995	4.49404e-06	6.61571e-05	STABLE
SYNGAP1	2.052	0.4871	1.03716	4.50298e-06	6.62335e-05	UP
TUBAL3	3.663	1.657	0.811301	4.5129e-06	6.62692e-05	UP
LOC101108705	3.771	2.585	0.412474	4.50967e-06	6.62692e-05	STABLE
LOC101116756	1.704	0.1659	1.21347	4.53387e-06	6.64697e-05	UP
GLDN	7.081	3.517	0.839219	4.53408e-06	6.64697e-05	UP
ETNK1	12.73	3.07	1.75391	4.54139e-06	6.65217e-05	UP
LOC101116422	0.6593	0	0.730584	4.56729e-06	6.65695e-05	UP
LOC105609990	0.5659	0	0.646957	4.56729e-06	6.65695e-05	UP
PAQR4	0.5026	0	0.587448	4.56678e-06	6.65695e-05	UP
ITGA5	3.817	2.431	0.489452	4.57101e-06	6.65695e-05	STABLE
RHBDD2	15.65	10.91	0.483427	4.55183e-06	6.65695e-05	STABLE
EMID1	0.301	0	0.379659	4.56678e-06	6.65695e-05	STABLE
TLX1	0.2816	0	0.357892	4.56627e-06	6.65695e-05	STABLE
SPRN	3.462	2.625	0.300038	4.60421e-06	6.6998e-05	STABLE
LOC101106637	42.23	27.42	0.605179	4.60839e-06	6.70036e-05	UP
C2H8orf58	1.626	1.482	0.0817282	4.61478e-06	6.70413e-05	STABLE
RHCG	1.744	0.07314	1.3547	4.6508e-06	6.75092e-05	UP
ROPN1L	24.84	12.63	0.923401	4.68742e-06	6.79399e-05	UP
ARMC5	2.712	1.205	0.750923	4.68816e-06	6.79399e-05	UP
MTUS2	3.67	1.291	1.02733	4.69943e-06	6.80302e-05	UP
LOC101113251	1.323	0.3861	0.745259	4.70209e-06	6.80302e-05	UP
NFKBIE	63.71	44.65	0.503568	4.71257e-06	6.81261e-05	UP
PRDM5	3.698	2.195	0.556307	4.72352e-06	6.82286e-05	UP
TICAM1	3.826	1.793	0.788797	4.73082e-06	6.82783e-05	UP
ABCC3	0.5666	0.01275	0.629321	4.74312e-06	6.82885e-05	UP
CTDNEP1	113.7	76.3	0.568986	4.74107e-06	6.82885e-05	UP
SMAP2	11.23	8.396	0.380203	4.7392e-06	6.82885e-05	STABLE
LOC101114261	5.181	2.215	0.942978	4.7739e-06	6.85642e-05	UP
SRC	2.706	1.307	0.683877	4.77098e-06	6.85642e-05	UP
KIF17	5.551	4.298	0.306211	4.7739e-06	6.85642e-05	STABLE
LOC101120993	1.46	0.5841	0.635181	4.78365e-06	6.86486e-05	UP
LOC105604623	22.63	11.19	0.955058	4.79372e-06	6.87372e-05	UP
LOC106990998	1.695	0.7816	0.59723	4.80941e-06	6.88505e-05	UP
CCDC24	2.143	1.316	0.440024	4.80941e-06	6.88505e-05	STABLE
FHDC1	1.288	0.2641	0.855804	4.83322e-06	6.90652e-05	UP
PPM1H	32.7	18.28	0.805283	4.83455e-06	6.90652e-05	UP
RFTN1	0.4616	0.01098	0.531746	4.84003e-06	6.90652e-05	UP
IVD	6.571	5.053	0.322826	4.83923e-06	6.90652e-05	STABLE
RPL38	377.5	236.8	0.670832	4.88079e-06	6.94227e-05	UP
ATP6V0E1	174	118.9	0.545315	4.87956e-06	6.94227e-05	UP
OTUD5	136.1	94.53	0.520894	4.87587e-06	6.94227e-05	UP
ACCSL	2424	3759	-0.632493	4.88079e-06	6.94227e-05	DOWN
C3H2orf68	7.574	5.225	0.461999	4.89125e-06	6.95155e-05	STABLE
CMTM6	6.315	3.631	0.659608	4.91295e-06	6.97119e-05	UP
PNPLA1	0.5059	0.432	0.0725976	4.9093e-06	6.97119e-05	STABLE
RBM14	18.92	8.665	1.04311	4.91898e-06	6.97414e-05	UP
HSD17B8	13.41	4.919	1.28356	4.94561e-06	6.98966e-05	UP
MRPS11	32.65	16.91	0.90997	4.94574e-06	6.98966e-05	UP
NAGPA	1.139	0.3731	0.639205	4.94418e-06	6.98966e-05	UP
EIF4EBP1	8.596	5.714	0.515172	4.94561e-06	6.98966e-05	UP
LOC106990908	2.858	2.854	0.00163802	4.95742e-06	7.00058e-05	STABLE
TYROBP	3.105	3.265	-0.0551189	4.97789e-06	7.02387e-05	STABLE
TXNIP	11.94	5.198	1.06215	5.00177e-06	7.05193e-05	UP
OSCP1	24.46	19.23	0.331425	5.05065e-06	7.11518e-05	STABLE
EXD2	4.584	2.69	0.597516	5.07363e-06	7.14186e-05	UP
PSTK	5.915	2.478	0.991292	5.09905e-06	7.16623e-05	UP
PML	1.686	0.7445	0.622471	5.09905e-06	7.16623e-05	UP
SETBP1	2.657	2.998	-0.128673	5.11819e-06	7.18742e-05	STABLE
TBC1D9B	29.86	19.56	0.585825	5.14427e-06	7.21831e-05	UP
NEK6	0.8712	0.3769	0.442584	5.15235e-06	7.22391e-05	STABLE
CEP131	17.95	10	0.783723	5.17018e-06	7.23262e-05	UP
CEP72	1.198	0.4327	0.617364	5.16942e-06	7.23262e-05	UP
ZNF619	1.626	0.928	0.445751	5.17083e-06	7.23262e-05	STABLE
RAB3A	3.521	2.055	0.565674	5.19433e-06	7.25974e-05	UP
LOC105609432	31.9	18.16	0.77974	5.19903e-06	7.26058e-05	UP
SSC5D	26.72	14.58	0.830962	5.2195e-06	7.28341e-05	UP
AKAP7	7.389	3.079	1.0404	5.26569e-06	7.34207e-05	UP
FUS	41.7	25.28	0.700333	5.27871e-06	7.35442e-05	UP
PARVA	4.858	2.215	0.865356	5.2898e-06	7.36406e-05	UP
LRRC72	3.48	1.609	0.780208	5.29613e-06	7.36708e-05	UP
SLFNL1	86.52	52.89	0.699534	5.31789e-06	7.39153e-05	UP
TRAF1	4.366	2.673	0.546998	5.34823e-06	7.42786e-05	UP
JPH2	1.052	0.1971	0.777464	5.38413e-06	7.4622e-05	UP
RAB37	1.918	0.9627	0.572243	5.38562e-06	7.4622e-05	UP
IMPA2	5.93	4.309	0.38441	5.37799e-06	7.4622e-05	STABLE
MAPK1IP1L	9.998	2.385	1.69975	5.39193e-06	7.46509e-05	UP
RAB38	1.11	0.4202	0.571153	5.4289e-06	7.5104e-05	UP
CADPS2	48.1	34.78	0.456701	5.43318e-06	7.51044e-05	STABLE
MORN4	5.436	4.974	0.107618	5.45215e-06	7.53079e-05	STABLE
LOC105610494	107	73.53	0.535492	5.46372e-06	7.54087e-05	UP
PHB	263.3	212.5	0.308288	5.47905e-06	7.55613e-05	STABLE
KCNG2	14.55	7.002	0.95861	5.50533e-06	7.58055e-05	UP
LOC101114532	0.815	0.5835	0.196826	5.50194e-06	7.58055e-05	STABLE
RAP2B	14.08	7.438	0.837804	5.53481e-06	7.60132e-05	UP
PLEKHM1	52.93	33.71	0.635927	5.53762e-06	7.60132e-05	UP
MRPL15	8.9	5.641	0.575965	5.53106e-06	7.60132e-05	UP
IDH3B	5.786	4.852	0.213442	5.53466e-06	7.60132e-05	STABLE
OXLD1	12.87	7.328	0.73615	5.54392e-06	7.60407e-05	UP
C6H4orf36	13.51	5.844	1.08437	5.55719e-06	7.61047e-05	UP
SHKBP1	18.22	11.01	0.67878	5.5555e-06	7.61047e-05	UP
CLEC16A	3.584	1.212	1.05131	5.58235e-06	7.61314e-05	UP
TRIM55	9.034	4.728	0.808877	5.5701e-06	7.61314e-05	UP
LOC101111733	3.811	1.782	0.790245	5.59359e-06	7.61314e-05	UP
C18H14orf28	0.7972	0.07039	0.747645	5.58891e-06	7.61314e-05	UP
UFC1	35.97	21.24	0.733613	5.58946e-06	7.61314e-05	UP
ANKDD1A	0.6566	0.01314	0.709354	5.57792e-06	7.61314e-05	UP
LOC101116249	1.004	0.439	0.477896	5.59095e-06	7.61314e-05	STABLE
ARHGAP24	0.9745	0.608	0.296172	5.58933e-06	7.61314e-05	STABLE
FAF1	24.91	12.66	0.923326	5.62573e-06	7.64724e-05	UP
CPQ	22.89	11.73	0.908482	5.6273e-06	7.64724e-05	UP
UCHL3	196.5	133.9	0.549788	5.63867e-06	7.65681e-05	UP
LOC105606498	2.944	1.761	0.514553	5.65548e-06	7.67375e-05	UP
HTR6	0.6574	0.01627	0.705644	5.69166e-06	7.69344e-05	UP
PIR	34.59	22.32	0.610232	5.69176e-06	7.69344e-05	UP
IQCC	24.78	16.78	0.535864	5.69127e-06	7.69344e-05	UP
TUFT1	7.4	5.57	0.354351	5.68976e-06	7.69344e-05	STABLE
LOC101120775	4.644	5.445	-0.191273	5.68159e-06	7.69344e-05	STABLE
SORCS1	4.262	2.186	0.723984	5.70389e-06	7.70395e-05	UP
NSFL1C	168	109.5	0.613566	5.72043e-06	7.71636e-05	UP
CCM2	51.23	39.72	0.359193	5.7218e-06	7.71636e-05	STABLE
ELOVL3	2.42	1.463	0.473874	5.72842e-06	7.71939e-05	STABLE
E4F1	0.9126	0.1108	0.783946	5.73718e-06	7.72531e-05	UP
ECHDC3	3.371	0.9625	1.15508	5.76103e-06	7.74e-05	UP
LOC101122577	25.92	13.97	0.846654	5.77423e-06	7.74e-05	UP
C15H11orf49	5.408	2.673	0.802922	5.76799e-06	7.74e-05	UP
LRRN2	3.86	1.993	0.699479	5.76612e-06	7.74e-05	UP
SMIM24	6.459	4.141	0.536954	5.76361e-06	7.74e-05	UP
GCDH	6.853	5.317	0.313933	5.77436e-06	7.74e-05	STABLE
RPL26	202.5	143.7	0.492463	5.79784e-06	7.76559e-05	STABLE
SPACA4	2.236	1.772	0.223371	5.81953e-06	7.78874e-05	STABLE
LOC105610830	5.132	5.668	-0.121095	5.85022e-06	7.8239e-05	STABLE
WDR81	4.358	2.895	0.460208	5.85532e-06	7.8248e-05	STABLE
NADSYN1	5.553	4.461	0.263122	5.88468e-06	7.85809e-05	STABLE
C17H5orf52	1.838	0.729	0.715148	5.92038e-06	7.89979e-05	UP
NEU2	7.553	4.307	0.688584	5.92665e-06	7.9022e-05	UP
GUK1	71.4	45.56	0.636859	5.94801e-06	7.9247e-05	UP
TNFRSF12A	8.506	3.663	1.02757	5.95458e-06	7.92748e-05	UP
ATP6V1A	9.341	6.211	0.520035	5.96568e-06	7.93628e-05	UP
DDX4	49.35	29.99	0.700234	5.97809e-06	7.94682e-05	UP
ATG2A	3.253	3.727	-0.152545	5.9844e-06	7.94923e-05	STABLE
ILVBL	17.98	11.15	0.643263	6.02818e-06	8.00137e-05	UP
NRXN3	5.526	2.132	1.05936	6.05324e-06	8.01897e-05	UP
LOC101112639	2.326	1.011	0.72582	6.05505e-06	8.01897e-05	UP
TOMT	0.3853	0.01314	0.451415	6.04696e-06	8.01897e-05	STABLE
SERPING1	1.166	0.6204	0.418369	6.06991e-06	8.03263e-05	STABLE
EARS2	1.742	0.1802	1.21615	6.0897e-06	8.05279e-05	UP
PLXDC2	3.676	1.492	0.907777	6.09539e-06	8.05429e-05	UP
LTBP4	4.197	1.539	1.03327	6.13416e-06	8.07242e-05	UP
TATDN2	2.585	1.212	0.696461	6.11803e-06	8.07242e-05	UP
PDE6D	124.5	77.91	0.669831	6.1365e-06	8.07242e-05	UP
FBXW9	8.766	5.221	0.65058	6.12526e-06	8.07242e-05	UP
SLC2A6	7.361	4.509	0.601745	6.12526e-06	8.07242e-05	UP
RIBC1	100.1	68.42	0.541735	6.13012e-06	8.07242e-05	UP
EHBP1L1	1.612	0.541	0.76144	6.18504e-06	8.13022e-05	UP
HOXD3	0.584	0.6788	-0.0839097	6.19021e-06	8.13097e-05	STABLE
ZNF341	10.75	5.695	0.811717	6.20087e-06	8.13289e-05	UP
NOXA1	1.196	0.33	0.723588	6.19637e-06	8.13289e-05	UP
TFAM	3.521	3.569	-0.0151079	6.21816e-06	8.14952e-05	STABLE
NPAS3	5.891	4.179	0.411969	6.2284e-06	8.1569e-05	STABLE
PCSK1	1.589	0.06745	1.27801	6.23866e-06	8.16428e-05	UP
STRC	41.21	27.31	0.576307	6.25185e-06	8.17549e-05	UP
LOC101120961	1.676	0.1735	1.18943	6.27573e-06	8.20065e-05	UP
PLSCR5	1.054	0.09176	0.911629	6.28351e-06	8.20112e-05	UP
ATP8B4	8.181	4.836	0.653603	6.28536e-06	8.20112e-05	UP
TARBP2	133.8	86.28	0.627572	6.31972e-06	8.23759e-05	UP
PASK	3.312	1.854	0.595121	6.32263e-06	8.23759e-05	UP
LOC101105651	2.523	1.419	0.542566	6.32764e-06	8.23805e-05	UP
KCND1	4.473	3.378	0.321964	6.4079e-06	8.3364e-05	STABLE
CAPN13	97.83	54.42	0.834603	6.41861e-06	8.33986e-05	UP
ZPBP	2.987	2.257	0.291398	6.41999e-06	8.33986e-05	STABLE
INTS1	6.119	3.883	0.54408	6.43757e-06	8.35655e-05	UP
LOC101113508	13.83	6.318	1.01907	6.44473e-06	8.35971e-05	UP
TTYH2	2.255	0.5659	1.05553	6.4519e-06	8.36287e-05	UP
LOC105609992	10.99	6.937	0.594832	6.49651e-06	8.41453e-05	UP
NHLRC1	1.228	0.1808	0.915736	6.51374e-06	8.42764e-05	UP
INTS4	35.65	23.61	0.574518	6.51616e-06	8.42764e-05	UP
SHD	8.093	4.192	0.808384	6.5219e-06	8.42889e-05	UP
GFER	68.54	44.97	0.596932	6.55015e-06	8.45922e-05	UP
BCO1	3.373	1.499	0.807239	6.56488e-06	8.47205e-05	UP
SYTL3	53.07	31.2	0.747538	6.57978e-06	8.48508e-05	UP
NTMT1	4.312	2.657	0.538466	6.61758e-06	8.5214e-05	UP
GPRIN3	1.164	0.7841	0.278352	6.61706e-06	8.5214e-05	STABLE
DNAJB9	23.15	13.21	0.765029	6.64349e-06	8.54315e-05	UP
HS3ST2	43.15	25.64	0.728739	6.64414e-06	8.54315e-05	UP
BCKDHA	4.031	3.582	0.134841	6.66174e-06	8.55956e-05	STABLE
CDYL2	2.715	0.9278	0.946308	6.67831e-06	8.57462e-05	UP
SF3A1	229.7	173.6	0.402061	6.69865e-06	8.59449e-05	STABLE
SDR39U1	22.57	11.95	0.864302	6.7057e-06	8.5973e-05	UP
UBA7	4.778	2.608	0.679224	6.71771e-06	8.60354e-05	UP
SLC6A7	1.296	0.8555	0.307236	6.7203e-06	8.60354e-05	STABLE
TBX18	1.707	0.2025	1.17073	6.74805e-06	8.63257e-05	UP
LOC101112672	1.841	0.8724	0.601739	6.75274e-06	8.63257e-05	UP
PSD	5.649	1.58	1.36587	6.76574e-06	8.64294e-05	UP
TCF7L1	1.12	0.6725	0.342016	6.78566e-06	8.66213e-05	STABLE
ARPC4	188.8	131.9	0.514059	6.79339e-06	8.66573e-05	UP
TCF21	17.97	8.868	0.942937	6.82563e-06	8.69432e-05	UP
GLDC	10.57	5.674	0.794275	6.82232e-06	8.69432e-05	UP
LOC105607710	0.9684	0.1069	0.830582	6.8455e-06	8.71335e-05	UP
DNAH10	2.014	3.305	-0.514104	6.85371e-06	8.71753e-05	DOWN
TMEM190	1.157	2.079	-0.512984	6.87374e-06	8.73672e-05	DOWN
SWI5	363.6	269.9	0.428167	6.89278e-06	8.75462e-05	STABLE
SPATA6	21.55	12.7	0.718677	6.90143e-06	8.75931e-05	UP
GPX2	9.201	3.985	1.03319	6.9304e-06	8.78978e-05	UP
SDF2	20.32	12.64	0.643962	6.9629e-06	8.82336e-05	UP
SLC52A3	1.165	0.491	0.538221	6.96915e-06	8.82336e-05	UP
TMEM223	1.56	0.8945	0.434222	6.97185e-06	8.82336e-05	STABLE
RABAC1	23.59	12.87	0.826153	6.99624e-06	8.82895e-05	UP
SLC6A14	2.255	0.9108	0.768645	6.98695e-06	8.82895e-05	UP
ALDH9A1	5.173	2.979	0.633725	6.99171e-06	8.82895e-05	UP
AQP6	1.74	1.691	0.0259389	6.9829e-06	8.82895e-05	STABLE
PDLIM2	43.07	24.46	0.791849	7.01182e-06	8.84229e-05	UP
DNAJB13	1.544	0.7061	0.576395	7.02573e-06	8.85352e-05	UP
C2H2orf69	15.88	7.648	0.964652	7.03104e-06	8.85391e-05	UP
NT5C	16.49	7.399	1.05854	7.04309e-06	8.86072e-05	UP
FAR2	2.979	2.259	0.287955	7.04647e-06	8.86072e-05	STABLE
SPATA25	1.371	0.3331	0.830691	7.06075e-06	8.87236e-05	UP
DBP	2.224	0.5833	1.02587	7.07867e-06	8.88855e-05	UP
MCAT	26.28	13.27	0.93507	7.09687e-06	8.8924e-05	UP
CD247	1.999	0.8482	0.698399	7.10184e-06	8.8924e-05	UP
PAIP2	325.6	226	0.524859	7.09229e-06	8.8924e-05	UP
CBLC	29.44	21.49	0.436768	7.10128e-06	8.8924e-05	STABLE
BRINP1	3.18	1.588	0.691365	7.11343e-06	8.9006e-05	UP
C1H21orf2	6.196	3.533	0.666914	7.14099e-06	8.92246e-05	UP
FAM122A	2.988	1.593	0.621144	7.13682e-06	8.92246e-05	UP
SLC9C2	1.429	1.344	0.0513994	7.15692e-06	8.93604e-05	STABLE
UEVLD	3.268	3.844	-0.182581	7.17415e-06	8.95124e-05	STABLE
ZSWIM5	2.298	0.9604	0.750419	7.19211e-06	8.96732e-05	UP
LOC101122944	43.42	19.69	1.10231	7.19958e-06	8.97012e-05	UP
ZBTB43	2.105	0.8706	0.731181	7.2074e-06	8.97012e-05	UP
TMEM266	29.27	19.61	0.554583	7.21465e-06	8.97012e-05	UP
RERG	2.268	2.054	0.098052	7.20966e-06	8.97012e-05	STABLE
P2RX5	12.22	5.952	0.92681	7.23025e-06	8.97743e-05	UP
LOC101121643	1.262	0.6161	0.485036	7.23069e-06	8.97743e-05	STABLE
45726	6.199	3.819	0.578922	7.23577e-06	8.97743e-05	UP
PGBD5	2.097	2.323	-0.101472	7.27365e-06	9.0181e-05	STABLE
HSPA12B	3.646	1.214	1.0696	7.28082e-06	9.01937e-05	UP
LINGO3	4.906	2.96	0.576631	7.28488e-06	9.01937e-05	UP
TSACC	222.7	136.2	0.705452	7.29589e-06	9.02668e-05	UP
LOC101123186	1.479	0.8808	0.398604	7.32851e-06	9.06071e-05	STABLE
YBEY	16.09	8.476	0.850587	7.35401e-06	9.08588e-05	UP
HAGH	126.9	82	0.623693	7.38934e-06	9.12315e-05	UP
YPEL3	122.1	90.18	0.432818	7.40014e-06	9.1301e-05	STABLE
VRTN	3.038	0.5041	1.42464	7.42485e-06	9.15421e-05	UP
PC	14.45	5.515	1.24587	7.44391e-06	9.15855e-05	UP
NMUR2	2.171	1.118	0.581957	7.4404e-06	9.15855e-05	UP
LOC101103347	1.037	1.102	-0.0448622	7.43756e-06	9.15855e-05	STABLE
MPPE1	2.253	0.8865	0.785974	7.45339e-06	9.16384e-05	UP
HERPUD1	42	4.385	2.99732	7.4685e-06	9.17602e-05	UP
DHX34	0.5964	0.3667	0.224142	7.50305e-06	9.21207e-05	STABLE
MYPN	21.36	12.41	0.737463	7.52008e-06	9.22659e-05	UP
PEX16	11.88	6.738	0.734537	7.53286e-06	9.22945e-05	UP
MAP6D1	5.876	4.823	0.239854	7.53047e-06	9.22945e-05	STABLE
ZBTB14	2.977	2.106	0.356367	7.56518e-06	9.26263e-05	STABLE
MOK	3.727	3.072	0.215186	7.58253e-06	9.27744e-05	STABLE
LMTK3	0.8764	0.02588	0.871086	7.61577e-06	9.29825e-05	UP
MAP3K11	13.35	8.125	0.653	7.61154e-06	9.29825e-05	UP
LOC101121590	51.16	32.22	0.650715	7.61763e-06	9.29825e-05	UP
CCDC92	26.08	16.43	0.635732	7.62583e-06	9.29825e-05	UP
LOC105604728	1.891	1.032	0.508939	7.62576e-06	9.29825e-05	UP
LOC101107495	144.6	83.35	0.787108	7.67966e-06	9.35744e-05	UP
CMC4	70.69	49.96	0.492423	7.71139e-06	9.38963e-05	STABLE
EIF5B	1707	2512	-0.557556	7.72449e-06	9.3991e-05	DOWN
PARP11	27.96	16.53	0.724239	7.736e-06	9.40663e-05	UP
ACOT11	1.452	0.3388	0.873135	7.76055e-06	9.42353e-05	UP
ZNF514	0.8419	0.8551	-0.0103034	7.76055e-06	9.42353e-05	STABLE
ID2	13.69	2.601	2.02869	7.79501e-06	9.44164e-05	UP
ARRDC4	2.031	0.5918	0.929019	7.79683e-06	9.44164e-05	UP
LOC101102450	1.028	0.1861	0.773809	7.79124e-06	9.44164e-05	UP
ZCCHC12	2.241	1.231	0.53903	7.79264e-06	9.44164e-05	UP
CCBE1	8.889	6.9	0.323895	7.82865e-06	9.47369e-05	STABLE
MRPS34	23.02	11.33	0.962114	7.8433e-06	9.48277e-05	UP
LOC101116026	17.49	8.864	0.906468	7.84689e-06	9.48277e-05	UP
SLC6A15	1.211	0.9151	0.207528	7.86659e-06	9.50009e-05	STABLE
DHRS7B	11.87	5.994	0.879777	7.88557e-06	9.51651e-05	UP
LIN37	49.95	30.98	0.671934	7.95714e-06	9.59634e-05	UP
MED31	41.07	21.74	0.887798	7.99772e-06	9.63214e-05	UP
LOC106991189	0.5438	0.006667	0.616893	7.99713e-06	9.63214e-05	UP
CCDC12	23.22	14.65	0.630228	8.03137e-06	9.66607e-05	UP
GLI2	0.7941	0.1484	0.643626	8.07227e-06	9.70868e-05	UP
NT5E	19.68	1.455	3.07505	8.1011e-06	9.73675e-05	UP
PNKD	17.36	8.429	0.961048	8.1178e-06	9.75019e-05	UP
GDPGP1	2.353	1.703	0.310609	8.12472e-06	9.75187e-05	STABLE
CMTM4	3.009	1.592	0.629139	8.14807e-06	9.77327e-05	UP
LEO1	1540	2019	-0.390159	8.17551e-06	9.79953e-05	STABLE
PUSL1	4.286	2.819	0.469105	8.22728e-06	9.8549e-05	STABLE
ALG9	10.57	5.489	0.833735	8.24216e-06	9.86604e-05	UP
ARL8B	3.947	1.473	1.00008	8.27456e-06	9.89812e-05	UP
LOC101121958	23.24	16.44	0.474344	8.29348e-06	9.90882e-05	STABLE
RBFA	1.957	2.671	-0.312173	8.29472e-06	9.90882e-05	STABLE
RYR1	1.264	0.132	1.00003	8.36529e-06	9.98639e-05	UP
FAM160A1	81.21	51.48	0.647627	8.37563e-06	9.99198e-05	UP
AKAP1	141.6	96.21	0.553002	8.40874e-06	0.000100247	UP
B3GNTL1	37.75	21.79	0.765714	8.42474e-06	0.00010037	UP
LOC101117868	4.545	2.063	0.856362	8.46408e-06	0.000100771	UP
THAP8	12.03	6.838	0.73281	8.47202e-06	0.000100798	UP
ENO1	126.7	47.06	1.41029	8.51545e-06	0.000101246	UP
RRP1	52.88	29.87	0.803444	8.5332e-06	0.000101389	UP
ATOH7	1.914	0.6261	0.841672	8.54366e-06	0.000101445	UP
RBMS3	4.052	1.895	0.803458	8.55414e-06	0.000101501	UP
FRY	12.58	6.345	0.88661	8.57558e-06	0.000101688	UP
DCTN2	48.56	30.54	0.651925	8.58339e-06	0.000101698	UP
FKBP15	22.73	15.25	0.546074	8.58796e-06	0.000101698	UP
LOC101115632	1.077	0.561	0.411857	8.60071e-06	0.000101781	STABLE
ANO2	0.5234	0.1488	0.407183	8.62234e-06	0.000101969	STABLE
JRK	0.769	0.1196	0.659912	8.66242e-06	0.000102237	UP
PTBP1	363.7	281.9	0.366246	8.65123e-06	0.000102237	STABLE
UNC45A	4.858	3.816	0.282601	8.66026e-06	0.000102237	STABLE
AP1G2	8.893	4.176	0.934543	8.71257e-06	0.000102595	UP
PANX2	0.75	0	0.807355	8.75268e-06	0.000102595	UP
ANAPC7	62.97	37.97	0.715185	8.70708e-06	0.000102595	UP
LOC101107675	0.5648	0	0.646004	8.75556e-06	0.000102595	UP
AP1AR	13.98	8.902	0.597085	8.75557e-06	0.000102595	UP
TREX2	0.4733	0	0.559028	8.7546e-06	0.000102595	UP
MPP4	0.449	0	0.535023	8.75652e-06	0.000102595	UP
HDHD3	0.4478	0	0.533821	8.7546e-06	0.000102595	UP
LOC101111215	25.4	17.96	0.478052	8.73877e-06	0.000102595	STABLE
GNG4	37.51	26.74	0.472933	8.74545e-06	0.000102595	STABLE
ADGRB2	6.506	5.003	0.322268	8.71478e-06	0.000102595	STABLE
CMBL	7.321	1.582	1.68802	8.79042e-06	0.000102787	UP
MAP2K6	33.04	17.23	0.900574	8.78959e-06	0.000102787	UP
TIMM22	31.49	18.75	0.717965	8.78959e-06	0.000102787	UP
ZBTB8B	3.844	1.822	0.779544	8.809e-06	0.000102801	UP
SUCLG1	59.7	34.4	0.778028	8.80626e-06	0.000102801	UP
TMEM251	66.97	39.14	0.759764	8.80291e-06	0.000102801	UP
NACC2	18.7	12.59	0.535574	8.82169e-06	0.000102881	UP
ALAD	91.76	64.83	0.494774	8.89103e-06	0.000103621	STABLE
ZNF432	8.287	3.604	1.01248	8.90991e-06	0.000103728	UP
CD276	1.633	0.8263	0.528049	8.91196e-06	0.000103728	UP
TMUB1	0.9214	0.2635	0.604683	8.93579e-06	0.000103937	UP
LOC101109157	7.163	5.221	0.392006	8.95066e-06	0.000104042	STABLE
TFIP11	86.58	53.65	0.680431	8.97353e-06	0.000104171	UP
FBXL2	8.188	8.039	0.0235737	8.97141e-06	0.000104171	STABLE
DLK1	5.346	3.226	0.586351	8.98212e-06	0.000104202	UP
MAVS	0.5903	0.1139	0.513692	9.01224e-06	0.000104483	UP
SRA1	29.9	15.84	0.876032	9.04246e-06	0.000104765	UP
FKBP2	63.2	37.38	0.742293	9.05852e-06	0.000104813	UP
THYN1	76.09	51.36	0.55821	9.05852e-06	0.000104813	UP
PDZD9	0.8205	0.2122	0.586772	9.09384e-06	0.000105153	UP
DNAH12	2.384	0.7984	0.911976	9.10104e-06	0.000105168	UP
GALNT3	1.734	0.3208	1.04978	9.13017e-06	0.000105435	UP
FAM219B	7.33	5.109	0.447405	9.17627e-06	0.000105892	STABLE
RANBP3L	1.656	1.498	0.0887783	9.18166e-06	0.000105892	STABLE
CCDC120	2.557	2.006	0.242852	9.27142e-06	0.000106857	STABLE
LOC106991883	2.886	0.9355	1.00554	9.32078e-06	0.000107216	UP
C24H16orf90	15.24	8.441	0.782482	9.31041e-06	0.000107216	UP
LOC101111669	1.745	0.6749	0.712911	9.31677e-06	0.000107216	UP
RGS19	2.226	1.106	0.615491	9.32952e-06	0.000107247	UP
BOP1	39.71	23.98	0.704535	9.34879e-06	0.000107399	UP
GSG1	7.443	2.06	1.46406	9.36316e-06	0.000107494	UP
LOC101114850	1.105	0.3951	0.593572	9.37553e-06	0.000107566	UP
DHX33	2.106	0.7347	0.840383	9.40548e-06	0.000107729	UP
PAPOLB	0.4797	0.01314	0.546431	9.39658e-06	0.000107729	UP
GPC2	1.648	1.528	0.0670346	9.40798e-06	0.000107729	STABLE
THEM4	4.03	1.735	0.878862	9.48587e-06	0.000108428	UP
MLLT6	4.398	2.382	0.67476	9.47866e-06	0.000108428	UP
RABGGTA	5.768	3.555	0.571295	9.48744e-06	0.000108428	UP
MED27	24.04	17.1	0.467963	9.52043e-06	0.000108735	STABLE
LOC106991896	3.917	1.496	0.977757	9.57045e-06	0.000109235	UP
LOC101122262	4.775	4.461	0.0806266	9.60272e-06	0.000109533	STABLE
COL28A1	1.141	0.1224	0.932014	9.64132e-06	0.000109833	UP
PDGFD	2.553	2.023	0.23308	9.64148e-06	0.000109833	STABLE
STAR	2.445	1.498	0.46345	9.65815e-06	0.000109952	STABLE
CAP1	17.92	9.889	0.796723	9.69689e-06	0.000110322	UP
CLCN5	9.247	4.385	0.928349	9.72083e-06	0.000110453	UP
FMR1NB	2.976	1.381	0.740012	9.71883e-06	0.000110453	UP
MANBAL	64.54	38.68	0.72412	9.7822e-06	0.000111007	UP
TRPM4	0.4919	0.008235	0.565315	9.77761e-06	0.000111007	UP
TRMT1	69.73	42.18	0.712053	9.82654e-06	0.000111439	UP
WDR73	2.685	1.617	0.494069	9.86098e-06	0.000111758	STABLE
CAPN15	1.064	0.6163	0.352626	9.88549e-06	0.000111964	STABLE
LOC101123120	0.8428	0.1955	0.624265	9.92572e-06	0.000112347	UP
LOC101117125	4.359	2.233	0.728973	9.93607e-06	0.000112393	UP
FNDC1	3.843	1.551	0.92482	9.94825e-06	0.000112458	UP
LOC101110986	2.866	1.029	0.930072	9.95747e-06	0.000112491	UP
INPP5A	1.081	0.1896	0.806934	9.96504e-06	0.000112504	UP
TCTN3	13.64	7.829	0.729671	9.98618e-06	0.000112527	UP
C21H11orf86	0.579	0.01353	0.639592	9.97842e-06	0.000112527	UP
RGS10	2.856	3.262	-0.144399	9.98364e-06	0.000112527	STABLE
LOC101120106	0.774	0.2969	0.451952	1.00107e-05	0.000112732	STABLE
NOS2	0.9417	0.3398	0.535316	1.00293e-05	0.00011287	UP
LIMS1	1.905	0.462	0.990805	1.0051e-05	0.000113042	UP
CYHR1	7.372	3.523	0.888418	1.00725e-05	0.000113142	UP
DHX30	3.807	1.598	0.88747	1.00727e-05	0.000113142	UP
HNRNPLL	1.44	0.4386	0.762188	1.00813e-05	0.000113167	UP
LIG3	118.7	87.25	0.439866	1.00967e-05	0.000113268	STABLE
ABI3	4.04	2.077	0.711639	1.01121e-05	0.000113368	UP
GDA	4.409	2.312	0.707838	1.01834e-05	0.000114095	UP
ECH1	12.65	5.095	1.16363	1.02028e-05	0.00011424	UP
LOC101112013	2.817	1.631	0.537103	1.02185e-05	0.000114344	UP
CA11	0.6024	0.03765	0.626931	1.02538e-05	0.000114666	UP
LOC101112943	1.479	0.1886	1.06064	1.02638e-05	0.000114706	UP
SLC25A11	2.62	1.893	0.323384	1.02948e-05	0.000114979	STABLE
ENPP6	1.039	0.5269	0.417511	1.03051e-05	0.000115022	STABLE
ELAC2	6.054	2.9	0.854925	1.03333e-05	0.000115264	UP
NDUFS8	79.1	50.89	0.626505	1.03474e-05	0.000115348	UP
SETD4	7.036	3.515	0.831945	1.03702e-05	0.000115424	UP
SLC30A6	1.991	0.8218	0.715225	1.03738e-05	0.000115424	UP
FRMD4A	1.573	1.456	0.0673647	1.0372e-05	0.000115424	STABLE
TMEM156	0.6538	0.09	0.601451	1.04113e-05	0.000115768	UP
LOC101107089	13.56	8.623	0.597551	1.04288e-05	0.000115891	UP
C12H1orf174	36.56	21.08	0.76628	1.04926e-05	0.000116453	UP
RHBDD3	5.119	3.225	0.534291	1.0487e-05	0.000116453	UP
ZNF576	12.17	10	0.259663	1.05035e-05	0.0001165	STABLE
TBC1D2	9.377	5.032	0.78263	1.05199e-05	0.000116609	UP
PCYT2	5.387	1.337	1.45042	1.05351e-05	0.000116704	UP
FBXL16	0.5764	0.01314	0.637785	1.05875e-05	0.000117212	UP
CLVS2	0.7431	0.01314	0.782829	1.05966e-05	0.000117239	UP
HPS4	14.69	9.087	0.637248	1.06168e-05	0.000117389	UP
NUDT19	1.016	0.03922	0.955655	1.06516e-05	0.0001177	UP
RALY	403.3	271	0.571395	1.06831e-05	0.000117828	UP
MAEL	218	168.2	0.3726	1.06831e-05	0.000117828	STABLE
CHRNA5	7.513	5.774	0.329719	1.06738e-05	0.000117828	STABLE
ENPEP	3.952	3.29	0.206872	1.06902e-05	0.000117833	STABLE
LOC101103154	2.96	2.517	0.170925	1.07386e-05	0.000118292	STABLE
CROCC	2.15	0.3549	1.21716	1.07689e-05	0.000118551	UP
RCVRN	4.94	2.759	0.66014	1.07933e-05	0.000118747	UP
ZNF622	107.2	70.54	0.596193	1.08063e-05	0.000118815	UP
FSD2	3.645	2.011	0.62515	1.08217e-05	0.000118837	UP
ABCG8	140.2	94.39	0.566103	1.08169e-05	0.000118837	UP
TRIL	3.398	1.121	1.05225	1.08525e-05	0.000118849	UP
LOC101115838	2.359	1.123	0.662219	1.08489e-05	0.000118849	UP
SMARCD3	3.44	2.75	0.24365	1.08461e-05	0.000118849	STABLE
GGN	1.346	1.216	0.0820032	1.08564e-05	0.000118849	STABLE
PTTG1	3156	4562	-0.53123	1.08347e-05	0.000118849	DOWN
RET	0.991	1.249	-0.175652	1.09051e-05	0.000119309	STABLE
GABBR2	5.121	2.333	0.87698	1.09366e-05	0.000119505	UP
DRD3	5.274	2.796	0.724977	1.0936e-05	0.000119505	UP
LOC106991791	2.993	1.967	0.428792	1.09903e-05	0.000120018	STABLE
RRP7A	24.29	17.37	0.461357	1.10169e-05	0.000120233	STABLE
NTRK1	4.253	1.541	1.04788	1.1048e-05	0.000120499	UP
GMPR	89.2	62.53	0.505854	1.10562e-05	0.000120514	UP
PIGU	54.54	38.18	0.50333	1.10972e-05	0.000120886	UP
CA14	1.243	0.9061	0.235	1.11224e-05	0.000121086	STABLE
ADRM1	264.3	181.4	0.540233	1.11399e-05	0.000121203	UP
PLK5	3.722	3.073	0.213384	1.11761e-05	0.000121521	STABLE
TMEM126B	84.07	49.85	0.742464	1.12118e-05	0.000121835	UP
KIFC2	3.404	2.3	0.416195	1.12375e-05	0.000122039	STABLE
DNAAF2	2.094	0.9841	0.64096	1.12673e-05	0.000122212	UP
SLC22A31	1.291	0.9949	0.19979	1.12673e-05	0.000122212	STABLE
ALG14	107.4	72.46	0.56062	1.12935e-05	0.000122421	UP
AATF	31.43	17.93	0.77651	1.13075e-05	0.000122498	UP
LRRC24	9.873	4.889	0.884783	1.13721e-05	0.000123122	UP
LOC101102123	11.72	6.699	0.723809	1.13959e-05	0.000123229	UP
ZNF2	64.86	44.48	0.534303	1.13935e-05	0.000123229	UP
ABO	1.664	0.2261	1.11934	1.14076e-05	0.00012328	UP
FAM3C	3.142	0.5398	1.42754	1.14501e-05	0.000123536	UP
RIN2	15.5	10.19	0.560237	1.14397e-05	0.000123536	UP
RGSL1	1.826	2.955	-0.484703	1.14523e-05	0.000123536	STABLE
MUL1	33.47	24.07	0.459417	1.14858e-05	0.000123822	STABLE
LOC106991303	1.034	0.119	0.861938	1.14968e-05	0.000123866	UP
TEC	2.599	0.7782	1.01727	1.15074e-05	0.000123904	UP
BAIAP3	4.66	3.257	0.411122	1.15303e-05	0.000123977	STABLE
CATSPER3	8.277	6.173	0.37113	1.15352e-05	0.000123977	STABLE
IFIT3	2.877	2.86	0.00664044	1.15297e-05	0.000123977	STABLE
OTUB2	2.399	1.235	0.604904	1.15494e-05	0.000124055	UP
SLC41A1	9.976	5.115	0.843818	1.1628e-05	0.000124823	UP
SPAG6	36.79	24.73	0.554716	1.16621e-05	0.000125113	UP
HPDL	2.198	6.637	-1.2558	1.17201e-05	0.000125659	DOWN
BUB1	78.68	58.59	0.419087	1.17357e-05	0.00012575	STABLE
ARPIN	69.9	52.56	0.404696	1.1751e-05	0.000125838	STABLE
SPRY1	14.86	7.729	0.861093	1.17689e-05	0.000125953	UP
LOC101102413	4.185	3.111	0.334814	1.18019e-05	0.00012623	STABLE
FARP2	16.85	11	0.57276	1.1842e-05	0.000126582	UP
DNAAF3	1.868	0.7824	0.686054	1.18569e-05	0.000126664	UP
MAP3K6	12.5	7.29	0.703805	1.1914e-05	0.000127121	UP
ARHGAP33	8.56	7.522	0.16584	1.1914e-05	0.000127121	STABLE
FGD1	64.57	43.34	0.564564	1.19271e-05	0.000127184	UP
MESP2	4.225	3.156	0.330161	1.19491e-05	0.000127342	STABLE
LRRC36	11.64	7.296	0.607427	1.19748e-05	0.000127539	UP
CCDC42	6.62	3.156	0.874399	1.20796e-05	0.000128538	UP
FOSL2	76.97	52.41	0.545968	1.20831e-05	0.000128538	UP
SLC39A5	42.89	27.15	0.640619	1.21216e-05	0.00012887	UP
ALPK2	7.669	6.461	0.21657	1.2141e-05	0.000128999	STABLE
AGBL5	5.657	5.232	0.0950808	1.21845e-05	0.000129383	STABLE
GSG2	84.91	57.24	0.560749	1.2236e-05	0.000129836	UP
ALG3	4.692	7.172	-0.521676	1.22419e-05	0.000129836	DOWN
MTFR1L	105.8	70.9	0.571127	1.22644e-05	0.000129954	UP
TOR3A	2.818	1.575	0.567944	1.22677e-05	0.000129954	UP
LOC101122329	11.04	6.662	0.652628	1.22833e-05	0.000129963	UP
DIS3L	8.318	6.571	0.299401	1.22797e-05	0.000129963	STABLE
TMEM221	1.983	2.036	-0.0257482	1.23903e-05	0.000131017	STABLE
CCDC64B	3.44	1.428	0.870884	1.24375e-05	0.000131437	UP
ITPKA	0.7491	0.08608	0.687516	1.24547e-05	0.00013154	UP
EXOSC6	66.39	41.06	0.680117	1.25021e-05	0.000131962	UP
PHYHD1	2.008	0.9627	0.616064	1.25113e-05	0.000131981	UP
RBMXL2	10.91	7.724	0.44906	1.25267e-05	0.000132064	STABLE
LACE1	20.65	12.26	0.707083	1.2591e-05	0.000132584	UP
LOC105607869	1.173	1.593	-0.254713	1.25886e-05	0.000132584	STABLE
FBLN7	1.554	0.29	0.985563	1.26237e-05	0.000132811	UP
USH2A	11.8	7.294	0.626265	1.26351e-05	0.000132811	UP
LOC101118849	347.8	251.7	0.464955	1.26302e-05	0.000132811	STABLE
SERPINE1	7.71	4.993	0.539446	1.26621e-05	0.000133016	UP
TMCC2	6.528	6.172	0.0699061	1.26721e-05	0.000133042	STABLE
LRSAM1	6.313	3.122	0.827256	1.26804e-05	0.00013305	UP
PPP1R27	1.883	1.598	0.149918	1.27789e-05	0.00013394	STABLE
PPP1R17	2.989	2.88	0.0402909	1.27803e-05	0.00013394	STABLE
MOV10	66.42	37.5	0.808219	1.28159e-05	0.000134154	UP
C11H17orf107	21.03	13.43	0.610007	1.28152e-05	0.000134154	UP
AP2A2	44.6	37.9	0.229342	1.28302e-05	0.000134224	STABLE
MMP16	2.483	0.5925	1.12918	1.28995e-05	0.000134869	UP
PIK3AP1	1.17	0.1453	0.921862	1.29146e-05	0.000134947	UP
GC	1.959	1.097	0.496591	1.29244e-05	0.00013497	STABLE
POLE	55.48	33.84	0.696848	1.29484e-05	0.00013514	UP
LOC101102857	11.77	6.286	0.809115	1.29706e-05	0.000135212	UP
LDHB	91.89	57.4	0.669686	1.29655e-05	0.000135212	UP
CARM1	17.64	8.489	0.973828	1.29799e-05	0.000135229	UP
SUPT4H1	2.25	2.045	0.0939183	1.30119e-05	0.000135483	STABLE
CD3E	0.6217	0.409	0.202837	1.30255e-05	0.000135545	STABLE
ZNF277	7.691	5.758	0.363036	1.30345e-05	0.000135559	STABLE
CAPNS1	25.18	13.76	0.826908	1.30453e-05	0.000135592	UP
INTU	1.843	0.7106	0.732712	1.30807e-05	0.00013588	UP
LAT2	0.9995	0.3402	0.577183	1.31021e-05	0.000136021	UP
FLOT1	66.7	43.16	0.616292	1.3117e-05	0.000136096	UP
SEC14L5	3.411	2.154	0.48415	1.31446e-05	0.000136303	STABLE
SLC10A2	10.5	7.052	0.513832	1.31545e-05	0.000136326	UP
SGF29	15.24	9.158	0.677233	1.31631e-05	0.000136335	UP
LOC101105993	8.671	6.957	0.28148	1.31876e-05	0.000136508	STABLE
HSF2	4.32	2.101	0.778426	1.32998e-05	0.000137516	UP
LRRC41	3.52	2.29	0.458266	1.33005e-05	0.000137516	STABLE
FAM49A	2.192	1.575	0.309755	1.3318e-05	0.000137617	STABLE
TBK1	1.869	1.632	0.124459	1.33347e-05	0.000137709	STABLE
RAB42	4.573	2.446	0.693354	1.33628e-05	0.000137918	UP
DHDH	1.137	0.1918	0.84265	1.33886e-05	0.000138023	UP
GCNT7	1.781	0.8343	0.600113	1.33856e-05	0.000138023	UP
PIWIL3	20.88	14.96	0.4552	1.34138e-05	0.000138203	STABLE
MYO15A	13.41	8.782	0.55842	1.34317e-05	0.000138307	UP
FAM213B	3.354	2.935	0.146089	1.34582e-05	0.000138499	STABLE
SCLY	11.57	6.559	0.733949	1.34828e-05	0.000138671	UP
NDST1	7.432	4.302	0.669379	1.35019e-05	0.000138748	UP
LOC106991767	194.3	130	0.57629	1.35355e-05	0.000138748	UP
ELOF1	230	159.7	0.524024	1.35374e-05	0.000138748	UP
ATP5C1	216.8	150.6	0.522937	1.35368e-05	0.000138748	UP
RTCB	87.28	61.34	0.502034	1.35162e-05	0.000138748	UP
LOC101106357	0.4647	0.1373	0.365005	1.35134e-05	0.000138748	STABLE
LOC101110202	15.04	8.138	0.811578	1.35578e-05	0.000138833	UP
CBX2	1.085	0.3318	0.646947	1.35613e-05	0.000138833	UP
SLC25A29	2.922	0.9306	1.02245	1.35944e-05	0.000139091	UP
TLE2	0.584	0.09294	0.535325	1.36312e-05	0.000139387	UP
SLX4	30.5	19.92	0.590111	1.37815e-05	0.000140842	UP
NIPAL1	4.804	4.665	0.0349809	1.38123e-05	0.000141075	STABLE
KEL	2.807	3.555	-0.258932	1.38436e-05	0.000141313	STABLE
ALDH1A2	38.53	21.29	0.826786	1.38757e-05	0.000141478	UP
CARD19	32.46	22.65	0.50082	1.38687e-05	0.000141478	UP
IER5L	18.86	8.466	1.06887	1.39218e-05	0.000141866	UP
TSEN2	2.582	1.345	0.611075	1.39584e-05	0.000142157	UP
FGF11	0.5726	0.02706	0.61462	1.39929e-05	0.000142345	UP
ACER2	1.187	0.4629	0.580354	1.39917e-05	0.000142345	UP
C21H11orf68	28.97	18.42	0.6264	1.40701e-05	0.000143047	UP
PAQR7	17.3	10.63	0.654042	1.40809e-05	0.000143075	UP
SYNE1	17.45	7.931	1.04662	1.41183e-05	0.00014329	UP
INPP5B	303.3	224.2	0.434288	1.41112e-05	0.00014329	STABLE
ELAC1	2.969	0.7949	1.14473	1.41945e-05	0.000143981	UP
ALG12	13.04	8.296	0.594839	1.43175e-05	0.000145146	UP
SEBOX	0.95	0.3902	0.488186	1.43576e-05	0.000145469	STABLE
SMCO3	1.494	1.215	0.171554	1.44529e-05	0.00014635	STABLE
LOC101106553	4.353	1.934	0.867645	1.44886e-05	0.000146544	UP
MEX3C	23.62	13.74	0.739989	1.44863e-05	0.000146544	UP
GUCA1A	13.61	8.631	0.601058	1.45178e-05	0.000146755	UP
PCK2	0.6078	0.02529	0.649013	1.45555e-05	0.000146809	UP
HNF4A	0.4676	0.03255	0.507235	1.45555e-05	0.000146809	UP
MAF	0.5041	0.1647	0.368971	1.45563e-05	0.000146809	STABLE
LOC101118690	0.6322	0.4502	0.170606	1.45563e-05	0.000146809	STABLE
LOC101102064	0.6522	0.342	0.300082	1.4649e-05	0.000147659	STABLE
PAM	7.638	4.88	0.554812	1.4724e-05	0.000148331	UP
TMEM178A	18.58	10.64	0.750302	1.47696e-05	0.000148621	UP
RASAL3	1.847	0.8325	0.6358	1.47655e-05	0.000148621	UP
GMNC	9.401	4.947	0.806431	1.48037e-05	0.000148879	UP
MYO7A	15.63	9.122	0.716236	1.48875e-05	0.000149637	UP
TMEM132A	7.698	2.35	1.37671	1.48973e-05	0.00014965	UP
C11H17orf58	38.59	23.59	0.686947	1.4943e-05	0.000150024	UP
FOXN2	12.19	7.132	0.698115	1.49572e-05	0.000150081	UP
MYBL2	5.098	2.135	0.960022	1.49942e-05	0.000150367	UP
KCTD1	0.9333	0.1425	0.758791	1.50171e-05	0.000150511	UP
PIK3IP1	4.634	2.428	0.7169	1.50663e-05	0.000150919	UP
WDR61	103	66.37	0.626099	1.50816e-05	0.000150987	UP
STARD9	7.734	6.002	0.318906	1.50922e-05	0.000151007	STABLE
PNPLA4	2.044	1.84	0.100342	1.51045e-05	0.000151045	STABLE
SLC15A1	9.665	4.403	0.981125	1.51976e-05	0.000151718	UP
NUP62	2.578	1.213	0.693416	1.51959e-05	0.000151718	UP
DMRT2	7.073	4.334	0.597759	1.51973e-05	0.000151718	UP
GREB1	14.52	3.969	1.64289	1.53307e-05	0.000152916	UP
SP4	8.36	4.317	0.8158	1.53349e-05	0.000152916	UP
FBF1	9.986	5.337	0.793852	1.53581e-05	0.000153061	UP
RASIP1	2.21	2.379	-0.0738765	1.54089e-05	0.000153481	STABLE
LOC101105510	1.542	0.4784	0.78174	1.54209e-05	0.000153515	UP
SFT2D3	6.691	3.623	0.734208	1.55198e-05	0.000153979	UP
MAN2C1	4.802	2.545	0.710497	1.55079e-05	0.000153979	UP
GTSE1	101.1	68.14	0.562425	1.55169e-05	0.000153979	UP
BSPRY	113.3	78.61	0.522115	1.55169e-05	0.000153979	UP
KCNIP4	8.608	8.945	-0.0496821	1.54792e-05	0.000153979	STABLE
LOC105610993	1.386	1.995	-0.327809	1.55068e-05	0.000153979	STABLE
CAMKV	0.9898	0.2337	0.689622	1.55335e-05	0.000154028	UP
TFPT	5.116	3.764	0.360444	1.55779e-05	0.000154382	STABLE
PMS2	8.757	4.374	0.860551	1.56357e-05	0.000154867	UP
CXHXorf38	33.06	20.2	0.684047	1.57397e-05	0.00015581	UP
PURA	2.349	0.799	0.896505	1.57503e-05	0.000155828	UP
LHX3	3.15	3.579	-0.141991	1.578e-05	0.000156035	STABLE
ZFYVE26	54.21	34.67	0.630388	1.58166e-05	0.000156135	UP
SMIM12	1.041	0.559	0.388661	1.58007e-05	0.000156135	STABLE
MFAP3	4.463	3.572	0.25697	1.5809e-05	0.000156135	STABLE
ABCA4	7.758	7.249	0.0863272	1.58535e-05	0.000156412	STABLE
TFCP2L1	2.783	1.818	0.424678	1.58837e-05	0.000156622	STABLE
LOC101117358	7.524	5.933	0.298016	1.59248e-05	0.00015694	STABLE
SPG11	17.04	8.466	0.930269	1.59564e-05	0.000157108	UP
PTK6	1.041	0.141	0.838661	1.59682e-05	0.000157108	UP
MAT2A	111.7	81.17	0.456356	1.59685e-05	0.000157108	STABLE
GTF3C4	0.7771	0.1308	0.652176	1.60245e-05	0.000157496	UP
LZTS1	0.7333	0.368	0.341392	1.60257e-05	0.000157496	STABLE
RNASEH1	14.4	7.161	0.916393	1.60421e-05	0.000157569	UP
FKBP7	8.397	4.005	0.908813	1.61075e-05	0.000157975	UP
ATP6AP1L	18.56	10.54	0.760847	1.61035e-05	0.000157975	UP
ARRDC1	27.67	19.96	0.45195	1.61102e-05	0.000157975	STABLE
CD99	2.555	1.772	0.359185	1.61272e-05	0.000158054	STABLE
PKD1L3	4.446	3.767	0.191942	1.61755e-05	0.00015844	STABLE
FAM174A	1.175	0.2755	0.769735	1.61862e-05	0.000158456	UP
FBP1	3.944	1.235	1.14581	1.62181e-05	0.000158681	UP
FOXK1	5.607	3.744	0.477773	1.62308e-05	0.000158717	STABLE
ZBBX	7.582	3.24	1.01713	1.62526e-05	0.000158843	UP
CENPM	43.88	25.17	0.777852	1.62652e-05	0.000158878	UP
K33	1.091	0.6004	0.385434	1.62783e-05	0.000158918	STABLE
TUBA8	2.052	1.076	0.555764	1.63373e-05	0.000159231	UP
ASB12	0.464	0.01275	0.53161	1.63372e-05	0.000159231	UP
TRAPPC13	54.04	39.04	0.45897	1.6332e-05	0.000159231	STABLE
SOD3	2.337	0.4737	1.17911	1.63754e-05	0.000159514	UP
HCN4	4.365	2.62	0.567496	1.64267e-05	0.000159925	UP
TMEM25	5.547	3.381	0.579417	1.6439e-05	0.000159956	UP
RSPO1	24.23	13.67	0.782837	1.65158e-05	0.000160532	UP
IMPDH1	14.89	12.09	0.279284	1.65162e-05	0.000160532	STABLE
LOC101116800	2.627	0	1.85887	1.66164e-05	0.000160704	UP
UBE2L6	1.696	0	1.43065	1.66164e-05	0.000160704	UP
C18H14orf79	0.5576	0	0.639312	1.66182e-05	0.000160704	UP
NPLOC4	150.8	101.5	0.566119	1.66214e-05	0.000160704	UP
ADAMTS15	0.4583	0	0.544264	1.66164e-05	0.000160704	UP
PPP1R7	16.72	12.01	0.445282	1.65546e-05	0.000160704	STABLE
LOC105611203	0.3262	0	0.407306	1.66147e-05	0.000160704	STABLE
KCNQ4	0.309	0	0.388427	1.66164e-05	0.000160704	STABLE
MLST8	0.2836	0	0.360219	1.66111e-05	0.000160704	STABLE
SPRYD3	1.9	3.456	-0.619763	1.66249e-05	0.000160704	DOWN
HSPBP1	139.8	98.71	0.497897	1.66438e-05	0.0001608	STABLE
PTPN9	12.08	6.996	0.709995	1.6694e-05	0.000161196	UP
RFX1	4.575	3.454	0.324004	1.67535e-05	0.000161682	STABLE
C6H4orf22	2.165	0.57	1.01136	1.68337e-05	0.000162367	UP
ATP5G3	409.2	327.3	0.321378	1.68775e-05	0.000162701	STABLE
LOC101122457	43.35	27.22	0.652232	1.69139e-05	0.000162963	UP
ZBTB8OS	12.93	9.737	0.375044	1.69286e-05	0.000163016	STABLE
C11H17orf98	0.4662	0.006667	0.542503	1.69999e-05	0.000163614	UP
TMOD4	0.6574	0.09471	0.598391	1.70273e-05	0.000163788	UP
STRA8	3.546	1.731	0.735506	1.70938e-05	0.000164097	UP
SRGAP3	3.755	1.916	0.705513	1.70947e-05	0.000164097	UP
RNF123	4.268	3.683	0.169714	1.70965e-05	0.000164097	STABLE
ADHFE1	1.962	1.693	0.137444	1.70956e-05	0.000164097	STABLE
POMC	10.5	4.652	1.02439	1.7175e-05	0.00016476	UP
GPX3	22.89	15.05	0.574374	1.72123e-05	0.000165029	UP
LOC101106831	3.501	1.99	0.59019	1.72413e-05	0.000165218	UP
PCMT1	64.42	48.94	0.389558	1.7281e-05	0.000165508	STABLE
ZFPM1	29.91	16.16	0.849093	1.73027e-05	0.000165626	UP
GABARAP	115.6	74.16	0.6336	1.73432e-05	0.000165791	UP
FUNDC1	5.375	3.26	0.581494	1.7348e-05	0.000165791	UP
TUT1	6.982	6.688	0.0540847	1.73312e-05	0.000165791	STABLE
SLC43A1	0.6334	0.05529	0.630276	1.73684e-05	0.000165807	UP
PGPEP1L	2.442	2.782	-0.136225	1.73656e-05	0.000165807	STABLE
SMPD2	16.52	9.193	0.781488	1.73912e-05	0.000165935	UP
PTPRU	1.682	0.3004	1.04421	1.74686e-05	0.000166583	UP
PARS2	5.459	6.468	-0.209389	1.75154e-05	0.000166939	STABLE
MOB3A	1.645	0.8149	0.543564	1.75393e-05	0.000167077	UP
SLC4A3	0.6466	0.01314	0.700618	1.76898e-05	0.000168297	UP
LOC101121544	0.7117	0.1659	0.554028	1.77054e-05	0.000168297	UP
DYSF	8.452	5.694	0.49772	1.7686e-05	0.000168297	STABLE
RAB29	0.6326	0.4835	0.138126	1.77054e-05	0.000168297	STABLE
OGDH	57.1	34.36	0.716527	1.77606e-05	0.00016855	UP
LOC101110150	0.9017	0.5373	0.306952	1.77502e-05	0.00016855	STABLE
FAM217A	0.9441	0.8229	0.0928626	1.77515e-05	0.00016855	STABLE
ZNF674	1.442	0.2435	0.97346	1.77821e-05	0.000168663	UP
LY6G5B	0.7405	0.3186	0.400479	1.7806e-05	0.000168799	STABLE
HSD17B2	199.8	138.4	0.526114	1.78244e-05	0.000168883	UP
NOX5	1.115	0.2575	0.750273	1.79045e-05	0.0001692	UP
SIPA1	30.38	18.36	0.696382	1.7892e-05	0.0001692	UP
CCHCR1	30.26	19.22	0.628911	1.79148e-05	0.0001692	UP
TM7SF2	11.92	8.778	0.402114	1.79092e-05	0.0001692	STABLE
TMCO4	3.159	2.457	0.266598	1.79153e-05	0.0001692	STABLE
ZBTB9	4.907	6.052	-0.25558	1.79142e-05	0.0001692	STABLE
SLC16A10	6.782	5.088	0.354191	1.7993e-05	0.000169843	STABLE
YY2	2.401	0.851	0.87783	1.80504e-05	0.000170112	UP
SLC9A5	1.299	0.5318	0.585898	1.80466e-05	0.000170112	UP
SYDE1	1.061	0.4494	0.508142	1.80466e-05	0.000170112	UP
C17H4orf46	3.213	1.425	0.797249	1.83186e-05	0.000172548	UP
MTRF1L	37.7	23.02	0.688109	1.84036e-05	0.000173072	UP
LEFTY2	0.7743	0.2547	0.499909	1.83851e-05	0.000173072	STABLE
ZNF329	4.289	4.448	-0.0427143	1.83938e-05	0.000173072	STABLE
TMEM79	4.595	3.183	0.419485	1.84316e-05	0.000173244	STABLE
VDAC2	48.03	25.58	0.883564	1.84493e-05	0.000173318	UP
IGBP1	35.29	21.53	0.687897	1.85168e-05	0.000173859	UP
SEMA3B	1.344	1.491	-0.0877549	1.8562e-05	0.000174191	STABLE
COL4A5	3.318	2.285	0.394605	1.85946e-05	0.000174404	STABLE
ADCK2	18.05	11.36	0.623717	1.86393e-05	0.000174731	UP
EGF	6.719	3.628	0.738129	1.87058e-05	0.000174983	UP
LOC101109901	2.44	1.359	0.544126	1.87031e-05	0.000174983	UP
APOA1BP	18.42	13.31	0.440208	1.86956e-05	0.000174983	STABLE
PRRT3	1.147	0.7422	0.301146	1.86907e-05	0.000174983	STABLE
SEPT1	92.12	58.61	0.643595	1.87565e-05	0.000175365	UP
CCDC27	0.4452	0.01098	0.515487	1.87732e-05	0.000175428	UP
LOC105602432	2.994	2.085	0.372447	1.88301e-05	0.000175774	STABLE
RIOK3	523.6	719.2	-0.457035	1.88285e-05	0.000175774	STABLE
MAPK8IP2	31.07	18.09	0.748042	1.88982e-05	0.000176224	UP
ABCC8	31.94	19.83	0.661043	1.88982e-05	0.000176224	UP
PWP2	2.75	0.8643	1.00825	1.89547e-05	0.000176657	UP
SRPRA	60.14	38.86	0.617175	1.89845e-05	0.000176842	UP
CTNNA3	1.277	0.6965	0.42486	1.90592e-05	0.000177351	STABLE
PIF1	7.63	7.708	-0.0129585	1.90506e-05	0.000177351	STABLE
PSKH1	21.68	11.02	0.916029	1.90939e-05	0.00017758	UP
C13H20orf144	0.8876	0.1863	0.670105	1.91521e-05	0.000177901	UP
METTL12	14.45	8.731	0.667223	1.91586e-05	0.000177901	UP
SERPINE3	1.058	0.3935	0.562814	1.91506e-05	0.000177901	UP
KIF1C	5.733	4.617	0.261443	1.91763e-05	0.000177972	STABLE
LRRC51	25.83	14.37	0.804072	1.92577e-05	0.000178188	UP
AQP4	1.123	0.2494	0.764574	1.931e-05	0.000178188	UP
TRAPPC9	8.717	4.847	0.732813	1.93177e-05	0.000178188	UP
ADSL	43.08	27.47	0.630882	1.92904e-05	0.000178188	UP
SPNS3	52.57	33.99	0.614529	1.92207e-05	0.000178188	UP
C1H1orf43	77.34	52.96	0.537966	1.93007e-05	0.000178188	UP
ALG8	4.49	2.918	0.486511	1.92672e-05	0.000178188	STABLE
KLHL3	2.295	1.385	0.466036	1.92179e-05	0.000178188	STABLE
GGT5	1.748	1.061	0.414787	1.93205e-05	0.000178188	STABLE
SRM	38.81	29.36	0.391168	1.93051e-05	0.000178188	STABLE
EDA	1.055	0.6984	0.274693	1.93193e-05	0.000178188	STABLE
UNC5CL	2.783	3.44	-0.230991	1.92435e-05	0.000178188	STABLE
CDC23	1.998	1.386	0.329278	1.93343e-05	0.000178223	STABLE
LOC105604140	8.228	4.673	0.702091	1.93866e-05	0.000178611	UP
LOC101102541	6.714	6.45	0.0501241	1.95884e-05	0.000180376	STABLE
B3GNT9	2.766	3.134	-0.134595	1.96349e-05	0.00018071	STABLE
RNF32	1.168	0.2055	0.846928	1.96603e-05	0.000180819	UP
GRIK2	3.58	1.863	0.677993	1.96774e-05	0.000180819	UP
LOC101117547	1.628	0.8418	0.513123	1.96682e-05	0.000180819	UP
SAMM50	17.72	10.21	0.740041	1.97502e-05	0.000181394	UP
FLAD1	54.95	33.71	0.689049	1.97765e-05	0.000181541	UP
SEPT3	115.7	77.5	0.572664	1.98089e-05	0.000181745	UP
MET	0.569	0.3173	0.252279	1.98405e-05	0.000181939	STABLE
TSTA3	7.445	3.798	0.815594	1.989e-05	0.0001823	UP
TTI2	11.86	5.957	0.885834	1.99176e-05	0.000182457	UP
GBE1	26.92	14.89	0.813482	1.996e-05	0.000182752	UP
TRIM3	20.49	11.5	0.78136	1.99899e-05	0.000182892	UP
NXPH1	1.05	0.2357	0.730433	1.99961e-05	0.000182892	UP
NFE2	4.405	8.623	-0.832167	2.00296e-05	0.000183104	DOWN
STAC	1.694	0.2202	1.14262	2.0111e-05	0.000183735	UP
HCST	1.024	0.158	0.805255	2.01194e-05	0.000183735	UP
PCID2	62.56	36.57	0.758556	2.01741e-05	0.000184139	UP
LOC101102548	2.489	1.161	0.691375	2.03347e-05	0.000185509	UP
NEBL	4.996	3.282	0.48582	2.03668e-05	0.000185706	STABLE
MPC1	201.2	149.3	0.427363	2.04308e-05	0.000186098	STABLE
C19H3orf14	1.193	0.6851	0.380255	2.04239e-05	0.000186098	STABLE
GABRG2	5.725	3.164	0.691449	2.04574e-05	0.000186126	UP
LOC101114349	0.7828	0.119	0.671876	2.04654e-05	0.000186126	UP
WDR41	60.58	39.26	0.61308	2.04494e-05	0.000186126	UP
RAB11FIP5	6.254	4.593	0.375164	2.0479e-05	0.000186154	STABLE
PEF1	18.33	11.1	0.675791	2.05579e-05	0.000186775	UP
DBN1	11.25	7.027	0.609975	2.05981e-05	0.000187044	UP
ALKBH3	48.69	31.79	0.599822	2.07599e-05	0.000188417	UP
ZNF672	3.09	1.415	0.759663	2.07818e-05	0.000188517	UP
WDR36	6.716	4.577	0.46836	2.07923e-05	0.000188517	STABLE
LFNG	0.8071	0.3643	0.405476	2.08231e-05	0.000188699	STABLE
RINL	0.9445	0.3386	0.538632	2.08999e-05	0.000189201	UP
CASZ1	0.569	1.988	-0.929575	2.08999e-05	0.000189201	DOWN
LOC101109380	2.969	1.243	0.823498	2.0941e-05	0.000189385	UP
LOC101102822	5.176	3.772	0.372198	2.09524e-05	0.000189385	STABLE
FAM180A	2.186	2.761	-0.23935	2.09422e-05	0.000189385	STABLE
FANCE	23.35	12.89	0.809967	2.11113e-05	0.000190725	UP
WFDC1	5.273	4.623	0.157934	2.12512e-05	0.000191891	STABLE
CNDP1	5.041	2.424	0.81894	2.13079e-05	0.000192206	UP
SGCB	3.042	2.576	0.176434	2.12981e-05	0.000192206	STABLE
LOC101115753	9.268	5.18	0.732424	2.1355e-05	0.000192533	UP
AP4M1	2.035	1.092	0.536812	2.13852e-05	0.000192707	UP
LOC101120969	1.724	1.491	0.129313	2.14118e-05	0.000192848	STABLE
LOC105604632	2.434	1.477	0.471289	2.14817e-05	0.000193363	STABLE
NAPA	2.014	1.362	0.351558	2.14909e-05	0.000193363	STABLE
FSCN1	2.237	1.807	0.20573	2.15188e-05	0.000193516	STABLE
XBP1	96.79	68.23	0.498251	2.15513e-05	0.000193683	STABLE
ESD	270.8	194	0.479627	2.15702e-05	0.000193683	STABLE
YY1	190.1	144.7	0.391201	2.15702e-05	0.000193683	STABLE
MFAP2	8.736	2.117	1.6433	2.1616e-05	0.000193701	UP
LRRC23	10.26	5.06	0.89327	2.15879e-05	0.000193701	UP
MAST1	2.042	1.556	0.251097	2.16133e-05	0.000193701	STABLE
PEX2	2.931	2.459	0.184501	2.16122e-05	0.000193701	STABLE
NMT2	7.99	4.408	0.733191	2.16525e-05	0.000193929	UP
ULK3	49.68	32.61	0.592764	2.17066e-05	0.000194316	UP
FCN3	22.11	12.02	0.827702	2.17242e-05	0.000194374	UP
USP20	13.62	6.684	0.92804	2.17684e-05	0.000194671	UP
LOC101110006	2.877	2.432	0.175704	2.18156e-05	0.000194995	STABLE
MAGEF1	1.877	1.241	0.360337	2.18494e-05	0.000195198	STABLE
RIC8A	13.13	7.553	0.724777	2.19659e-05	0.00019614	UP
ARRDC3	4.412	0.6251	1.73565	2.19868e-05	0.000196228	UP
CACNA2D4	0.775	0.188	0.579237	2.2063e-05	0.000196709	UP
C11H17orf74	0.8803	0.4457	0.379243	2.20614e-05	0.000196709	STABLE
MEN1	57.2	39.11	0.537138	2.208e-05	0.000196761	UP
LOC101112339	0.9897	0.8714	0.0884216	2.21265e-05	0.000197076	STABLE
SLC35G2	5.498	3.143	0.649257	2.21523e-05	0.000197108	UP
EIF6	117.9	76.31	0.621496	2.2143e-05	0.000197108	UP
FOXM1	4.754	1.626	1.13156	2.22705e-05	0.000198059	UP
NDUFAF5	13.59	6.917	0.881843	2.2376e-05	0.000198798	UP
TAF6L	12.67	6.663	0.834787	2.2376e-05	0.000198798	UP
C3H2orf61	3.877	4.446	-0.159304	2.2444e-05	0.000199302	STABLE
FAM92B	0.5421	0.08922	0.501578	2.24939e-05	0.000199644	UP
LOC101117326	1.354	0.6098	0.54842	2.26605e-05	0.000200922	UP
MCTP1	2.146	1.529	0.314943	2.26522e-05	0.000200922	STABLE
SNX15	33.31	20.83	0.652526	2.27254e-05	0.000201388	UP
RPS15A	229.4	165.7	0.466765	2.277e-05	0.000201388	STABLE
GGA2	201.7	146.7	0.456408	2.277e-05	0.000201388	STABLE
HK1	153.5	114.9	0.415306	2.277e-05	0.000201388	STABLE
[truncated: 15,682 more rows]

## Sheet: Sheet2
DEGs in Type 2 oocytes compared to other types of oocytes
Gene	Type2_TPM	other_TPM	log2FoldChange	pvalue	padj	change
SLC35G1	0	16.09	-4.0948	1.46648e-11	2.59273e-07	DOWN
DYDC2	0	3.667	-2.22261	5.16096e-11	4.56229e-07	DOWN
SLA2	0	3.811	-2.26631	1.74316e-10	7.70646e-07	DOWN
CPT1A	0	4.007	-2.32401	1.74354e-10	7.70646e-07	DOWN
KAT2A	0.5167	5.185	-2.0279	3.01862e-10	9.29589e-07	DOWN
LOC101122645	0	3.972	-2.31374	3.15471e-10	9.29589e-07	DOWN
ZFAND2B	1.594	9.987	-2.08273	3.98973e-10	1.00769e-06	DOWN
PHF20L1	2.93	12.28	-1.75664	5.18122e-10	1.14505e-06	DOWN
TYK2	0	2.912	-1.9679	1.00244e-09	1.4807e-06	DOWN
OSBP2	0	3.011	-2.00384	1.00276e-09	1.4807e-06	DOWN
LTBP4	0.213	4.143	-2.08408	1.005e-09	1.4807e-06	DOWN
CAMSAP2	0.6897	6.704	-2.18881	9.97151e-10	1.4807e-06	DOWN
APCDD1	2.751	5.579	-0.810645	1.38675e-09	1.58607e-06	DOWN
FBXL3	2.013	6.023	-1.22079	1.8839e-09	1.58607e-06	DOWN
STAM	2.945	9.429	-1.4027	1.83671e-09	1.58607e-06	DOWN
PLA2G2C	0.8518	4.565	-1.58744	1.19652e-09	1.58607e-06	DOWN
NEK10	0	2.614	-1.85352	1.76176e-09	1.58607e-06	DOWN
LOC494436	0	3.282	-2.09814	1.76158e-09	1.58607e-06	DOWN
TRIP10	0.1761	4.233	-2.15368	1.65021e-09	1.58607e-06	DOWN
TMEM234	0.9488	7.795	-2.17408	1.73097e-09	1.58607e-06	DOWN
SRRM3	0.3909	6.995	-2.52307	1.42396e-09	1.58607e-06	DOWN
SOX9	3.476	4.615	-0.327026	2.10036e-09	1.61454e-06	STABLE
DCLK1	0.6312	3.61	-1.49882	2.10036e-09	1.61454e-06	DOWN
OCA2	2.062	4.562	-0.860997	2.52952e-09	1.80703e-06	DOWN
CCK	0	2.382	-1.75792	3.06471e-09	1.80703e-06	DOWN
LOC105602713	0	2.457	-1.78956	3.06593e-09	1.80703e-06	DOWN
GABRB1	0	2.659	-1.87148	3.06624e-09	1.80703e-06	DOWN
PWP2	0	2.679	-1.87919	3.0638e-09	1.80703e-06	DOWN
COMMD5	0	2.714	-1.89311	3.06624e-09	1.80703e-06	DOWN
LOC106991883	0	2.83	-1.93739	3.06593e-09	1.80703e-06	DOWN
USP5	0.5127	3.623	-1.61156	3.4993e-09	1.93336e-06	DOWN
MAML3	1.148	7.261	-1.94337	3.4131e-09	1.93336e-06	DOWN
PAIP1	4080	2875	0.505125	3.64735e-09	1.9541e-06	UP
BNIP3L	0.4839	5.453	-2.12057	4.48696e-09	2.33322e-06	DOWN
LOC101108152	0.657	4.394	-1.70276	4.76568e-09	2.40735e-06	DOWN
ZNF319	0	2.452	-1.78753	5.28577e-09	2.45928e-06	DOWN
DNMBP	0	2.661	-1.87226	5.28577e-09	2.45928e-06	DOWN
LOC101108538	0	3.534	-2.18077	5.28577e-09	2.45928e-06	DOWN
BCL3	1.836	4.826	-1.03851	5.86787e-09	2.47009e-06	DOWN
RIC8B	0.4261	3.628	-1.69832	5.78157e-09	2.47009e-06	DOWN
C13H20orf194	0.4797	4.357	-1.85612	5.7821e-09	2.47009e-06	DOWN
ZNF629	1.122	6.867	-1.89035	5.75135e-09	2.47009e-06	DOWN
LOC101104832	2.27	3.52	-0.467166	6.28797e-09	2.47047e-06	STABLE
LOC105605177	0.4839	2.733	-1.33076	6.03071e-09	2.47047e-06	DOWN
TSEN2	0.4258	2.688	-1.37117	6.28797e-09	2.47047e-06	DOWN
DIO2	0.8748	4.771	-1.62193	6.64054e-09	2.55228e-06	DOWN
ZBTB9	6.865	4.825	0.433207	7.51483e-09	2.82685e-06	STABLE
PMP22	0.5991	4.576	-1.80203	7.79493e-09	2.87113e-06	DOWN
TET1	4.743	15.65	-1.53584	8.16375e-09	2.94561e-06	DOWN
TP53TG5	0	2.021	-1.59518	9.0293e-09	3.07025e-06	DOWN
CARKD	0	2.728	-1.89831	9.02843e-09	3.07025e-06	DOWN
TRAF3IP3	0	4.295	-2.40452	9.03016e-09	3.07025e-06	DOWN
SLC27A3	1.035	6.347	-1.85175	9.22498e-09	3.07731e-06	DOWN
CHTF18	2.699	7.304	-1.16665	1.02066e-08	3.22219e-06	DOWN
LOC101110195	1.202	4.298	-1.26703	1.03883e-08	3.22219e-06	DOWN
SKIV2L	0.6088	4.584	-1.79535	1.03028e-08	3.22219e-06	DOWN
ZDHHC24	0.6976	5.001	-1.82168	1.00098e-08	3.22219e-06	DOWN
FUNDC1	3.389	4.818	-0.406542	1.0733e-08	3.24274e-06	STABLE
INPP5D	0.8236	4.389	-1.56329	1.08213e-08	3.24274e-06	DOWN
C20H6orf62	1.352	5.448	-1.45474	1.23749e-08	3.64647e-06	DOWN
RNF157	0.6021	4.989	-1.90235	1.30068e-08	3.76984e-06	DOWN
AUP1	2.301	5.163	-0.900837	1.38127e-08	3.85704e-06	DOWN
LOC101117035	1.59	3.879	-0.913566	1.8146e-08	3.85704e-06	DOWN
SMAD1	3.512	7.915	-0.982375	1.55778e-08	3.85704e-06	DOWN
CD247	0.4258	1.91	-1.02929	1.81476e-08	3.85704e-06	DOWN
C1QL1	1.194	4.45	-1.31243	1.83238e-08	3.85704e-06	DOWN
TSTA3	2.278	7.241	-1.33014	1.7742e-08	3.85704e-06	DOWN
ARRDC4	0	1.947	-1.55917	1.52836e-08	3.85704e-06	DOWN
NRXN3	1.093	5.173	-1.56066	1.62809e-08	3.85704e-06	DOWN
CCDC40	0.6312	3.821	-1.56329	1.81476e-08	3.85704e-06	DOWN
SLC7A14	0	1.957	-1.56419	1.52864e-08	3.85704e-06	DOWN
NUDT12	4.138	14.23	-1.5676	1.64889e-08	3.85704e-06	DOWN
CREB3L2	2.158	8.552	-1.597	1.77201e-08	3.85704e-06	DOWN
PABPC5	0.8585	4.642	-1.60214	1.76027e-08	3.85704e-06	DOWN
BMPR1B	2.092	8.426	-1.60786	1.46846e-08	3.85704e-06	DOWN
TMEM161B	2.195	8.849	-1.62442	1.36617e-08	3.85704e-06	DOWN
PBX4	0	2.165	-1.66203	1.5285e-08	3.85704e-06	DOWN
ARHGEF7	2.326	9.688	-1.68416	1.7528e-08	3.85704e-06	DOWN
SETD6	1.117	6.117	-1.74911	1.75997e-08	3.85704e-06	DOWN
GATSL2	0.4839	4.089	-1.77794	1.53879e-08	3.85704e-06	DOWN
IL1RAPL2	0.2564	3.355	-1.79329	1.41661e-08	3.85704e-06	DOWN
ARHGEF10	2.807	12.78	-1.8564	1.75844e-08	3.85704e-06	DOWN
MAPK1IP1L	1.405	8.621	-2.00037	1.83253e-08	3.85704e-06	DOWN
LOC101119773	0.6676	6.316	-2.13337	1.67133e-08	3.85704e-06	DOWN
PIGL	0.6888	4.503	-1.70417	1.87535e-08	3.90074e-06	DOWN
MACROD2	6.353	16.22	-1.22769	1.99684e-08	4.05794e-06	DOWN
THRA	2.681	9.08	-1.45321	1.97732e-08	4.05794e-06	DOWN
CTBS	1.443	3.963	-1.02269	2.06686e-08	4.15251e-06	DOWN
ANKRD42	0.1761	2.604	-1.61546	2.10503e-08	4.18168e-06	DOWN
GPSM2	6.928	15.38	-1.04645	2.25971e-08	4.43908e-06	DOWN
ADAMTSL1	2.201	9.411	-1.70144	2.3369e-08	4.49091e-06	DOWN
WNT3	1.349	8.453	-2.00869	2.33671e-08	4.49091e-06	DOWN
FOXN2	4.447	12.16	-1.27284	2.41792e-08	4.49988e-06	DOWN
NDST1	2.09	7.651	-1.48534	2.40239e-08	4.49988e-06	DOWN
ETNK1	1.87	10.96	-2.05944	2.40258e-08	4.49988e-06	DOWN
CAGE1	0	1.744	-1.45618	2.56432e-08	4.52922e-06	DOWN
GCNT7	0	1.919	-1.54532	2.56455e-08	4.52922e-06	DOWN
DHX30	0.5988	3.718	-1.56104	2.58739e-08	4.52922e-06	DOWN
FREM1	0.2564	2.911	-1.6384	2.58347e-08	4.52922e-06	DOWN
C3H2orf44	0	2.218	-1.68594	2.56432e-08	4.52922e-06	DOWN
LENG8	0	2.319	-1.73095	2.56455e-08	4.52922e-06	DOWN
LOC105607844	1.963	6.864	-1.40808	2.61862e-08	4.53894e-06	DOWN
ARHGAP44	3.039	6.075	-0.8087	2.89316e-08	4.60741e-06	DOWN
FHAD1	2.269	5.812	-1.05911	2.72316e-08	4.60741e-06	DOWN
SSH1	0.6312	2.673	-1.17097	2.91983e-08	4.60741e-06	DOWN
RBM19	0.93	3.605	-1.25468	2.92033e-08	4.60741e-06	DOWN
DNASE2	0.6312	3.22	-1.37143	2.91983e-08	4.60741e-06	DOWN
WNT9A	0.4797	2.937	-1.41169	2.92008e-08	4.60741e-06	DOWN
ZNF296	1.19	4.961	-1.44447	2.71729e-08	4.60741e-06	DOWN
STX4	1.022	4.66	-1.48497	2.94478e-08	4.60741e-06	DOWN
TMEM222	0.5127	3.422	-1.54762	2.91958e-08	4.60741e-06	DOWN
ZNF260	2.528	9.424	-1.5631	2.85397e-08	4.60741e-06	DOWN
TBC1D5	0.4324	4.367	-1.90565	2.76439e-08	4.60741e-06	DOWN
OGFRL1	1.068	3.44	-1.10249	3.03633e-08	4.62778e-06	DOWN
MAMDC2	2.644	8.008	-1.30583	3.03004e-08	4.62778e-06	DOWN
NIM1K	0.3491	3.412	-1.70939	2.99517e-08	4.62778e-06	DOWN
AADACL3	1.314	5.472	-1.48407	3.0745e-08	4.64591e-06	DOWN
EPHA10	3.144	6.902	-0.93121	3.12687e-08	4.685e-06	DOWN
SURF2	0.173	2.404	-1.53714	3.2358e-08	4.78718e-06	DOWN
LOC101115753	2.013	9.675	-1.82484	3.24922e-08	4.78718e-06	DOWN
ZBTB1	1.405	4.294	-1.13843	3.3179e-08	4.84798e-06	DOWN
LIPT1	1.256	4.418	-1.26389	3.45143e-08	4.96782e-06	DOWN
ID4	2.257	9.315	-1.66314	3.45612e-08	4.96782e-06	DOWN
SMUG1	1.295	4.707	-1.31429	3.58133e-08	5.06583e-06	DOWN
TMEM123	1.583	8.092	-1.81572	3.58161e-08	5.06583e-06	DOWN
STXBP5L	0.6558	4.415	-1.70947	3.65691e-08	5.13129e-06	DOWN
LOC105611673	5.367	4.293	0.26669	4.01016e-08	5.58265e-06	STABLE
TEX15	3.487	4.326	-0.247361	4.34948e-08	5.66083e-06	STABLE
DCUN1D3	2.465	5.524	-0.913021	4.1569e-08	5.66083e-06	DOWN
MYOZ1	0	1.843	-1.50756	4.26462e-08	5.66083e-06	DOWN
ST5	2.135	8.686	-1.62745	4.35449e-08	5.66083e-06	DOWN
BAK1	0.3458	3.367	-1.69835	4.29926e-08	5.66083e-06	DOWN
PURA	0	2.329	-1.73501	4.26539e-08	5.66083e-06	DOWN
LOC106991667	1.29	6.759	-1.76044	4.11165e-08	5.66083e-06	DOWN
RGS6	0	2.764	-1.91215	4.265e-08	5.66083e-06	DOWN
PRRX1	0	2.933	-1.97559	4.26577e-08	5.66083e-06	DOWN
GRIP1	4.041	5.219	-0.302869	4.40606e-08	5.68607e-06	STABLE
EPS15L1	2.733	10.03	-1.5633	4.50612e-08	5.73152e-06	DOWN
AKAP7	1.58	7.019	-1.6359	4.50578e-08	5.73152e-06	DOWN
AMT	1.223	2.721	-0.743183	5.05198e-08	6.00432e-06	DOWN
D2HGDH	0.6815	2.681	-1.13046	5.05113e-08	6.00432e-06	DOWN
LOC106991261	1.413	4.506	-1.19028	5.07906e-08	6.00432e-06	DOWN
RHOJ	0.5188	3.058	-1.4179	4.85141e-08	6.00432e-06	DOWN
TCL1A	0.4836	3.017	-1.43683	5.05198e-08	6.00432e-06	DOWN
HMX2	0.6676	3.612	-1.46771	4.85222e-08	6.00432e-06	DOWN
IGF1R	1.028	4.692	-1.48906	5.04672e-08	6.00432e-06	DOWN
SLITRK6	3.26	11.28	-1.52797	4.95613e-08	6.00432e-06	DOWN
RAPGEF2	4.819	17.32	-1.65478	4.77219e-08	6.00432e-06	DOWN
MAN1A1	1.587	7.713	-1.75212	4.86509e-08	6.00432e-06	DOWN
LOC101102223	4.35	17.68	-1.80413	5.09416e-08	6.00432e-06	DOWN
GIGYF1	0.173	3.227	-1.84952	5.14171e-08	6.02023e-06	DOWN
ANKS1A	5.4	9.73	-0.745456	5.37517e-08	6.10946e-06	DOWN
CHML	1.918	4.139	-0.816777	5.49436e-08	6.10946e-06	DOWN
GMPPB	1.273	5.226	-1.45367	5.49393e-08	6.10946e-06	DOWN
RNF11	1.513	6.982	-1.66714	5.26909e-08	6.10946e-06	DOWN
B9D2	0.657	5.041	-1.86625	5.34495e-08	6.10946e-06	DOWN
GMIP	0.6821	5.163	-1.87339	5.43181e-08	6.10946e-06	DOWN
MINPP1	1.947	10.08	-1.91114	5.47793e-08	6.10946e-06	DOWN
LOC101117804	0.2564	4.049	-2.0068	5.35492e-08	6.10946e-06	DOWN
SLC24A2	1.214	5.032	-1.44585	5.66622e-08	6.26117e-06	DOWN
MYLPF	4.419	5.437	-0.248324	5.92078e-08	6.50182e-06	STABLE
DCBLD2	1.797	9.098	-1.85212	6.12176e-08	6.68103e-06	DOWN
KCNA3	1.437	4.495	-1.173	6.54795e-08	7.05901e-06	DOWN
TRIB2	1.033	46.72	-4.55297	6.54626e-08	7.05901e-06	DOWN
METTL2A	3.367	6.164	-0.714096	6.64221e-08	7.08436e-06	DOWN
ADAL	3.721	8.4	-0.993689	6.6516e-08	7.08436e-06	DOWN
KCTD20	3.702	7.239	-0.809334	6.7143e-08	7.10831e-06	DOWN
FAM214B	0	1.458	-1.29742	7.03414e-08	7.11005e-06	DOWN
ASB5	0	1.476	-1.30827	7.0329e-08	7.11005e-06	DOWN
LOC101116026	5.707	16.82	-1.40954	6.99872e-08	7.11005e-06	DOWN
STK16	0	1.796	-1.48312	7.03042e-08	7.11005e-06	DOWN
LOC101109733	0.3491	3.388	-1.70167	7.03766e-08	7.11005e-06	DOWN
CACNA2D3	0	2.259	-1.70446	7.03352e-08	7.11005e-06	DOWN
C21H11orf54	0	2.347	-1.74303	7.03352e-08	7.11005e-06	DOWN
VRTN	0	2.657	-1.87049	7.03104e-08	7.11005e-06	DOWN
LOC101102638	1.979	4.716	-0.939867	7.34672e-08	7.33842e-06	DOWN
CCDC51	0.3491	2.822	-1.50228	7.31853e-08	7.33842e-06	DOWN
SLC41A1	2.582	9.924	-1.60868	7.51623e-08	7.46556e-06	DOWN
LOC101119959	1.549	4.303	-1.05708	7.63299e-08	7.53917e-06	DOWN
FAM122A	1.177	2.838	-0.817895	7.72359e-08	7.54437e-06	DOWN
BRICD5	0.4821	3.747	-1.67946	7.684e-08	7.54437e-06	DOWN
MYO1H	0.4797	1.985	-1.01237	7.99461e-08	7.60043e-06	DOWN
CFAP52	0.9203	3.577	-1.2531	7.91321e-08	7.60043e-06	DOWN
OAS2	0.9491	4.576	-1.51637	7.83434e-08	7.60043e-06	DOWN
LDAH	0.4261	4.043	-1.82214	7.99592e-08	7.60043e-06	DOWN
DUSP1	1.084	10.06	-2.40834	7.91259e-08	7.60043e-06	DOWN
DGUOK	5.607	7.43	-0.351455	8.10494e-08	7.66286e-06	STABLE
TRA2A	0.6815	2.272	-0.960515	8.32078e-08	7.7427e-06	DOWN
ABCG5	0.513	2.688	-1.28531	8.31602e-08	7.7427e-06	DOWN
MSANTD2	0.5167	2.868	-1.3505	8.32078e-08	7.7427e-06	DOWN
PPP1CC	2.371	6.43	-1.14025	8.41428e-08	7.78871e-06	DOWN
SLC25A40	5.117	7.782	-0.521728	9.01366e-08	8.13737e-06	DOWN
MALRD1	12.09	21.3	-0.768913	8.85958e-08	8.13737e-06	DOWN
ATP13A1	1.372	3.172	-0.815012	9.02107e-08	8.13737e-06	DOWN
RPS9	1.599	4.744	-1.14424	9.02107e-08	8.13737e-06	DOWN
FBLIM1	1.432	5.393	-1.39428	8.89394e-08	8.13737e-06	DOWN
APRT	2.62	6.656	-1.08054	9.15537e-08	8.21659e-06	DOWN
F2R	0.6597	7.532	-2.36192	9.24612e-08	8.25613e-06	DOWN
COL4A6	1.525	4.131	-1.02295	9.31217e-08	8.27333e-06	DOWN
L2HGDH	1.114	4.191	-1.2962	9.48597e-08	8.3856e-06	DOWN
EIF2AK2	1.546	4.04	-0.985044	9.74547e-08	8.55479e-06	DOWN
GLTSCR1L	2.169	8.173	-1.5334	9.77414e-08	8.55479e-06	DOWN
LOC101102297	1.771	3.524	-0.707381	9.96934e-08	8.59795e-06	DOWN
IKBKE	3.94	12.18	-1.41554	9.93605e-08	8.59795e-06	DOWN
SLC2A13	0.1761	3.739	-2.01072	9.90035e-08	8.59795e-06	DOWN
PCSK6	4.384	5.089	-0.177512	1.00459e-07	8.61799e-06	STABLE
ATXN1	2.231	8.03	-1.48296	1.00901e-07	8.61799e-06	DOWN
CLCN5	2.706	8.824	-1.40634	1.05564e-07	8.97292e-06	DOWN
FAM46A	4.386	4.416	-0.00798731	1.08354e-07	9.13856e-06	STABLE
LOC101112287	5.62	10.2	-0.758831	1.08546e-07	9.13856e-06	DOWN
ZC3H6	4.612	5.137	-0.129152	1.10447e-07	9.25456e-06	STABLE
RBFOX2	0	1.543	-1.34677	1.15006e-07	9.28449e-06	DOWN
ADAD2	0	1.561	-1.35644	1.15006e-07	9.28449e-06	DOWN
EHBP1L1	0	1.593	-1.37486	1.14986e-07	9.28449e-06	DOWN
ZNF79	0	1.668	-1.41549	1.14956e-07	9.28449e-06	DOWN
SIM2	0	1.864	-1.5182	1.14996e-07	9.28449e-06	DOWN
PRPF19	0	2.099	-1.63178	1.15006e-07	9.28449e-06	DOWN
PEX13	1.793	7.919	-1.67506	1.11677e-07	9.28449e-06	DOWN
LOC101122398	0	3.322	-2.11187	1.14986e-07	9.28449e-06	DOWN
CPSF7	4.036	3.907	0.0375102	1.20457e-07	9.68036e-06	STABLE
TEX35	0.6082	3.103	-1.3513	1.212e-07	9.69597e-06	DOWN
CPA6	0.8658	4.59	-1.58315	1.24276e-07	9.89728e-06	DOWN
C3H22orf23	0.213	1.964	-1.28916	1.25573e-07	9.91126e-06	DOWN
IQCK	0.2564	2.147	-1.32453	1.25573e-07	9.91126e-06	DOWN
LOC101108257	0.3518	1.801	-1.0512	1.30635e-07	1.00857e-05	DOWN
C17H4orf46	0.8521	3.038	-1.12452	1.30635e-07	1.00857e-05	DOWN
ZNF205	0.4836	2.87	-1.3832	1.30604e-07	1.00857e-05	DOWN
OSGIN1	0.5694	3.112	-1.38962	1.30614e-07	1.00857e-05	DOWN
TRIB1	0.2564	2.561	-1.50316	1.30635e-07	1.00857e-05	DOWN
SLC25A11	1.59	2.579	-0.466467	1.35862e-07	1.01887e-05	STABLE
SLC6A14	0.5127	2.11	-1.03964	1.3583e-07	1.01887e-05	DOWN
FAM131A	0.3909	2.012	-1.11474	1.35873e-07	1.01887e-05	DOWN
LAMB3	0.3909	2.544	-1.34938	1.35862e-07	1.01887e-05	DOWN
LOC106991896	0.7836	3.653	-1.38331	1.33722e-07	1.01887e-05	DOWN
FOXM1	0.9927	4.288	-1.40795	1.36003e-07	1.01887e-05	DOWN
TARSL2	0.6818	3.571	-1.44234	1.33733e-07	1.01887e-05	DOWN
WDR81	2.584	4.147	-0.52219	1.38547e-07	1.02921e-05	DOWN
RCCD1	2.893	8.829	-1.33622	1.38179e-07	1.02921e-05	DOWN
VPS36	7.862	20.95	-1.3082	1.40372e-07	1.0384e-05	DOWN
BCOR	3.468	7.062	-0.851516	1.41314e-07	1.04101e-05	DOWN
CACNB2	1.79	5.099	-1.12855	1.44043e-07	1.05234e-05	DOWN
CCDC136	2.86	10.33	-1.55296	1.4393e-07	1.05234e-05	DOWN
TPGS1	3.024	9.547	-1.39017	1.49711e-07	1.08697e-05	DOWN
NT5E	0.7385	15.68	-3.26203	1.50011e-07	1.08697e-05	DOWN
MGAT2	1.854	5.246	-1.12972	1.51658e-07	1.09442e-05	DOWN
DHX37	11.78	33.75	-1.44277	1.53096e-07	1.1003e-05	DOWN
LOC101113508	4.967	12.64	-1.19239	1.54134e-07	1.10328e-05	DOWN
IGF2R	1.911	3.535	-0.639549	1.56649e-07	1.10365e-05	DOWN
WIPF2	2.131	5.183	-0.981871	1.56672e-07	1.10365e-05	DOWN
HBZ	2.143	5.415	-1.02946	1.56683e-07	1.10365e-05	DOWN
ERICH5	1.172	4.224	-1.26637	1.55111e-07	1.10365e-05	DOWN
C21H11orf85	4.895	16.46	-1.56611	1.5958e-07	1.11959e-05	DOWN
KLC4	2.849	6.77	-1.01337	1.60253e-07	1.11963e-05	DOWN
AIFM2	0.173	2.139	-1.42022	1.60851e-07	1.11963e-05	DOWN
ZNF341	3.528	10.5	-1.34429	1.62474e-07	1.12649e-05	DOWN
LOC105602033	1.642	5.323	-1.25889	1.66309e-07	1.14857e-05	DOWN
LOC101103182	3.39	9.482	-1.25577	1.7023e-07	1.17107e-05	DOWN
MYL4	3.831	9.541	-1.12556	1.73666e-07	1.19008e-05	DOWN
CORO1C	2.589	9.365	-1.52996	1.74445e-07	1.1908e-05	DOWN
SETD4	2.988	6.431	-0.897624	1.75786e-07	1.19534e-05	DOWN
TFAM	3.953	3.365	0.182199	1.80113e-07	1.20788e-05	STABLE
STK3	71.98	112.6	-0.638341	1.85021e-07	1.20788e-05	DOWN
FAM196A	0	1.203	-1.13975	1.86495e-07	1.20788e-05	DOWN
HYAL3	0	1.21	-1.14413	1.86479e-07	1.20788e-05	DOWN
TMEM174	0	1.377	-1.24897	1.86495e-07	1.20788e-05	DOWN
SAMD4B	0	1.476	-1.30789	1.86495e-07	1.20788e-05	DOWN
DHX33	0.1761	2.024	-1.36241	1.80679e-07	1.20788e-05	DOWN
ASTN1	0	1.859	-1.51548	1.86511e-07	1.20788e-05	DOWN
FAM65B	0	2.148	-1.65451	1.86495e-07	1.20788e-05	DOWN
UPRT	0	2.841	-1.9414	1.86495e-07	1.20788e-05	DOWN
RUNX1	0	4.343	-2.41766	1.86511e-07	1.20788e-05	DOWN
CYR61	0	6.854	-2.97337	1.86495e-07	1.20788e-05	DOWN
MAGED1	0	11.73	-3.67021	1.86432e-07	1.20788e-05	DOWN
LOC101119648	0.697	2.843	-1.17913	1.88722e-07	1.21774e-05	DOWN
DYNLL1	5107	3078	0.730372	1.91979e-07	1.22093e-05	UP
QRSL1	2.71	6.947	-1.09913	1.89942e-07	1.22093e-05	DOWN
LOC101107031	1.362	4.758	-1.28524	1.91561e-07	1.22093e-05	DOWN
CCT6B	3.793	10.97	-1.32048	1.90808e-07	1.22093e-05	DOWN
LOC101116141	1.612	5.005	-1.20101	1.94102e-07	1.23001e-05	DOWN
ZNF432	1.952	7.895	-1.59112	1.96262e-07	1.23925e-05	DOWN
NEURL1B	4.555	6.32	-0.398018	1.99823e-07	1.25725e-05	STABLE
PNRC1	6.925	14.57	-0.974124	2.01685e-07	1.26446e-05	DOWN
RPA1	1.162	4.626	-1.38011	2.02569e-07	1.26552e-05	DOWN
C4H7orf49	0.3458	2.957	-1.55593	2.03517e-07	1.26696e-05	DOWN
ARL8B	0.7836	3.66	-1.38555	2.07451e-07	1.28692e-05	DOWN
PHF10	0.7473	2.283	-0.909979	2.11581e-07	1.29022e-05	DOWN
TUBGCP3	0.93	2.99	-1.04793	2.11614e-07	1.29022e-05	DOWN
NR1I3	0.4836	2.576	-1.26907	2.11614e-07	1.29022e-05	DOWN
LOC106990335	0.5088	3.046	-1.42317	2.11631e-07	1.29022e-05	DOWN
RAD9A	0.3518	2.759	-1.47553	2.11548e-07	1.29022e-05	DOWN
RASGEF1B	0.93	2.046	-0.658527	2.20041e-07	1.31875e-05	DOWN
SLC25A46	4.091	7.854	-0.798333	2.17227e-07	1.31875e-05	DOWN
EIF2B5	0.7473	2.205	-0.875279	2.20006e-07	1.31875e-05	DOWN
IGSF21	0.6312	2.856	-1.24118	2.20023e-07	1.31875e-05	DOWN
LOC101119041	0.5088	2.645	-1.27258	2.20041e-07	1.31875e-05	DOWN
ZFPM2	6.629	19.29	-1.41153	2.21343e-07	1.32208e-05	DOWN
NEDD4	3.828	3.691	0.0414874	2.28146e-07	1.35812e-05	STABLE
ZNF131	4.095	12.47	-1.40292	2.29254e-07	1.36014e-05	DOWN
LRRC46	0.4694	2.86	-1.39353	2.3253e-07	1.37496e-05	DOWN
LOC101110679	7.462	4.876	0.526166	2.36973e-07	1.38741e-05	UP
SSTR1	1.161	3.261	-0.97928	2.3699e-07	1.38741e-05	DOWN
COL6A6	0.3861	3.521	-1.70563	2.3586e-07	1.38741e-05	DOWN
LOC105604737	3.32	8.806	-1.1826	2.39667e-07	1.39442e-05	DOWN
VASH2	0.173	2.27	-1.47899	2.39765e-07	1.39442e-05	DOWN
TMED2	1.726	2.348	-0.296219	2.46038e-07	1.42622e-05	STABLE
FOXC1	11.11	29.67	-1.34086	2.47704e-07	1.43118e-05	DOWN
MB21D1	4.176	3.823	0.101949	2.48586e-07	1.4316e-05	STABLE
CELSR3	1.822	2.645	-0.369138	2.55589e-07	1.45768e-05	STABLE
C24H16orf72	1.5	2.916	-0.647375	2.55533e-07	1.45768e-05	DOWN
CARF	1.173	3.134	-0.927519	2.55551e-07	1.45768e-05	DOWN
TTC24	2.441	5.237	-0.858021	2.58197e-07	1.46782e-05	DOWN
GLDN	3.048	6.44	-0.877972	2.60696e-07	1.46999e-05	DOWN
TNFSF10	2.047	5.739	-1.14495	2.61073e-07	1.46999e-05	DOWN
CCDC64B	0.7455	3.26	-1.28716	2.60525e-07	1.46999e-05	DOWN
TRIM14	6.214	5.555	0.138105	2.63447e-07	1.47865e-05	STABLE
NAALADL1	4.905	5.536	-0.146578	2.70326e-07	1.5062e-05	STABLE
SLC27A5	1.63	5.043	-1.20015	2.70912e-07	1.5062e-05	DOWN
TAF1	15.31	36.69	-1.20833	2.6942e-07	1.5062e-05	DOWN
YWHAG	1.965	7.566	-1.53074	2.7313e-07	1.51377e-05	DOWN
JUNB	1.392	12.56	-2.50323	2.77736e-07	1.53449e-05	DOWN
FHIT	4.488	15.35	-1.57508	2.79098e-07	1.53721e-05	DOWN
PPP1R15A	4.483	16.26	-1.65405	2.81521e-07	1.54574e-05	DOWN
RNF130	11.14	25.51	-1.12672	2.90183e-07	1.58837e-05	DOWN
CTTNBP2NL	4.836	14.54	-1.41341	2.9169e-07	1.59169e-05	DOWN
RNASE4	0	1.108	-1.07571	2.99971e-07	1.60712e-05	DOWN
GPR150	0	1.476	-1.30781	2.99971e-07	1.60712e-05	DOWN
ARHGEF18	0	1.624	-1.39196	2.99896e-07	1.60712e-05	DOWN
LOC101115991	0	1.716	-1.44144	2.99971e-07	1.60712e-05	DOWN
PML	0	1.786	-1.47822	2.99946e-07	1.60712e-05	DOWN
RBM24	0	2.949	-1.98132	2.99971e-07	1.60712e-05	DOWN
C24H16orf59	2.284	7.031	-1.29	3.06462e-07	1.63693e-05	DOWN
CCDC179	5.477	11.14	-0.906992	3.10946e-07	1.64597e-05	DOWN
CDC14A	2.955	8.379	-1.2458	3.09466e-07	1.64597e-05	DOWN
LOC101114261	1.353	4.853	-1.31451	3.10216e-07	1.64597e-05	DOWN
RFXANK	0.213	2.176	-1.3885	3.14686e-07	1.66079e-05	DOWN
LOC101110847	2.444	8.68	-1.49089	3.16852e-07	1.66724e-05	DOWN
ZNF827	1.645	5.432	-1.28191	3.29347e-07	1.71765e-05	DOWN
HEXIM1	1.562	5.257	-1.28816	3.28644e-07	1.71765e-05	DOWN
TUSC3	2.189	8.749	-1.61208	3.28831e-07	1.71765e-05	DOWN
ASTN2	0.993	4.848	-1.55302	3.34802e-07	1.74097e-05	DOWN
ARMC8	2.698	4.929	-0.681324	3.4079e-07	1.74138e-05	DOWN
CD68	1.223	2.653	-0.716513	3.40011e-07	1.74138e-05	DOWN
BMF	0.3909	1.891	-1.0555	3.40011e-07	1.74138e-05	DOWN
C1QA	0.513	2.424	-1.17816	3.40037e-07	1.74138e-05	DOWN
LOC101108868	0.8518	3.235	-1.19337	3.40037e-07	1.74138e-05	DOWN
AGER	0.5088	2.804	-1.33396	3.40037e-07	1.74138e-05	DOWN
SOX5	1.921	5.692	-1.19596	3.4623e-07	1.76408e-05	DOWN
ZNF233	0.5694	1.752	-0.810259	3.53373e-07	1.77252e-05	DOWN
EFNA2	0.4839	1.783	-0.907018	3.53319e-07	1.77252e-05	DOWN
LOC101122274	0.5088	1.946	-0.965587	3.534e-07	1.77252e-05	DOWN
ZBTB43	0.5127	1.968	-0.972416	3.534e-07	1.77252e-05	DOWN
GDNF	0.4261	2.383	-1.24645	3.53373e-07	1.77252e-05	DOWN
VWA3A	1.551	5.258	-1.2947	3.53902e-07	1.77252e-05	DOWN
RGS3	2.657	7.852	-1.27533	3.5919e-07	1.79392e-05	DOWN
CHST3	2.972	7.277	-1.05928	3.70696e-07	1.84617e-05	DOWN
ZNF821	1.886	6.481	-1.37422	3.72617e-07	1.85053e-05	DOWN
CALD1	2.857	5.629	-0.781285	3.8078e-07	1.88577e-05	DOWN
RASL11B	0.1761	6.326	-2.63905	3.83538e-07	1.89412e-05	DOWN
MPZL1	2.752	4.104	-0.44414	3.86449e-07	1.89789e-05	STABLE
LOC106991125	1.808	4.569	-0.987977	3.86343e-07	1.89789e-05	DOWN
GRIK2	1.176	3.471	-1.03869	3.93804e-07	1.92866e-05	DOWN
ZP3	5331	3036	0.812172	4.01087e-07	1.95351e-05	UP
HTT	1.952	4.649	-0.936277	4.00721e-07	1.95351e-05	DOWN
DDX55	43.97	73.22	-0.722921	4.05986e-07	1.97193e-05	DOWN
LOC101114791	1.029	2.161	-0.639116	4.08667e-07	1.97951e-05	DOWN
LOC101103771	4.552	5.718	-0.275105	4.15643e-07	1.99148e-05	STABLE
PHF19	0.6948	3.09	-1.27104	4.15464e-07	1.99148e-05	DOWN
LOC101112585	0.6552	3.03	-1.28386	4.15523e-07	1.99148e-05	DOWN
RNF144B	0.9524	4.934	-1.60373	4.15494e-07	1.99148e-05	DOWN
LOC101120877	2.966	3.769	-0.265934	4.25048e-07	2.03104e-05	STABLE
DCX	0.9455	3.038	-1.0535	4.47698e-07	2.10581e-05	DOWN
MGAM2	1.796	4.901	-1.07752	4.47843e-07	2.10581e-05	DOWN
SDCCAG8	2.525	7.291	-1.23414	4.4345e-07	2.10581e-05	DOWN
LOC101110986	0.4694	2.674	-1.32211	4.4773e-07	2.10581e-05	DOWN
LOC101107098	0.2564	3.232	-1.75221	4.47499e-07	2.10581e-05	DOWN
RSRP1	0.213	3.553	-1.90817	4.47533e-07	2.10581e-05	DOWN
EIF3B	6.166	15.14	-1.17101	4.56925e-07	2.14282e-05	DOWN
ENSA	3.936	5.397	-0.374118	4.63568e-07	2.15972e-05	STABLE
SHROOM4	2.24	5.88	-1.08634	4.64194e-07	2.15972e-05	DOWN
PANK4	1.595	6.695	-1.56851	4.64072e-07	2.15972e-05	DOWN
LOC101102413	2.425	4.228	-0.610007	4.7409e-07	2.1708e-05	DOWN
KIF7	3.321	6.808	-0.853773	4.83764e-07	2.1708e-05	DOWN
ERGIC3	1.315	3.734	-1.03221	4.74123e-07	2.1708e-05	DOWN
GDF6	0	1.061	-1.04338	4.78575e-07	2.1708e-05	DOWN
GNPTAB	24.64	52.59	-1.0639	4.82542e-07	2.1708e-05	DOWN
FAM173B	1.166	3.859	-1.16585	4.83224e-07	2.1708e-05	DOWN
NTN1	2.094	6.026	-1.1833	4.68194e-07	2.1708e-05	DOWN
SLC25A22	0	1.378	-1.24961	4.78653e-07	2.1708e-05	DOWN
PTPRU	0	1.485	-1.31325	4.78614e-07	2.1708e-05	DOWN
TCF15	0.213	2.168	-1.38491	4.83078e-07	2.1708e-05	DOWN
GRIN3B	0	1.612	-1.38492	4.78692e-07	2.1708e-05	DOWN
PQBP1	1.622	6.13	-1.443	4.70899e-07	2.1708e-05	DOWN
LOC101110773	0	2.054	-1.61061	4.78653e-07	2.1708e-05	DOWN
DAB2IP	0.2564	2.991	-1.66737	4.83151e-07	2.1708e-05	DOWN
METTL21B	1.083	3.026	-0.950986	4.91596e-07	2.20036e-05	DOWN
ZC3H7B	2.15	5.039	-0.939053	4.93438e-07	2.20303e-05	DOWN
TXNIP	4.011	10.86	-1.24296	4.9595e-07	2.20556e-05	DOWN
LOC101109397	4.261	11.87	-1.29039	4.96499e-07	2.20556e-05	DOWN
NPAS3	4.307	5.43	-0.276759	5.01117e-07	2.20941e-05	STABLE
SKAP2	4.253	5.918	-0.397239	5.01072e-07	2.20941e-05	STABLE
MED26	2.051	4.029	-0.720798	5.00525e-07	2.20941e-05	DOWN
AGTPBP1	1.735	5.469	-1.24197	5.07848e-07	2.22798e-05	DOWN
NHS	2.332	8.713	-1.54339	5.07631e-07	2.22798e-05	DOWN
JPH4	1.832	4.177	-0.87038	5.19719e-07	2.26604e-05	DOWN
LMTK2	0.3909	2.318	-1.25413	5.21651e-07	2.26604e-05	DOWN
TMC5	0.4839	2.639	-1.29398	5.21612e-07	2.26604e-05	DOWN
HERPUD1	2.48	33.92	-3.32661	5.19719e-07	2.26604e-05	DOWN
TMLHE	3.182	4.749	-0.4593	5.29748e-07	2.29558e-05	STABLE
PTCHD1	1.223	2.744	-0.752185	5.41913e-07	2.29816e-05	DOWN
SLC25A29	0.7473	2.53	-1.01446	5.41954e-07	2.29816e-05	DOWN
ZDHHC12	0.5694	2.207	-1.03083	5.41873e-07	2.29816e-05	DOWN
ZNF483	1.699	4.6	-1.05289	5.38876e-07	2.29816e-05	DOWN
ZNF653	0.4839	2.081	-1.05405	5.41954e-07	2.29816e-05	DOWN
TMEM169	0.5127	2.481	-1.20254	5.41913e-07	2.29816e-05	DOWN
PPARGC1A	4.438	12.14	-1.27252	5.42043e-07	2.29816e-05	DOWN
LOC105616620	0.8606	3.857	-1.38429	5.39093e-07	2.29816e-05	DOWN
TASP1	0.8255	4.003	-1.45451	5.39093e-07	2.29816e-05	DOWN
LOC106990241	1.738	4.409	-0.9822	5.4548e-07	2.3072e-05	DOWN
SLC25A30	5.111	2.354	0.86547	5.63017e-07	2.30781e-05	UP
SLC10A4	1.59	2.41	-0.396651	5.63017e-07	2.30781e-05	STABLE
PRSS35	0.6815	1.473	-0.556516	5.62891e-07	2.30781e-05	DOWN
RIMKLB	3.6	5.966	-0.598558	5.59378e-07	2.30781e-05	DOWN
PXN	1.018	2.237	-0.681806	5.62933e-07	2.30781e-05	DOWN
GRAMD1B	1.372	2.903	-0.718784	5.59456e-07	2.30781e-05	DOWN
KRT36	1.168	2.662	-0.756441	5.48156e-07	2.30781e-05	DOWN
TTC23	0.867	2.508	-0.909907	5.59417e-07	2.30781e-05	DOWN
CCDC158	0.6312	2.162	-0.955061	5.62933e-07	2.30781e-05	DOWN
ESX1	0.8712	2.863	-1.04571	5.62975e-07	2.30781e-05	DOWN
LGALS4	0.7473	2.651	-1.0631	5.62975e-07	2.30781e-05	DOWN
A4GNT	3.37	8.35	-1.09743	5.53229e-07	2.30781e-05	DOWN
FGF2	0.3458	2.126	-1.2158	5.62975e-07	2.30781e-05	DOWN
KLF1	1.378	4.569	-1.22746	5.639e-07	2.30781e-05	DOWN
BCL2L2	2.313	6.386	-1.15678	5.76949e-07	2.35576e-05	DOWN
CTU2	1.037	2.634	-0.835275	5.80519e-07	2.36196e-05	DOWN
LOC105605519	1.368	5.858	-1.53417	5.81138e-07	2.36196e-05	DOWN
VAV1	0.1761	2.333	-1.50276	5.85898e-07	2.37584e-05	DOWN
DUS2	2.316	4.994	-0.854099	5.89216e-07	2.37839e-05	DOWN
ANKRD53	1.904	4.885	-1.01897	5.89098e-07	2.37839e-05	DOWN
CLPB	4.006	8.78	-0.966091	5.95101e-07	2.39123e-05	DOWN
PRELID2	6.968	18.08	-1.25992	5.94323e-07	2.39123e-05	DOWN
DPP6	0.9924	2.31	-0.732134	6.02219e-07	2.39819e-05	DOWN
KAZN	0.9676	3.01	-1.02733	6.02219e-07	2.39819e-05	DOWN
LOC105616272	1.086	3.337	-1.05578	6.02261e-07	2.39819e-05	DOWN
DLEC1	1.043	3.408	-1.10938	6.00804e-07	2.39819e-05	DOWN
GANC	2.736	4.381	-0.526289	6.10761e-07	2.40566e-05	DOWN
LOC101106553	1.531	3.955	-0.969325	6.10842e-07	2.40566e-05	DOWN
GPA33	0.6818	2.836	-1.18965	6.10495e-07	2.40566e-05	DOWN
LOC101103227	9.047	29.36	-1.5953	6.1094e-07	2.40566e-05	DOWN
MBNL1	0.173	4.006	-2.09332	6.08785e-07	2.40566e-05	DOWN
ROM1	5.062	7.448	-0.478886	6.16267e-07	2.41488e-05	STABLE
STK10	4.843	12.46	-1.20376	6.1532e-07	2.41488e-05	DOWN
UTRN	1.951	7.762	-1.57007	6.17379e-07	2.41488e-05	DOWN
PARK2	4.627	6.947	-0.498149	6.18987e-07	2.41582e-05	STABLE
TADA3	4.361	5.882	-0.360371	6.25787e-07	2.4263e-05	STABLE
FTSJ3	3.445	6.014	-0.658102	6.25746e-07	2.4263e-05	DOWN
TRIM66	0.873	2.486	-0.896329	6.24962e-07	2.4263e-05	DOWN
SETDB2	1.02	3.673	-1.20966	6.32934e-07	2.44552e-05	DOWN
PPM1L	0.66	2.906	-1.23463	6.33511e-07	2.44552e-05	DOWN
KLHL3	1.165	2.175	-0.552027	6.4835e-07	2.49209e-05	DOWN
ELOVL3	1.194	2.31	-0.593166	6.48395e-07	2.49209e-05	DOWN
TAGLN	1.894	4.038	-0.799862	6.51802e-07	2.49975e-05	DOWN
PIP5K1A	1.392	2.917	-0.711729	6.56195e-07	2.51115e-05	DOWN
LOC101122803	1.888	3.333	-0.585604	6.69386e-07	2.5561e-05	DOWN
EPS8L3	2.455	4.144	-0.57429	6.80409e-07	2.58702e-05	DOWN
ARNTL2	1.675	4.303	-0.98716	6.80319e-07	2.58702e-05	DOWN
LOC105616696	0.1761	1.913	-1.30836	6.82582e-07	2.58971e-05	DOWN
WIPF1	0.9185	3.169	-1.11972	6.93971e-07	2.62728e-05	DOWN
LOC101120007	2.12	4.935	-0.927498	6.95687e-07	2.62815e-05	DOWN
HMGCS2	7.778	4.367	0.709919	7.11242e-07	2.64176e-05	UP
FDXACB1	2.681	4.795	-0.654931	7.1099e-07	2.64176e-05	DOWN
ROCK2	6.777	11.73	-0.711098	7.06547e-07	2.64176e-05	DOWN
GABPA	6.705	12.09	-0.765176	7.02395e-07	2.64176e-05	DOWN
TCF7	0.9233	2.771	-0.971509	7.07588e-07	2.64176e-05	DOWN
GDA	1.633	4.207	-0.983482	7.0525e-07	2.64176e-05	DOWN
ALG9	4.158	9.942	-1.08511	7.04011e-07	2.64176e-05	DOWN
ELAC2	2.001	5.697	-1.15799	7.10898e-07	2.64176e-05	DOWN
ZP2	3653	2233	0.709541	7.43178e-07	2.6897e-05	UP
PTTG1	4996	3301	0.597987	7.43178e-07	2.6897e-05	UP
LOC101105614	5.715	6.069	-0.0741023	7.59142e-07	2.6897e-05	STABLE
TMEM164	5.208	5.621	-0.0928194	7.51026e-07	2.6897e-05	STABLE
NUPL2	5.775	9.025	-0.565398	7.49032e-07	2.6897e-05	DOWN
CCL26	0.9579	2.352	-0.775719	7.34119e-07	2.6897e-05	DOWN
SYN1	1.177	3.293	-0.979629	7.34119e-07	2.6897e-05	DOWN
WDR83OS	0	1.131	-1.09139	7.57865e-07	2.6897e-05	DOWN
LOC106991695	0	1.173	-1.11962	7.57805e-07	2.6897e-05	DOWN
IGSF3	0	1.189	-1.13032	7.57805e-07	2.6897e-05	DOWN
VPS26B	0	1.342	-1.22772	7.57805e-07	2.6897e-05	DOWN
FBLN7	0	1.381	-1.25144	7.57744e-07	2.6897e-05	DOWN
INTU	0.1761	1.807	-1.25485	7.36383e-07	2.6897e-05	DOWN
MTPAP	0	1.462	-1.29997	7.57744e-07	2.6897e-05	DOWN
LOC101120580	0	1.515	-1.33078	7.57805e-07	2.6897e-05	DOWN
C11H17orf62	2.856	8.703	-1.33146	7.4911e-07	2.6897e-05	DOWN
HOMER3	0	1.557	-1.35436	7.57865e-07	2.6897e-05	DOWN
C8H6orf163	0	2.189	-1.67296	7.57865e-07	2.6897e-05	DOWN
PAFAH2	0	2.217	-1.6857	7.57805e-07	2.6897e-05	DOWN
DNAAF2	0	2.258	-1.70417	7.57805e-07	2.6897e-05	DOWN
P3H1	0	2.266	-1.70766	7.57805e-07	2.6897e-05	DOWN
KCNK12	0	3.981	-2.31653	7.57805e-07	2.6897e-05	DOWN
TNFAIP6	0	7.597	-3.10376	7.57744e-07	2.6897e-05	DOWN
ZBTB4	3.581	4.669	-0.307485	7.61607e-07	2.69304e-05	STABLE
PPP1R11	0.8682	3.886	-1.38707	7.67893e-07	2.70985e-05	DOWN
JOSD1	3.652	7.331	-0.840727	7.7556e-07	2.73145e-05	DOWN
COL15A1	3.151	4.803	-0.483371	7.78007e-07	2.73462e-05	STABLE
CDSN	10.22	10.1	0.0156736	7.82058e-07	2.73798e-05	STABLE
VPS37B	3.204	8.311	-1.1472	7.80654e-07	2.73798e-05	DOWN
ITGA11	2.818	6.729	-1.0173	8.03091e-07	2.80606e-05	DOWN
KIF11	59.55	105.1	-0.808958	8.19808e-07	2.85882e-05	DOWN
ATG4D	0.4358	2.331	-1.214	8.25177e-07	2.86623e-05	DOWN
FMR1NB	0.5088	2.977	-1.39819	8.25056e-07	2.86623e-05	DOWN
SEPT6	2.456	2.762	-0.122513	8.30259e-07	2.87279e-05	STABLE
GPC5	2.828	4.588	-0.545463	8.30314e-07	2.87279e-05	DOWN
MTHFR	3.45	8.502	-1.09446	8.42834e-07	2.91011e-05	DOWN
TSSK4	1.115	3.672	-1.14373	8.44394e-07	2.91011e-05	DOWN
FBXO11	1.998	4.394	-0.847249	8.47966e-07	2.91312e-05	DOWN
MPI	0.9188	3.666	-1.28193	8.50208e-07	2.91312e-05	DOWN
AFF4	1.144	6.605	-1.82668	8.5015e-07	2.91312e-05	DOWN
MOB3A	0.2564	1.691	-1.09899	8.5694e-07	2.91921e-05	DOWN
CRTAC1	0.2564	1.819	-1.16597	8.56877e-07	2.91921e-05	DOWN
HS3ST1	0.4797	2.439	-1.21661	8.5694e-07	2.91921e-05	DOWN
LOC101116246	12.14	14.75	-0.261512	8.61583e-07	2.92938e-05	STABLE
CORO2B	0.8979	3.424	-1.22095	8.75194e-07	2.96995e-05	DOWN
CDKAL1	61.27	118.4	-0.939636	8.77013e-07	2.97042e-05	DOWN
PER1	2.862	6.409	-0.939788	8.78983e-07	2.9714e-05	DOWN
BIN1	5.111	1.312	1.40234	8.89684e-07	2.97411e-05	UP
KLHL29	1.59	1.977	-0.200598	8.89814e-07	2.97411e-05	STABLE
ZFAND4	0.4797	1.614	-0.82071	8.89878e-07	2.97411e-05	DOWN
FBN1	0.4821	1.715	-0.873219	8.89749e-07	2.97411e-05	DOWN
LOC106990422	0.6676	2.22	-0.949367	8.89814e-07	2.97411e-05	DOWN
NGEF	0.4839	2.281	-1.14478	8.89749e-07	2.97411e-05	DOWN
ZPBP	2.247	2.818	-0.233698	8.91759e-07	2.97477e-05	STABLE
CYHR1	2.32	6.982	-1.26579	9.07798e-07	3.02258e-05	DOWN
SRRD	2.361	6.399	-1.13852	9.096e-07	3.02288e-05	DOWN
LOC101117125	1.98	3.965	-0.736743	9.40132e-07	3.11265e-05	DOWN
IFT22	2.837	8.027	-1.23443	9.39593e-07	3.11265e-05	DOWN
PGM2	6.647	9.963	-0.519726	9.43993e-07	3.11959e-05	DOWN
AREL1	3.985	2.417	0.544807	9.48629e-07	3.12323e-05	UP
TBCCD1	0.6821	2.437	-1.03102	9.48629e-07	3.12323e-05	DOWN
ACVR2B	7.593	22.98	-1.48045	9.51843e-07	3.12799e-05	DOWN
DIS3L	6.584	7.899	-0.230623	9.60451e-07	3.13877e-05	STABLE
LOC101112013	1.106	2.764	-0.8378	9.58949e-07	3.13877e-05	DOWN
ZNF219	1.418	3.901	-1.01891	9.57634e-07	3.13877e-05	DOWN
GPR62	0.3861	3.088	-1.56023	9.64986e-07	3.14778e-05	DOWN
LOC101117613	3.935	2.767	0.389626	9.83808e-07	3.18566e-05	STABLE
ATG2A	4.158	3.178	0.303865	9.83808e-07	3.18566e-05	STABLE
LOC101109901	1.411	2.162	-0.391489	9.83808e-07	3.18566e-05	STABLE
CDH19	1.328	2.894	-0.742454	9.83808e-07	3.18566e-05	DOWN
TFB2M	6.342	4.2	0.497735	9.92271e-07	3.20134e-05	STABLE
LOC101104371	2.595	3.963	-0.465046	9.92271e-07	3.20134e-05	STABLE
B3GALT1	3.339	10.36	-1.38897	1.00743e-06	3.24434e-05	DOWN
LOC101107122	0.8152	3.621	-1.34825	1.0095e-06	3.24508e-05	DOWN
ARFGAP2	3.671	1.826	0.724821	1.02017e-06	3.24995e-05	UP
PPARD	2.729	2.648	0.0314345	1.02031e-06	3.24995e-05	STABLE
LOC101109157	5.284	6.676	-0.288765	1.01995e-06	3.24995e-05	STABLE
RHBG	1.864	2.694	-0.367061	1.02017e-06	3.24995e-05	STABLE
C7H15orf59	0.9424	2.381	-0.79939	1.0201e-06	3.24995e-05	DOWN
LOC101121964	2.51	5.832	-0.960887	1.02204e-06	3.24995e-05	DOWN
LOC101123292	4.158	4.774	-0.162714	1.0252e-06	3.25414e-05	STABLE
CBR4	1.399	2.846	-0.680792	1.03166e-06	3.26878e-05	DOWN
ANXA3	3.286	6.533	-0.813629	1.04005e-06	3.28947e-05	DOWN
NCAPH2	4.423	3.937	0.135591	1.04621e-06	3.29565e-05	STABLE
CD24	6.55	10.3	-0.582118	1.04617e-06	3.29565e-05	DOWN
CDR1	2.934	8.937	-1.33677	1.0476e-06	3.29565e-05	DOWN
STARD9	3.693	8.326	-0.990808	1.05439e-06	3.31111e-05	DOWN
THNSL1	5.704	14.54	-1.21301	1.05641e-06	3.31158e-05	DOWN
MTUS2	0.8652	3.292	-1.20222	1.06059e-06	3.31294e-05	DOWN
NUDT15	4.158	13.55	-1.49594	1.06023e-06	3.31294e-05	DOWN
LOC101120701	1.472	2.646	-0.560253	1.0652e-06	3.32147e-05	DOWN
MIF4GD	7.193	18.12	-1.22252	1.06733e-06	3.32226e-05	DOWN
PLPP2	2.659	3.084	-0.158552	1.07005e-06	3.32488e-05	STABLE
LOC105604630	0.173	1.97	-1.34029	1.07353e-06	3.32983e-05	DOWN
SRRM4	7.769	19.97	-1.25789	1.07791e-06	3.33756e-05	DOWN
BAIAP3	2.076	4.841	-0.925157	1.08406e-06	3.35074e-05	DOWN
TXNDC16	4.243	10.64	-1.15019	1.10196e-06	3.4001e-05	DOWN
RALGPS1	4.553	7.587	-0.628975	1.11386e-06	3.43084e-05	DOWN
AP5Z1	3.223	7.25	-0.966035	1.1245e-06	3.4576e-05	DOWN
LOC105612523	4.998	11.52	-1.06214	1.12869e-06	3.46445e-05	DOWN
C6H4orf32	4.498	3.407	0.318915	1.14327e-06	3.50313e-05	STABLE
DLST	170.2	93.18	0.862326	1.15044e-06	3.50847e-05	UP
PASK	1.854	2.967	-0.474787	1.18412e-06	3.50847e-05	STABLE
ACTR1A	2.161	3.444	-0.491492	1.18427e-06	3.50847e-05	STABLE
WBP1L	5.261	8.744	-0.638076	1.15805e-06	3.50847e-05	DOWN
CXCR4	3.514	7.37	-0.890789	1.155e-06	3.50847e-05	DOWN
CXCR5	2.6	6.04	-0.967632	1.17453e-06	3.50847e-05	DOWN
LOC101118373	0	1.017	-1.01238	1.19056e-06	3.50847e-05	DOWN
CISH	0	1.018	-1.01285	1.19028e-06	3.50847e-05	DOWN
LOC105605480	0	1.151	-1.10487	1.19056e-06	3.50847e-05	DOWN
OIT3	0	1.16	-1.11077	1.19056e-06	3.50847e-05	DOWN
LOC101107157	0	1.211	-1.14456	1.19056e-06	3.50847e-05	DOWN
KLHDC1	15.87	36.34	-1.1461	1.18313e-06	3.50847e-05	DOWN
SIM1	0	1.216	-1.14799	1.19056e-06	3.50847e-05	DOWN
STEAP3	0	1.284	-1.19178	1.19056e-06	3.50847e-05	DOWN
SLC5A2	0	1.285	-1.19203	1.19047e-06	3.50847e-05	DOWN
LIMS1	0.173	1.689	-1.1968	1.15747e-06	3.50847e-05	DOWN
ISL2	0	1.298	-1.20048	1.19047e-06	3.50847e-05	DOWN
LRRK2	0	1.341	-1.22732	1.19056e-06	3.50847e-05	DOWN
LOC101112886	0	1.343	-1.22829	1.19066e-06	3.50847e-05	DOWN
LOC101114548	0	1.372	-1.24609	1.19028e-06	3.50847e-05	DOWN
GALNT3	0	1.539	-1.34416	1.19056e-06	3.50847e-05	DOWN
HIC2	0	1.816	-1.49354	1.19056e-06	3.50847e-05	DOWN
HSPB1	3.606	36.3	-3.01764	1.18709e-06	3.50847e-05	DOWN
GUCD1	3.649	2.532	0.396622	1.19309e-06	3.50979e-05	STABLE
GRWD1	2.729	4.992	-0.684144	1.20144e-06	3.51181e-05	DOWN
FUCA2	0.1761	1.614	-1.15227	1.20172e-06	3.51181e-05	DOWN
C6H4orf22	0.213	1.942	-1.27823	1.20155e-06	3.51181e-05	DOWN
FYTTD1	3.734	11.31	-1.37915	1.19915e-06	3.51181e-05	DOWN
PLAG1	1.783	4.894	-1.08255	1.20451e-06	3.51413e-05	DOWN
TAB3	5.812	11.89	-0.919866	1.21851e-06	3.53748e-05	DOWN
ECHDC3	0.6967	2.916	-1.20655	1.21518e-06	3.53748e-05	DOWN
LIN54	3.883	10.57	-1.24414	1.21846e-06	3.53748e-05	DOWN
ACSF3	1.825	3.063	-0.52432	1.249e-06	3.5792e-05	DOWN
ASNS	1.287	2.824	-0.741774	1.24908e-06	3.5792e-05	DOWN
DNAJB5	2.731	5.59	-0.820955	1.24372e-06	3.5792e-05	DOWN
GFRA1	0.213	1.751	-1.18137	1.24698e-06	3.5792e-05	DOWN
PCNXL2	0.213	1.763	-1.18763	1.24751e-06	3.5792e-05	DOWN
CD8B	0.66	2.801	-1.19502	1.23691e-06	3.5792e-05	DOWN
C4H7orf57	0.4258	3.061	-1.51003	1.24715e-06	3.5792e-05	DOWN
NOTCH1	0.4258	3.984	-1.80552	1.24751e-06	3.5792e-05	DOWN
CKB	7.143	5.331	0.362977	1.28728e-06	3.67527e-05	STABLE
ZNF132	4.62	4.663	-0.0109696	1.29113e-06	3.67527e-05	STABLE
GRAMD4	6.348	9.875	-0.565574	1.293e-06	3.67527e-05	DOWN
NRAS	5.15	11.02	-0.966289	1.29306e-06	3.67527e-05	DOWN
PLD5	0.1761	1.509	-1.09335	1.29507e-06	3.67527e-05	DOWN
PROSER2	0.4797	2.28	-1.14839	1.29498e-06	3.67527e-05	DOWN
HM13	9.915	8.388	0.217478	1.30508e-06	3.69773e-05	STABLE
CACHD1	1.73	7.538	-1.64493	1.30984e-06	3.70528e-05	DOWN
ACVR2A	5.379	6.609	-0.254415	1.32017e-06	3.72852e-05	STABLE
PLEKHA7	2.887	8.354	-1.26695	1.32559e-06	3.73787e-05	DOWN
PFN2	0.8945	2.25	-0.778413	1.33031e-06	3.74519e-05	DOWN
LOC101113189	0.5088	1.692	-0.835274	1.34447e-06	3.76708e-05	DOWN
ST6GALNAC6	0.4358	1.712	-0.917321	1.34428e-06	3.76708e-05	DOWN
CTSV	0.4797	2.303	-1.15854	1.34428e-06	3.76708e-05	DOWN
GABBR2	1.582	4.787	-1.16419	1.3559e-06	3.7931e-05	DOWN
FRMD4A	1.66	1.457	0.114863	1.39528e-06	3.8344e-05	STABLE
TBK1	1.798	1.741	0.0295342	1.39528e-06	3.8344e-05	STABLE
FAM171A1	1.66	1.823	-0.085652	1.39538e-06	3.8344e-05	STABLE
PDE9A	1.381	1.739	-0.20257	1.39528e-06	3.8344e-05	STABLE
CCDC85C	1.59	2.03	-0.226197	1.39538e-06	3.8344e-05	STABLE
EBF2	1.917	2.474	-0.25231	1.37933e-06	3.8344e-05	STABLE
LOC101109899	0.93	1.704	-0.486677	1.39538e-06	3.8344e-05	STABLE
TUBA3E	5.46	9.48	-0.698137	1.39669e-06	3.8344e-05	DOWN
LOC101114215	0.4258	1.546	-0.83631	1.39548e-06	3.8344e-05	DOWN
SKAP1	0.5088	1.765	-0.873752	1.39538e-06	3.8344e-05	DOWN
HIVEP1	0.4358	1.815	-0.971458	1.39558e-06	3.8344e-05	DOWN
SLC25A35	0.7367	2.82	-1.1371	1.37924e-06	3.8344e-05	DOWN
UBE2J1	1.214	4.657	-1.35371	1.40889e-06	3.86189e-05	DOWN
TYRO3	1.094	2.883	-0.890655	1.42989e-06	3.90896e-05	DOWN
RREB1	3.018	6.84	-0.964601	1.43049e-06	3.90896e-05	DOWN
EBAG9	28.19	51.52	-0.847358	1.43784e-06	3.92299e-05	DOWN
PDZD3	3.018	5.091	-0.600086	1.44166e-06	3.92735e-05	DOWN
ZNF329	5.406	3.911	0.383435	1.45713e-06	3.96339e-05	STABLE
TNFRSF21	2.278	2.68	-0.16718	1.48224e-06	3.9832e-05	STABLE
RAPGEF5	0.6818	1.69	-0.677796	1.48204e-06	3.9832e-05	DOWN
LOC101119878	1.053	2.442	-0.745434	1.48224e-06	3.9832e-05	DOWN
TOX	0.8706	2.53	-0.916216	1.48194e-06	3.9832e-05	DOWN
ATP7B	0.873	2.849	-1.03914	1.48243e-06	3.9832e-05	DOWN
PPEF2	14.99	32.16	-1.05173	1.47018e-06	3.9832e-05	DOWN
CLEC16A	0.9097	3.154	-1.12114	1.48214e-06	3.9832e-05	DOWN
PCYT2	1.165	4.502	-1.34535	1.48224e-06	3.9832e-05	DOWN
SIMC1	9.132	12.37	-0.400675	1.486e-06	3.98673e-05	STABLE
OPA3	1.512	3.299	-0.774948	1.48961e-06	3.99034e-05	DOWN
ANKRD54	16.57	27.14	-0.679503	1.49316e-06	3.99381e-05	DOWN
VAMP5	0.1761	2.247	-1.46531	1.49804e-06	4.00082e-05	DOWN
HAUS1	14.2	30.83	-1.06653	1.52507e-06	4.06686e-05	DOWN
FZD6	4.258	3.394	0.259046	1.53652e-06	4.0781e-05	STABLE
ARHGAP31	2.282	2.897	-0.248005	1.53663e-06	4.0781e-05	STABLE
OGFOD2	4.828	8.337	-0.680059	1.54535e-06	4.0781e-05	DOWN
LOC105602726	1.721	3.408	-0.695797	1.54277e-06	4.0781e-05	DOWN
LUZP2	3.888	8.16	-0.906139	1.54544e-06	4.0781e-05	DOWN
DGAT1	3.845	8.459	-0.965379	1.53874e-06	4.0781e-05	DOWN
ZNF146	2.043	5.386	-1.0693	1.54257e-06	4.0781e-05	DOWN
FRMD6	1.371	4.342	-1.17171	1.56603e-06	4.1263e-05	DOWN
NLRC3	3.863	2.578	0.442585	1.59283e-06	4.15384e-05	STABLE
LIPE	1.977	1.999	-0.0104648	1.59272e-06	4.15384e-05	STABLE
GRIN2D	1.614	1.868	-0.133634	1.59251e-06	4.15384e-05	STABLE
LOC105616082	1.264	1.843	-0.328392	1.59251e-06	4.15384e-05	STABLE
KRT34	1.041	1.985	-0.548542	1.59293e-06	4.15384e-05	DOWN
MAD1L1	1.127	2.416	-0.683103	1.59272e-06	4.15384e-05	DOWN
TTC26	1.973	5.42	-1.11073	1.58457e-06	4.15384e-05	DOWN
SLC25A42	5.867	5.353	0.112226	1.61535e-06	4.19349e-05	STABLE
ZC3H7A	4.254	8.912	-0.915913	1.61762e-06	4.19349e-05	DOWN
ZNF281	1.964	5.441	-1.11972	1.61205e-06	4.19349e-05	DOWN
GRM7	0.1761	1.814	-1.2589	1.61405e-06	4.19349e-05	DOWN
UCKL1	1.017	2.681	-0.867661	1.62182e-06	4.19822e-05	DOWN
ZNF692	1.52	5.667	-1.40372	1.63077e-06	4.21521e-05	DOWN
ANXA2	3.943	11.93	-1.38733	1.65156e-06	4.26272e-05	DOWN
LOC105609337	3539	2241	0.658894	1.65588e-06	4.26763e-05	UP
PKD1L3	4.082	4.149	-0.0187361	1.6718e-06	4.30239e-05	STABLE
RARRES2	0.2564	6.919	-2.65598	1.6756e-06	4.3059e-05	DOWN
CTSF	5.422	8.859	-0.618501	1.67919e-06	4.30886e-05	DOWN
SRGAP2	1.59	5.157	-1.2491	1.69752e-06	4.34958e-05	DOWN
ZNF624	3.086	8.878	-1.27353	1.70831e-06	4.3709e-05	DOWN
C2H2orf69	5.833	14.72	-1.20164	1.735e-06	4.43276e-05	DOWN
IFI30	0.1761	2.004	-1.35271	1.73916e-06	4.43699e-05	DOWN
STARD4	6.278	6.923	-0.122546	1.75016e-06	4.45862e-05	STABLE
MPLKIP	2.213	4.65	-0.814247	1.76208e-06	4.47926e-05	DOWN
PGM3	8.165	20.25	-1.21294	1.76333e-06	4.47926e-05	DOWN
TOMM40	1.957	2.813	-0.366865	1.78988e-06	4.5272e-05	STABLE
SCIN	2.647	6.503	-1.04083	1.78755e-06	4.5272e-05	DOWN
FBXO36	0.6088	2.35	-1.05819	1.78941e-06	4.5272e-05	DOWN
LOC101117721	3.859	9.538	-1.11677	1.79365e-06	4.53025e-05	DOWN
ASB16	3.939	3.512	0.13066	1.83701e-06	4.53993e-05	STABLE
GUCA1B	3.282	4.227	-0.287439	1.85243e-06	4.53993e-05	STABLE
STAT5A	0	0.9859	-0.989808	1.85597e-06	4.53993e-05	DOWN
GPR82	0	1.055	-1.03905	1.8564e-06	4.53993e-05	DOWN
PTPDC1	0	1.104	-1.0731	1.85655e-06	4.53993e-05	DOWN
LOC105611847	0	1.115	-1.08084	1.85655e-06	4.53993e-05	DOWN
NR4A2	0	1.13	-1.09076	1.8564e-06	4.53993e-05	DOWN
REM2	0	1.141	-1.09841	1.85655e-06	4.53993e-05	DOWN
FAM221A	0	1.16	-1.11086	1.85569e-06	4.53993e-05	DOWN
ADGRV1	1.377	4.182	-1.12438	1.85014e-06	4.53993e-05	DOWN
ANKRD23	0	1.233	-1.15917	1.8564e-06	4.53993e-05	DOWN
PMM1	0	1.247	-1.16807	1.85626e-06	4.53993e-05	DOWN
ADGRD1	0	1.295	-1.19866	1.8564e-06	4.53993e-05	DOWN
CCDC78	0	1.369	-1.24457	1.85626e-06	4.53993e-05	DOWN
LOC101116576	7.836	20.18	-1.26133	1.83204e-06	4.53993e-05	DOWN
ITGB6	0	1.429	-1.28025	1.85597e-06	4.53993e-05	DOWN
IFT80	2.884	8.461	-1.28437	1.84228e-06	4.53993e-05	DOWN
ANKRD34B	0	1.49	-1.31622	1.85655e-06	4.53993e-05	DOWN
LOC101113505	0	1.575	-1.36465	1.8564e-06	4.53993e-05	DOWN
ACRC	0	1.703	-1.43444	1.85612e-06	4.53993e-05	DOWN
LOC101102105	0	2.141	-1.65119	1.8564e-06	4.53993e-05	DOWN
SH3BP4	0	2.951	-1.98209	1.85655e-06	4.53993e-05	DOWN
GRB14	0.2564	14.16	-3.59338	1.8049e-06	4.53993e-05	DOWN
LOC105606498	1.468	2.791	-0.6193	1.86586e-06	4.55012e-05	DOWN
ZBTB48	14.03	29.13	-1.00346	1.86542e-06	4.55012e-05	DOWN
PAXIP1	1.346	3.846	-1.0466	1.87209e-06	4.55903e-05	DOWN
OSBPL7	5.662	9.302	-0.628838	1.88255e-06	4.5782e-05	DOWN
BET1L	5.53	13.57	-1.1583	1.89872e-06	4.61118e-05	DOWN
EML6	4.494	3.964	0.14643	1.91636e-06	4.64236e-05	STABLE
KDM6A	2.5	5.506	-0.894523	1.91681e-06	4.64236e-05	DOWN
ARNT	0.6488	2.46	-1.06948	1.92283e-06	4.64422e-05	DOWN
PPAT	0.657	2.519	-1.0866	1.92283e-06	4.64422e-05	DOWN
TUBE1	11.87	30.14	-1.27458	1.92582e-06	4.64509e-05	DOWN
TERF2	59.14	108.2	-0.860904	1.94167e-06	4.67695e-05	DOWN
HLCS	8.032	7.301	0.121697	1.94833e-06	4.68022e-05	STABLE
SUPT7L	4.702	11.16	-1.09261	1.94771e-06	4.68022e-05	DOWN
LOC101115486	6.797	11.89	-0.725311	1.96101e-06	4.70429e-05	DOWN
RB1	1.411	3.731	-0.972805	1.98145e-06	4.7469e-05	DOWN
SLC18A2	4.661	6.349	-0.376633	1.98662e-06	4.75282e-05	STABLE
C6H4orf19	1.143	2.193	-0.575391	1.99301e-06	4.76169e-05	DOWN
CPE	1.418	3.585	-0.922694	2.00049e-06	4.77311e-05	DOWN
BICD1	0.9185	3.315	-1.16935	2.04215e-06	4.86593e-05	DOWN
PC	6.041	12.11	-0.896424	2.05042e-06	4.87907e-05	DOWN
TDRD12	1.399	2.064	-0.352904	2.06538e-06	4.90806e-05	STABLE
AMN1	5.553	11.24	-0.901886	2.06818e-06	4.90811e-05	DOWN
PDE10A	1.131	3.093	-0.941745	2.07159e-06	4.9096e-05	DOWN
URM1	0.2564	1.438	-0.95646	2.09271e-06	4.94117e-05	DOWN
KCNA1	0.4821	1.924	-0.980514	2.09329e-06	4.94117e-05	DOWN
STOM	0.4261	2.291	-1.20651	2.09315e-06	4.94117e-05	DOWN
WARS2	2.883	5.958	-0.841328	2.1227e-06	5.00015e-05	DOWN
AP1G2	3.798	7.939	-0.897702	2.12393e-06	5.00015e-05	DOWN
EGR4	2.27	1.076	0.655222	2.17199e-06	5.0249e-05	UP
SLC9C2	1.587	1.303	0.167654	2.17169e-06	5.0249e-05	STABLE
KANK4	1.381	1.666	-0.163163	2.17199e-06	5.0249e-05	STABLE
C5H19orf57	1.026	1.55	-0.331887	2.17108e-06	5.0249e-05	STABLE
SPACA1	1.173	2.415	-0.652212	2.17184e-06	5.0249e-05	DOWN
LOC105613386	0.5088	1.409	-0.674776	2.17199e-06	5.0249e-05	DOWN
FASTKD3	0.4797	1.444	-0.724144	2.17169e-06	5.0249e-05	DOWN
PTAR1	0.5088	1.497	-0.726639	2.17169e-06	5.0249e-05	DOWN
ATOH7	0.5088	1.66	-0.818036	2.17184e-06	5.0249e-05	DOWN
TMED5	2.199	4.874	-0.876837	2.14027e-06	5.0249e-05	DOWN
SLC38A11	0.4797	1.733	-0.885267	2.17169e-06	5.0249e-05	DOWN
FAR1	6.684	13.77	-0.942849	2.17658e-06	5.0249e-05	DOWN
LOC105613289	2.079	5.146	-0.997217	2.16174e-06	5.0249e-05	DOWN
PIGO	1.043	3.085	-0.999979	2.14484e-06	5.0249e-05	DOWN
LOC101106868	2.372	7.201	-1.28232	2.17708e-06	5.0249e-05	DOWN
METTL22	5.192	9.044	-0.698	2.1896e-06	5.04722e-05	DOWN
ANKH	2.359	3.17	-0.312243	2.22016e-06	5.09772e-05	STABLE
LMO2	1.977	3.431	-0.573995	2.21819e-06	5.09772e-05	DOWN
GPR21	4.517	9.698	-0.955397	2.21975e-06	5.09772e-05	DOWN
ZNF217	6.719	16.56	-1.18588	2.23818e-06	5.12662e-05	DOWN
LRP8	0.173	10.7	-3.31854	2.23854e-06	5.12662e-05	DOWN
ARHGAP19	7.473	17.68	-1.14047	2.25405e-06	5.15504e-05	DOWN
ELOVL2	4.756	13.28	-1.31039	2.25679e-06	5.15504e-05	DOWN
PMCH	6.992	17.79	-1.23334	2.26143e-06	5.15898e-05	DOWN
LOC105603073	2.483	1.819	0.304859	2.29839e-06	5.17936e-05	STABLE
EID3	1.974	1.831	0.0708355	2.29839e-06	5.17936e-05	STABLE
COL4A5	2.517	2.973	-0.175638	2.29854e-06	5.17936e-05	STABLE
THAP10	1.165	2.512	-0.69803	2.29809e-06	5.17936e-05	DOWN
LOC101109380	1.111	2.617	-0.776919	2.29735e-06	5.17936e-05	DOWN
MAPK8IP3	1.138	2.721	-0.799428	2.29839e-06	5.17936e-05	DOWN
MTG2	4.145	9.265	-0.996655	2.28479e-06	5.17936e-05	DOWN
BCL9	9.677	22.05	-1.11036	2.28852e-06	5.17936e-05	DOWN
BARX1	1.294	4.149	-1.16671	2.29966e-06	5.17936e-05	DOWN
AZGP1	0.9658	3.734	-1.26792	2.29795e-06	5.17936e-05	DOWN
RFX7	11.16	25.93	-1.14726	2.31263e-06	5.20195e-05	DOWN
LOC101120408	1.261	4.367	-1.24751	2.32116e-06	5.21449e-05	DOWN
MFSD11	1.855	3.69	-0.716408	2.37981e-06	5.33947e-05	DOWN
JAKMIP2	0.6891	2.511	-1.05549	2.39561e-06	5.36811e-05	DOWN
STX16	2.269	1.983	0.132043	2.4677e-06	5.47414e-05	STABLE
PNPO	1.502	1.805	-0.164471	2.46738e-06	5.47414e-05	STABLE
SIAE	2.133	2.781	-0.271519	2.46722e-06	5.47414e-05	STABLE
TMCO4	2.197	3.106	-0.360772	2.46349e-06	5.47414e-05	STABLE
SHANK3	1.627	2.775	-0.523228	2.4677e-06	5.47414e-05	DOWN
ENO3	0.9885	2.268	-0.716518	2.46754e-06	5.47414e-05	DOWN
LLGL1	0.9885	2.413	-0.779326	2.46738e-06	5.47414e-05	DOWN
P2RY14	1.253	2.901	-0.792093	2.46319e-06	5.47414e-05	DOWN
KIF1C	5.046	5.283	-0.0555063	2.50363e-06	5.53994e-05	STABLE
NAGLU	3.769	8.26	-0.95739	2.50108e-06	5.53994e-05	DOWN
TLR3	4.717	13.63	-1.35555	2.50716e-06	5.54083e-05	DOWN
RRM2	3.433	5.681	-0.591598	2.54983e-06	5.62107e-05	DOWN
TGM3	1.418	2.91	-0.693149	2.54983e-06	5.62107e-05	DOWN
CFP	0.6897	2.8	-1.16909	2.57255e-06	5.66409e-05	DOWN
CNKSR2	1.097	3.009	-0.93487	2.58314e-06	5.6779e-05	DOWN
FSIP1	3.085	8.239	-1.17753	2.58525e-06	5.6779e-05	DOWN
NBEAL2	0.1761	1.764	-1.23284	2.59531e-06	5.69295e-05	DOWN
ZNRF3	7.372	5.694	0.322708	2.60182e-06	5.69342e-05	STABLE
LOC101106457	2.332	4.976	-0.842887	2.60197e-06	5.69342e-05	DOWN
NMD3	170.5	252.3	-0.562821	2.61301e-06	5.71051e-05	DOWN
VARS2	6.959	6.488	0.0879886	2.6285e-06	5.72313e-05	STABLE
DNAJC28	2.594	4.854	-0.703819	2.6285e-06	5.72313e-05	DOWN
UNKL	3.188	6.466	-0.834256	2.6285e-06	5.72313e-05	DOWN
SNAPC5	1.351	2.812	-0.69717	2.63907e-06	5.73909e-05	DOWN
MST1	4.221	4.761	-0.142049	2.66075e-06	5.76608e-05	STABLE
CLCN6	4.078	5.95	-0.452728	2.66097e-06	5.76608e-05	STABLE
ABR	6.023	11.61	-0.844899	2.66127e-06	5.76608e-05	DOWN
MRPL49	4.139	10.51	-1.16366	2.66591e-06	5.76906e-05	DOWN
NUP62	0.8979	2.391	-0.837401	2.67419e-06	5.7799e-05	DOWN
WDR27	1.595	5.975	-1.42621	2.67802e-06	5.78112e-05	DOWN
NR1H2	6.36	10.18	-0.602998	2.70534e-06	5.83298e-05	DOWN
PAX9	5.433	8.863	-0.616464	2.70978e-06	5.83543e-05	DOWN
GPR107	4.126	3.833	0.0848384	2.73164e-06	5.86822e-05	STABLE
DTNA	2.541	3.139	-0.225451	2.73164e-06	5.86822e-05	STABLE
SORCS1	2.135	3.792	-0.612064	2.73993e-06	5.87887e-05	DOWN
NEU2	3.927	6.949	-0.690152	2.74557e-06	5.88383e-05	DOWN
ZBED8	1.449	4.3	-1.11385	2.76814e-06	5.92503e-05	DOWN
PUM1	18.77	22.1	-0.224661	2.84818e-06	5.94193e-05	STABLE
KRBA2	1.836	2.416	-0.268065	2.86202e-06	5.94193e-05	STABLE
SLC9A9	5.295	7.71	-0.468636	2.87027e-06	5.94193e-05	STABLE
HGFAC	2.628	4.062	-0.480258	2.78375e-06	5.94193e-05	STABLE
VPS25	1.997	3.2	-0.486749	2.82681e-06	5.94193e-05	STABLE
LOC105603828	1.656	3.787	-0.849871	2.86491e-06	5.94193e-05	DOWN
TRANK1	9.732	19.02	-0.899146	2.81306e-06	5.94193e-05	DOWN
LRRC63	0	0.9026	-0.927996	2.87307e-06	5.94193e-05	DOWN
LOC105610305	0	0.9332	-0.950959	2.87328e-06	5.94193e-05	DOWN
INPP5A	0	0.9524	-0.965225	2.8735e-06	5.94193e-05	DOWN
CAPN1	0	0.9972	-0.998005	2.87307e-06	5.94193e-05	DOWN
FAM118A	0	1.003	-1.0019	2.87307e-06	5.94193e-05	DOWN
CDYL2	0.6818	2.398	-1.01484	2.86221e-06	5.94193e-05	DOWN
AQP4	0	1.024	-1.01727	2.8735e-06	5.94193e-05	DOWN
KCNG4	0	1.048	-1.03386	2.87328e-06	5.94193e-05	DOWN
CCDC33	0	1.078	-1.05485	2.87307e-06	5.94193e-05	DOWN
LOC101107878	0	1.102	-1.07147	2.87307e-06	5.94193e-05	DOWN
VSIG8	0	1.131	-1.09121	2.87285e-06	5.94193e-05	DOWN
SPO11	1.456	4.295	-1.10821	2.84821e-06	5.94193e-05	DOWN
POPDC2	0	1.161	-1.11191	2.87307e-06	5.94193e-05	DOWN
BCDIN3D	0.5639	2.473	-1.15101	2.86202e-06	5.94193e-05	DOWN
TELO2	0	1.248	-1.16857	2.87328e-06	5.94193e-05	DOWN
FLYWCH2	0	1.378	-1.24945	2.87328e-06	5.94193e-05	DOWN
TBX18	0	1.439	-1.28618	2.87263e-06	5.94193e-05	DOWN
MPP2	0	1.44	-1.2868	2.87328e-06	5.94193e-05	DOWN
EARS2	0	1.45	-1.29294	2.87285e-06	5.94193e-05	DOWN
GABBR1	0.1761	1.993	-1.34752	2.79338e-06	5.94193e-05	DOWN
DIDO1	0	1.591	-1.37368	2.87307e-06	5.94193e-05	DOWN
LOC101107831	0	1.735	-1.45175	2.87307e-06	5.94193e-05	DOWN
CHDH	19.92	40.02	-0.971277	2.91595e-06	6.02267e-05	DOWN
ZP4	2366	1562	0.598821	2.97227e-06	6.09875e-05	UP
C12H1orf105	5.747	7.154	-0.273394	2.97348e-06	6.09875e-05	STABLE
LOC101103174	1.511	3.12	-0.714214	2.96496e-06	6.09875e-05	DOWN
ARHGAP35	4.983	9.094	-0.754578	2.97341e-06	6.09875e-05	DOWN
PFN4	1.938	5.351	-1.11192	2.95855e-06	6.09875e-05	DOWN
CTGF	1.564	8.122	-1.83098	2.96583e-06	6.09875e-05	DOWN
CALU	12.94	20.89	-0.650547	2.98987e-06	6.11815e-05	DOWN
SMIM1	11.57	24.21	-1.00432	2.98987e-06	6.11815e-05	DOWN
HCFC1	13.38	16.34	-0.270224	3.00157e-06	6.13501e-05	STABLE
DOHH	4.607	9.625	-0.922056	3.00531e-06	6.13556e-05	DOWN
PSMB8	2.382	7.169	-1.27215	3.01585e-06	6.14997e-05	DOWN
THOP1	3.196	8.029	-1.10558	3.06159e-06	6.23605e-05	DOWN
PLPP5	2.154	3.134	-0.390364	3.0694e-06	6.24136e-05	STABLE
TEC	0.4294	2.319	-1.21555	3.07126e-06	6.24136e-05	DOWN
NCAPG2	7.384	9.797	-0.364927	3.08917e-06	6.26335e-05	STABLE
GLDC	4.631	9.866	-0.948413	3.089e-06	6.26335e-05	DOWN
LANCL3	0.5088	1.968	-0.976178	3.11801e-06	6.30058e-05	DOWN
FBXL19	0.7818	2.562	-0.99954	3.11822e-06	6.30058e-05	DOWN
CHRM5	0.4839	2.336	-1.16854	3.11801e-06	6.30058e-05	DOWN
PARVA	2.002	4.324	-0.82644	3.13416e-06	6.32556e-05	DOWN
METTL5	3.417	6.009	-0.666195	3.13786e-06	6.32581e-05	DOWN
PNPLA8	141.7	202.3	-0.511054	3.1689e-06	6.36728e-05	DOWN
HSF2	2.245	3.732	-0.544116	3.17644e-06	6.36728e-05	DOWN
SUCLA2	4.69	8.336	-0.714502	3.16706e-06	6.36728e-05	DOWN
LOC101102123	5.84	10.9	-0.798925	3.17052e-06	6.36728e-05	DOWN
RBSN	1.122	3.17	-0.974425	3.17606e-06	6.36728e-05	DOWN
QSER1	19.7	38.33	-0.926422	3.18249e-06	6.37132e-05	DOWN
GDAP1	2.263	5.754	-1.04943	3.18566e-06	6.37132e-05	DOWN
KIF17	4.237	5.281	-0.262358	3.22846e-06	6.39003e-05	STABLE
RGS19	1.223	1.91	-0.388557	3.23477e-06	6.39003e-05	STABLE
SLC50A1	0.513	1.121	-0.487608	3.23477e-06	6.39003e-05	STABLE
C2CD2L	2.159	4.104	-0.692141	3.22827e-06	6.39003e-05	DOWN
LOC105603296	0.5127	1.845	-0.911477	3.23433e-06	6.39003e-05	DOWN
C26H8orf48	0.4821	1.97	-1.00274	3.23433e-06	6.39003e-05	DOWN
LOC101105425	0.5167	2.086	-1.02461	3.23455e-06	6.39003e-05	DOWN
PGR	0.4358	2.005	-1.06574	3.23345e-06	6.39003e-05	DOWN
SGPP1	0.3909	2.184	-1.19467	3.23411e-06	6.39003e-05	DOWN
LOC101105018	0.5088	2.515	-1.22003	3.23477e-06	6.39003e-05	DOWN
CFAP69	3.239	9.992	-1.37473	3.2037e-06	6.39003e-05	DOWN
NAGA	3.923	8.914	-1.00988	3.24372e-06	6.40056e-05	DOWN
NUP205	48.74	94.16	-0.935895	3.26277e-06	6.43097e-05	DOWN
EGR1	3.389	1.392	0.875562	3.35436e-06	6.46862e-05	UP
PLIN3	2.27	1.819	0.214	3.35505e-06	6.46862e-05	STABLE
TGM1	1.223	1.471	-0.152598	3.35368e-06	6.46862e-05	STABLE
POLN	0.9639	1.375	-0.274417	3.35459e-06	6.46862e-05	STABLE
SIN3B	0.93	1.542	-0.397498	3.35459e-06	6.46862e-05	STABLE
PER3	0.8545	1.552	-0.460622	3.29637e-06	6.46862e-05	STABLE
LOC105609801	0.6312	1.318	-0.506789	3.35505e-06	6.46862e-05	DOWN
BTBD18	0.5127	1.291	-0.598693	3.35436e-06	6.46862e-05	DOWN
GDPD2	0.4821	1.289	-0.627353	3.35482e-06	6.46862e-05	DOWN
LOC101106764	0.5167	1.394	-0.658646	3.35436e-06	6.46862e-05	DOWN
C17H5orf52	0.6391	1.615	-0.67377	3.35459e-06	6.46862e-05	DOWN
TMEM27	3.896	7.07	-0.720905	3.34389e-06	6.46862e-05	DOWN
MAEA	0.5694	1.593	-0.724649	3.35459e-06	6.46862e-05	DOWN
GNRH1	0.3518	1.418	-0.838615	3.35459e-06	6.46862e-05	DOWN
FBN2	0.4258	1.561	-0.845008	3.35322e-06	6.46862e-05	DOWN
PTCH1	0.2564	1.318	-0.883561	3.35505e-06	6.46862e-05	DOWN
CDK14	1.7	4.728	-1.08495	3.33897e-06	6.46862e-05	DOWN
BTBD16	0.4358	2.141	-1.12919	3.35459e-06	6.46862e-05	DOWN
CNDP1	1.219	4.945	-1.42181	3.29692e-06	6.46862e-05	DOWN
PSD	0.6088	5.107	-1.92458	3.30674e-06	6.46862e-05	DOWN
WDR73	1.451	2.504	-0.516005	3.40116e-06	6.55038e-05	DOWN
TRMT13	5.336	10.37	-0.843171	3.40587e-06	6.55231e-05	DOWN
BTG3	1.317	2.882	-0.744691	3.41446e-06	6.5617e-05	DOWN
RASAL1	1.655	3.077	-0.6184	3.43714e-06	6.59812e-05	DOWN
PITX3	2.935	4.924	-0.590093	3.49629e-06	6.67542e-05	DOWN
ADGRG2	5.439	9.514	-0.707516	3.4918e-06	6.67542e-05	DOWN
HENMT1	3.584	6.854	-0.776878	3.49629e-06	6.67542e-05	DOWN
PLCB4	3.334	6.658	-0.821193	3.48594e-06	6.67542e-05	DOWN
METTL16	2.965	6.679	-0.953692	3.49218e-06	6.67542e-05	DOWN
LOC101111607	7.6	19.38	-1.24444	3.50356e-06	6.68209e-05	DOWN
ASIC1	4.615	5.307	-0.167749	3.52292e-06	6.69734e-05	STABLE
HYDIN	2.138	3.267	-0.443195	3.52191e-06	6.69734e-05	STABLE
PERP	4.887	10.66	-0.986475	3.51806e-06	6.69734e-05	DOWN
PKP3	2.162	2.514	-0.151954	3.53593e-06	6.70172e-05	STABLE
TDRD9	1.095	2.216	-0.618595	3.5366e-06	6.70172e-05	DOWN
THY1	1.001	2.098	-0.630728	3.53637e-06	6.70172e-05	DOWN
GRIA3	1.205	3.462	-1.01656	3.5578e-06	6.73468e-05	DOWN
DIP2C	4.197	4.269	-0.0198562	3.56974e-06	6.75005e-05	STABLE
ANKRD44	5.432	14.34	-1.25396	3.60854e-06	6.81612e-05	DOWN
NOVA1	2.829	4.338	-0.47949	3.61308e-06	6.81743e-05	STABLE
ZNF180	2.04	1.45	0.311445	3.66269e-06	6.89631e-05	STABLE
CCDC120	1.707	2.557	-0.394133	3.66269e-06	6.89631e-05	STABLE
LOC101105993	7.632	7.972	-0.0557904	3.71216e-06	6.98084e-05	STABLE
CCDC84	8.448	10.54	-0.288545	3.71548e-06	6.98084e-05	STABLE
NUDT9	1.889	1.655	0.122127	3.79261e-06	7.02348e-05	STABLE
DBNL	2.115	2.05	0.0302905	3.79379e-06	7.02348e-05	STABLE
FPGT	2.43	2.481	-0.0212789	3.79308e-06	7.02348e-05	STABLE
BCL2L14	2.115	2.172	-0.0261982	3.79332e-06	7.02348e-05	STABLE
ARL2	1.889	2.111	-0.106453	3.79284e-06	7.02348e-05	STABLE
LOC101117063	2.016	2.427	-0.184214	3.79356e-06	7.02348e-05	STABLE
PRR15L	1.468	1.895	-0.229918	3.79379e-06	7.02348e-05	STABLE
ZNF81	1.123	1.553	-0.266101	3.79356e-06	7.02348e-05	STABLE
FABP1	1.659	2.232	-0.281823	3.79308e-06	7.02348e-05	STABLE
BRMS1	1.165	2.016	-0.47774	3.79356e-06	7.02348e-05	STABLE
ARHGAP39	1.547	3.015	-0.656743	3.76917e-06	7.02348e-05	DOWN
TNRC18	0.873	2.028	-0.693004	3.79379e-06	7.02348e-05	DOWN
ECE2	0.9079	2.147	-0.721996	3.79332e-06	7.02348e-05	DOWN
WNK3	3.664	10.44	-1.29439	3.77343e-06	7.02348e-05	DOWN
ALDH9A1	2.951	4.665	-0.519848	3.82717e-06	7.07786e-05	DOWN
DNAH7	0.8688	3.181	-1.16185	3.8361e-06	7.08696e-05	DOWN
EEF2KMT	3.529	6.977	-0.816596	3.85962e-06	7.11557e-05	DOWN
CNOT3	4.002	12.26	-1.40648	3.85963e-06	7.11557e-05	DOWN
LOC101106781	2.483	3.387	-0.332879	3.87587e-06	7.13806e-05	STABLE
UBQLN4	2.808	2.492	0.125168	3.89903e-06	7.16706e-05	STABLE
LINGO3	3.111	4.38	-0.388326	3.89972e-06	7.16706e-05	STABLE
JAK2	10.48	19.43	-0.8318	3.92041e-06	7.1976e-05	DOWN
LOC101103218	2.326	4.192	-0.642264	3.94226e-06	7.22657e-05	DOWN
MMP23B	1.106	2.607	-0.776137	3.94436e-06	7.22657e-05	DOWN
FAM69A	6.107	3.484	0.664508	4.02588e-06	7.35305e-05	UP
APOA2	2.879	3.046	-0.0607496	4.02565e-06	7.35305e-05	STABLE
DRD3	2.732	4.714	-0.614625	4.02565e-06	7.35305e-05	DOWN
SCEL	1.704	3.355	-0.687523	4.0346e-06	7.36138e-05	DOWN
TMEM231	2.965	8.822	-1.30892	4.0664e-06	7.41174e-05	DOWN
LRFN2	3.132	5.793	-0.717122	4.08791e-06	7.43563e-05	DOWN
TTYH2	0.3491	1.949	-1.12815	4.08562e-06	7.43563e-05	DOWN
IP6K1	11.22	12.44	-0.136863	4.13518e-06	7.51388e-05	STABLE
GPR1	2.209	3.739	-0.562186	4.16198e-06	7.54706e-05	DOWN
PTPRCAP	3.934	9.913	-1.1452	4.16084e-06	7.54706e-05	DOWN
MKRN1	3.027	3.107	-0.028365	4.1737e-06	7.56056e-05	STABLE
RGS8	1.557	2.168	-0.309081	4.23172e-06	7.63438e-05	STABLE
FAM217B	2.271	4.428	-0.730666	4.22055e-06	7.63438e-05	DOWN
MYZAP	1.627	4.933	-1.17511	4.23146e-06	7.63438e-05	DOWN
AK3	0.8073	4.683	-1.65281	4.23093e-06	7.63438e-05	DOWN
NID1	12.85	15.13	-0.220533	4.25945e-06	7.67655e-05	STABLE
RFX1	2.525	4.713	-0.696346	4.26718e-06	7.68266e-05	DOWN
ZMYM4	9.458	21.75	-1.121	4.32644e-06	7.78143e-05	DOWN
ALPK2	7.066	7.12	-0.00951453	4.36972e-06	7.81421e-05	STABLE
METTL25	1.04	2.642	-0.836256	4.36688e-06	7.81421e-05	DOWN
MAPK3	0	0.9171	-0.93893	4.41211e-06	7.81421e-05	DOWN
LOC101109384	14.24	29.9	-1.01978	4.37566e-06	7.81421e-05	DOWN
MCOLN2	3.63	8.544	-1.04363	4.36845e-06	7.81421e-05	DOWN
HCK	0	1.064	-1.04568	4.41473e-06	7.81421e-05	DOWN
PADI2	0	1.071	-1.05036	4.41505e-06	7.81421e-05	DOWN
RHOH	0	1.109	-1.07643	4.41473e-06	7.81421e-05	DOWN
ADAMTS4	0	1.157	-1.10883	4.4144e-06	7.81421e-05	DOWN
SLC5A8	0.7652	2.998	-1.17945	4.38227e-06	7.81421e-05	DOWN
MTMR8	0	1.452	-1.29425	4.41538e-06	7.81421e-05	DOWN
BMP2	0	1.489	-1.31584	4.41538e-06	7.81421e-05	DOWN
SPATC1L	0	1.529	-1.33854	4.41407e-06	7.81421e-05	DOWN
CASP9	0	1.739	-1.4539	4.41505e-06	7.81421e-05	DOWN
TFR2	0	2.155	-1.65752	4.41538e-06	7.81421e-05	DOWN
RADIL	0.3861	3.51	-1.7021	4.38267e-06	7.81421e-05	DOWN
LOC101120775	6.288	4.468	0.414608	4.44728e-06	7.85378e-05	STABLE
ANKZF1	2.289	3.325	-0.394967	4.44678e-06	7.85378e-05	STABLE
TMEM37	0.213	1.348	-0.952671	4.45107e-06	7.85378e-05	DOWN
KIF3C	1.9	3.613	-0.669661	4.51062e-06	7.93988e-05	DOWN
DBX1	1.259	2.791	-0.746956	4.51703e-06	7.93988e-05	DOWN
LRRC57	3.552	6.89	-0.79351	4.51334e-06	7.93988e-05	DOWN
ZBED3	1.153	2.792	-0.816731	4.51783e-06	7.93988e-05	DOWN
LOC101113241	2.57	5.938	-0.958683	4.54374e-06	7.97748e-05	DOWN
FOXRED1	2.182	4.299	-0.735753	4.56106e-06	7.99995e-05	DOWN
XK	6.918	11.29	-0.634336	4.62419e-06	8.10264e-05	DOWN
ZNF169	9.226	4.781	0.822836	4.66086e-06	8.14269e-05	UP
CHST4	2.805	5.758	-0.828794	4.66035e-06	8.14269e-05	DOWN
SYT14	1.946	4.893	-1.00017	4.65427e-06	8.14269e-05	DOWN
FTSJ1	1.512	3.1	-0.70659	4.67239e-06	8.15478e-05	DOWN
MASP2	1.396	2.152	-0.39541	4.6995e-06	8.1618e-05	STABLE
CABYR	1.106	2.176	-0.592807	4.6995e-06	8.1618e-05	DOWN
LOC101109692	5.744	9.865	-0.688012	4.69444e-06	8.1618e-05	DOWN
GLIS3	0.6948	1.897	-0.773521	4.6995e-06	8.1618e-05	DOWN
TMEM86B	0.6967	2.087	-0.863674	4.6995e-06	8.1618e-05	DOWN
TENM3	6.656	17.63	-1.28306	4.77485e-06	8.28452e-05	DOWN
C3H2orf68	5.688	6.817	-0.224882	4.78014e-06	8.28558e-05	STABLE
TGIF1	0.213	0.987	-0.711957	4.78543e-06	8.28661e-05	DOWN
MTCP1	0.8148	2.177	-0.807983	4.83456e-06	8.36351e-05	DOWN
PSD3	3.131	5.528	-0.6601	4.85821e-06	8.3962e-05	DOWN
FMN2	3.364	7.978	-1.04083	4.93667e-06	8.52347e-05	DOWN
MATN2	4.1	7.313	-0.705031	4.9749e-06	8.56484e-05	DOWN
TULP4	6.727	14.65	-1.0179	4.97235e-06	8.56484e-05	DOWN
AGO3	2.255	6.977	-1.29296	4.97517e-06	8.56484e-05	DOWN
HTR2B	2.708	3.581	-0.304891	4.98223e-06	8.56866e-05	STABLE
TGFA	1.407	2.405	-0.500311	5.00095e-06	8.59249e-05	DOWN
ETV4	2.668	6.342	-1.00101	5.00871e-06	8.59748e-05	DOWN
OPHN1	1.836	1.48	0.193779	5.03865e-06	8.60522e-05	STABLE
LOC101110904	1.803	2.05	-0.121541	5.03865e-06	8.60522e-05	STABLE
LOC101109212	0.6488	1.967	-0.847714	5.03865e-06	8.60522e-05	DOWN
MCF2L	1.01	2.956	-0.976914	5.03896e-06	8.60522e-05	DOWN
PLXDC2	1.017	3.365	-1.11414	5.04242e-06	8.60522e-05	DOWN
THAP3	0.773	2.851	-1.11908	5.0371e-06	8.60522e-05	DOWN
COL24A1	1.381	1.858	-0.26369	5.14445e-06	8.67053e-05	STABLE
ZNF772	0.9594	1.548	-0.378749	5.14342e-06	8.67053e-05	STABLE
LOC101112672	0.8918	1.603	-0.460635	5.14411e-06	8.67053e-05	STABLE
SYNPR	0.5088	1.156	-0.515002	5.14377e-06	8.67053e-05	DOWN
ZNF750	2.975	4.754	-0.533498	5.13997e-06	8.67053e-05	DOWN
FAM227B	0.5167	1.214	-0.54546	5.14342e-06	8.67053e-05	DOWN
SLC12A4	0.6106	1.489	-0.628085	5.14411e-06	8.67053e-05	DOWN
NF2	0.3909	1.184	-0.651084	5.14445e-06	8.67053e-05	DOWN
LOC106990833	0.513	1.398	-0.66409	5.14377e-06	8.67053e-05	DOWN
NECAB3	0.3909	1.307	-0.729891	5.14445e-06	8.67053e-05	DOWN
RECQL5	0.6106	1.686	-0.737672	5.14377e-06	8.67053e-05	DOWN
CCDC116	0.4797	1.568	-0.795358	5.14411e-06	8.67053e-05	DOWN
CTSA	0.4797	2.05	-1.04357	5.14445e-06	8.67053e-05	DOWN
DBN1	5.516	10.91	-0.869754	5.1764e-06	8.71607e-05	DOWN
IRX1	3.913	7.669	-0.819244	5.2207e-06	8.77394e-05	DOWN
LOC101118452	0.5648	1.83	-0.854779	5.2169e-06	8.77394e-05	DOWN
LOC101105356	2.649	7.504	-1.22043	5.26431e-06	8.83885e-05	DOWN
PLCD1	2.432	5.107	-0.831581	5.29364e-06	8.87965e-05	DOWN
ATP2C2	31.92	61.5	-0.92491	5.30832e-06	8.89585e-05	DOWN
FRMD8	5.436	6.638	-0.24714	5.32855e-06	8.92129e-05	STABLE
PPP1R9B	4.877	6.907	-0.428125	5.34299e-06	8.93699e-05	STABLE
TTC21A	3.738	8.141	-0.947872	5.34977e-06	8.93988e-05	DOWN
IL12RB2	1.655	3.848	-0.868682	5.38421e-06	8.98893e-05	DOWN
POT1	13.63	23.64	-0.752095	5.38983e-06	8.98983e-05	DOWN
CDNF	1.677	1.937	-0.13376	5.4015e-06	9.00081e-05	STABLE
AURKA	5414	4145	0.385381	5.43083e-06	9.03265e-05	STABLE
CFAP97	97.21	151.1	-0.630787	5.42974e-06	9.03265e-05	DOWN
CALB1	2.901	6.542	-0.951294	5.53663e-06	9.19996e-05	DOWN
FIGN	13.07	19.03	-0.509937	5.56034e-06	9.23068e-05	DOWN
AANAT	1.578	2.765	-0.546617	5.59133e-06	9.27057e-05	DOWN
CAPN2	3.6	5.859	-0.576393	5.6001e-06	9.27057e-05	DOWN
CYP19	0.9094	19.55	-3.42809	5.6001e-06	9.27057e-05	DOWN
PDE3B	5.975	14.4	-1.14245	5.62953e-06	9.31058e-05	DOWN
TRAPPC9	4.439	7.978	-0.723033	5.65089e-06	9.33717e-05	DOWN
TBC1D13	3.065	2.956	0.0392839	5.72232e-06	9.44637e-05	STABLE
ITK	3.989	1.834	0.81583	5.78647e-06	9.4855e-05	UP
CFAP221	3.935	2.025	0.70606	5.78859e-06	9.4855e-05	UP
CDC20B	1.409	1.958	-0.296456	5.78824e-06	9.4855e-05	STABLE
SPEF1	1.5	2.355	-0.424441	5.78753e-06	9.4855e-05	STABLE
FMO4	2.877	4.248	-0.436882	5.75825e-06	9.4855e-05	STABLE
SIX1	1.414	2.357	-0.475715	5.78859e-06	9.4855e-05	STABLE
TSGA10IP	0.873	1.787	-0.573461	5.78859e-06	9.4855e-05	DOWN
GEMIN7	0.8267	2.142	-0.782518	5.78894e-06	9.4855e-05	DOWN
HSF4	0.3491	2.051	-1.17744	5.79771e-06	9.49106e-05	DOWN
ZEB1	8.21	16.08	-0.891327	5.85557e-06	9.57692e-05	DOWN
PLEKHJ1	4.167	8.621	-0.896882	5.87972e-06	9.59029e-05	DOWN
CYB5A	4.876	10.64	-0.986291	5.88002e-06	9.59029e-05	DOWN
DACH2	0.173	1.991	-1.35048	5.87489e-06	9.59029e-05	DOWN
P2RY1	2.098	2.734	-0.269573	5.91851e-06	9.63528e-05	STABLE
ACBD4	1.504	2.795	-0.599925	5.91817e-06	9.63528e-05	DOWN
LOC101113891	1.004	3.066	-1.02088	5.97086e-06	9.71157e-05	DOWN
VWDE	3.444	6.399	-0.735502	5.99857e-06	9.7455e-05	DOWN
GSG1	1.593	6.371	-1.50735	6.00275e-06	9.7455e-05	DOWN
LOC101113252	3.538	6.356	-0.696766	6.02839e-06	9.77816e-05	DOWN
FAM73A	2.954	7.037	-1.02352	6.05971e-06	9.81995e-05	DOWN
TSHZ1	5.994	3.243	0.721083	6.12042e-06	9.89113e-05	UP
LOC105602432	2.288	2.691	-0.166927	6.12042e-06	9.89113e-05	STABLE
ABHD5	1.343	3.099	-0.807157	6.12007e-06	9.89113e-05	DOWN
RNF187	6.122	5.521	0.127322	6.1446e-06	9.92115e-05	STABLE
KDM4B	3.402	6.449	-0.758912	6.17813e-06	9.96618e-05	DOWN
UBXN11	0.6582	2.308	-0.996426	6.21504e-06	0.000100166	DOWN
ZNF423	4.339	12.33	-1.31994	6.24553e-06	0.000100565	DOWN
CCDC138	2.559	4.206	-0.548595	6.27323e-06	0.00010092	DOWN
KLHL4	4.736	10.02	-0.942585	6.28045e-06	0.000100944	DOWN
TP53I3	5.463	3.119	0.649889	6.32891e-06	0.00010163	UP
MTTP	2.179	3.677	-0.55718	6.34922e-06	0.000101864	DOWN
PAIP2B	3.119	5.099	-0.566066	6.37089e-06	0.000102043	DOWN
ATG10	2.897	4.997	-0.622089	6.3719e-06	0.000102043	DOWN
RHPN2	1.142	2.922	-0.872685	6.38731e-06	0.000102104	DOWN
GSR	1.249	4.01	-1.1557	6.38694e-06	0.000102104	DOWN
B4GALNT4	5.443	12.64	-1.08157	6.43791e-06	0.000102821	DOWN
CDKN2C	2.736	6.906	-1.08132	6.44856e-06	0.000102898	DOWN
TRAPPC10	7.375	8.239	-0.141593	6.46605e-06	0.000103084	STABLE
ASPHD1	4.706	2.541	0.688294	6.54456e-06	0.000103388	UP
CDK5RAP2	4.953	4.94	0.00317083	6.56179e-06	0.000103388	STABLE
KLHL2	8.235	9.454	-0.178906	6.56022e-06	0.000103388	STABLE
CPPED1	1.831	2.234	-0.191972	6.54419e-06	0.000103388	STABLE
FGA	2.258	2.725	-0.193493	6.54419e-06	0.000103388	STABLE
WDR36	4.992	6.028	-0.230061	6.509e-06	0.000103388	STABLE
PTP4A1	5.389	6.919	-0.309725	6.52032e-06	0.000103388	STABLE
SVEP1	1.632	2.691	-0.488024	6.6043e-06	0.000103388	STABLE
FERMT1	3.912	6.38	-0.587263	6.69019e-06	0.000103388	DOWN
ATXN7	2.57	4.684	-0.671058	6.66013e-06	0.000103388	DOWN
MYEF2	2.234	4.354	-0.72741	6.51073e-06	0.000103388	DOWN
LOC105604728	0.6888	1.837	-0.748164	6.65941e-06	0.000103388	DOWN
CDAN1	0	0.6855	-0.753199	6.7356e-06	0.000103388	DOWN
MMGT1	0.8406	2.117	-0.759782	6.66103e-06	0.000103388	DOWN
HTRA2	0	0.7362	-0.79592	6.73609e-06	0.000103388	DOWN
MEIS3	0	0.7695	-0.82332	6.73609e-06	0.000103388	DOWN
TSPAN6	4.244	8.624	-0.875973	6.58379e-06	0.000103388	DOWN
TTLL11	0	0.8892	-0.917783	6.73609e-06	0.000103388	DOWN
LOC101120505	0	0.8971	-0.9238	6.7356e-06	0.000103388	DOWN
B4GALT7	0	0.9063	-0.930787	6.7356e-06	0.000103388	DOWN
PON2	0	0.9522	-0.965128	6.73658e-06	0.000103388	DOWN
FAM186A	0	0.955	-0.967169	6.7356e-06	0.000103388	DOWN
GTF2IRD1	0	0.9733	-0.980603	6.73658e-06	0.000103388	DOWN
LOC101102194	0	0.9822	-0.987129	6.73609e-06	0.000103388	DOWN
FASTK	4.374	9.667	-0.989018	6.67093e-06	0.000103388	DOWN
FLNC	0	1.026	-1.01895	6.73511e-06	0.000103388	DOWN
ZBTB25	0	1.034	-1.02419	6.7356e-06	0.000103388	DOWN
COL25A1	0	1.104	-1.07283	6.73658e-06	0.000103388	DOWN
LOC105601929	0	1.117	-1.08182	6.73658e-06	0.000103388	DOWN
KNG1	0	1.127	-1.08889	6.7356e-06	0.000103388	DOWN
LOC105602028	0	1.215	-1.14722	6.73609e-06	0.000103388	DOWN
LIX1	0.173	1.626	-1.16244	6.546e-06	0.000103388	DOWN
SLC36A1	3.678	9.473	-1.16285	6.56624e-06	0.000103388	DOWN
LOC101112943	0	1.256	-1.17346	6.73658e-06	0.000103388	DOWN
LOC101103396	0	1.27	-1.18278	6.73511e-06	0.000103388	DOWN
WDTC1	0	1.293	-1.197	6.73462e-06	0.000103388	DOWN
LOC105604689	0	1.406	-1.2669	6.73658e-06	0.000103388	DOWN
STAC	0	1.441	-1.28719	6.7356e-06	0.000103388	DOWN
TOP3B	0	1.498	-1.32079	6.73658e-06	0.000103388	DOWN
LOC106991366	0	1.639	-1.39989	6.73658e-06	0.000103388	DOWN
C1H1orf87	0	1.765	-1.46742	6.73609e-06	0.000103388	DOWN
MGST1	0	4.659	-2.5006	6.73609e-06	0.000103388	DOWN
DHRS3	0	6.523	-2.91134	6.7356e-06	0.000103388	DOWN
TMEM143	1.799	4.794	-1.04978	6.77319e-06	0.00010386	DOWN
SHC1	1.9	4.762	-0.990444	6.78004e-06	0.000103869	DOWN
MMP11	0.173	1.963	-1.3369	6.78557e-06	0.000103869	DOWN
LOC105612688	1.964	3.259	-0.522936	6.83067e-06	0.000104289	DOWN
TNK1	0.9515	2.476	-0.832691	6.82911e-06	0.000104289	DOWN
ARHGAP21	1.132	2.872	-0.860673	6.83067e-06	0.000104289	DOWN
PEMT	0.6967	2.462	-1.02873	6.8943e-06	0.000105169	DOWN
LOC105611334	0.1761	1.224	-0.919502	7.03351e-06	0.000107122	DOWN
LOC101116011	0.173	1.288	-0.964029	7.03443e-06	0.000107122	DOWN
NME6	1.051	2.7	-0.851416	7.06245e-06	0.000107456	DOWN
EN2	7.1	12	-0.683083	7.07543e-06	0.000107561	DOWN
SPATA25	0.213	1.177	-0.84397	7.28962e-06	0.000110642	DOWN
SRPX	0.5694	2.058	-0.962393	7.29057e-06	0.000110642	DOWN
SYNE1	6.773	15.7	-1.10291	7.30068e-06	0.0001107	DOWN
CLCF1	5.568	9.143	-0.62697	7.33304e-06	0.000111024	DOWN
LOC101120489	2.228	11.84	-1.99255	7.33465e-06	0.000111024	DOWN
LOC105610823	1.258	3.557	-1.01272	7.35536e-06	0.000111243	DOWN
LOC101117289	2.606	3.563	-0.339647	7.38484e-06	0.000111593	STABLE
KANSL1L	6.094	4.911	0.263204	7.40742e-06	0.000111743	STABLE
LBH	4.911	5.079	-0.0404727	7.40703e-06	0.000111743	STABLE
LOC101113111	1.689	3.922	-0.872165	7.46165e-06	0.00011237	DOWN
CUL9	1.792	4.164	-0.887463	7.46126e-06	0.00011237	DOWN
PSMA8	3.638	5.331	-0.44889	7.49664e-06	0.000112801	STABLE
SVOP	1.213	2.633	-0.714951	7.55133e-06	0.000112934	DOWN
MEF2D	0.6106	1.737	-0.765047	7.55612e-06	0.000112934	DOWN
KHSRP	0.4797	1.693	-0.864068	7.55661e-06	0.000112934	DOWN
ZBTB46	0.3909	1.714	-0.964225	7.55612e-06	0.000112934	DOWN
LOC101119975	7.33	15.57	-0.991784	7.5514e-06	0.000112934	DOWN
MMP16	0.4839	2.083	-1.05479	7.55513e-06	0.000112934	DOWN
SYNGAP1	0.2564	1.781	-1.14651	7.55661e-06	0.000112934	DOWN
PBXIP1	0.4258	2.599	-1.33569	7.55612e-06	0.000112934	DOWN
BORCS7	5.297	4.05	0.318331	7.57273e-06	0.000113079	STABLE
NRF1	0.8979	3.142	-1.12602	7.59792e-06	0.00011336	DOWN
FKTN	0.6848	1.766	-0.715416	7.64517e-06	0.000113585	DOWN
MYOM1	0.6927	1.904	-0.778927	7.64425e-06	0.000113585	DOWN
UGGT1	0.4694	1.56	-0.801071	7.64517e-06	0.000113585	DOWN
HEXB	0.6927	2.17	-0.905253	7.64517e-06	0.000113585	DOWN
EFCAB6	0.3491	1.953	-1.13034	7.63466e-06	0.000113585	DOWN
PPP1R3E	6.679	2.796	1.01628	7.72535e-06	0.00011468	UP
RANBP3L	1.798	1.489	0.169027	7.83039e-06	0.00011508	STABLE
SPATA33	0.9676	1.194	-0.157456	7.83039e-06	0.00011508	STABLE
LOC106991194	0.8918	1.315	-0.290993	7.83039e-06	0.00011508	STABLE
RFX2	0.4358	0.9079	-0.410169	7.83039e-06	0.00011508	STABLE
EMSY	1.198	2.067	-0.48043	7.80731e-06	0.00011508	STABLE
XRRA1	0.5694	1.424	-0.627307	7.83039e-06	0.00011508	DOWN
EFNA5	0.3909	1.159	-0.6343	7.83039e-06	0.00011508	DOWN
USP2	127.1	199.9	-0.649382	7.7628e-06	0.00011508	DOWN
RGL3	0.4797	1.379	-0.685022	7.82988e-06	0.00011508	DOWN
LOC105605424	1.774	3.645	-0.743503	7.80159e-06	0.00011508	DOWN
MTSS1L	2.546	5.136	-0.791156	7.80642e-06	0.00011508	DOWN
LOC101104041	1.238	2.933	-0.813117	7.80687e-06	0.00011508	DOWN
MED22	5.429	5.561	-0.0292547	7.8985e-06	0.000115888	STABLE
MSTO1	2.424	5.765	-0.982349	7.89809e-06	0.000115888	DOWN
SUSD6	1.95	2.83	-0.376629	7.9127e-06	0.000116	STABLE
FLNB	3.265	5.19	-0.537455	8.02435e-06	0.00011754	DOWN
PURB	5.1	4.608	0.121418	8.06087e-06	0.000117977	STABLE
WDR35	5.983	6.782	-0.15637	8.07053e-06	0.000118021	STABLE
TMEM135	6.268	12.51	-0.894843	8.10521e-06	0.00011843	DOWN
SETD7	1.311	2.96	-0.776707	8.12273e-06	0.000118588	DOWN
MSRA	1.105	1.667	-0.341274	8.1877e-06	0.000119255	STABLE
CMIP	2.177	3.298	-0.436023	8.18868e-06	0.000119255	STABLE
DBP	0.3491	1.937	-1.12241	8.18123e-06	0.000119255	DOWN
HELT	5.313	6.098	-0.169208	8.21674e-06	0.000119565	STABLE
OTOGL	1.988	3.639	-0.634781	8.24493e-06	0.00011968	DOWN
MTCL1	1.523	3.238	-0.748151	8.24449e-06	0.00011968	DOWN
AMMECR1	2.618	7.306	-1.1989	8.24449e-06	0.00011968	DOWN
B4GALT1	14.85	29	-0.92084	8.2795e-06	0.000120083	DOWN
EHMT1	3.175	5.471	-0.632067	8.29833e-06	0.000120159	DOWN
CITED1	0.173	5.793	-2.53384	8.2924e-06	0.000120159	DOWN
LRRC8B	5.328	9.219	-0.691522	8.31529e-06	0.000120306	DOWN
PSD2	1.155	1.927	-0.441547	8.34389e-06	0.000120621	STABLE
PLK4	6.903	13.11	-0.836563	8.36177e-06	0.000120781	DOWN
GJD2	3.958	2.35	0.565795	8.47334e-06	0.000121902	UP
PPP1R17	3.751	2.585	0.406033	8.47385e-06	0.000121902	STABLE
DNAJC12	1.476	2.341	-0.431852	8.47385e-06	0.000121902	STABLE
KIAA1324	0.9485	2.002	-0.623622	8.47334e-06	0.000121902	DOWN
FGF18	0.9379	1.992	-0.626873	8.47284e-06	0.000121902	DOWN
SHB	4.249	4.085	0.0459404	8.48399e-06	0.000121949	STABLE
TMED6	7.956	18.16	-1.09752	8.49295e-06	0.000121978	DOWN
THUMPD2	4.396	8.047	-0.745673	8.52987e-06	0.000122409	DOWN
FBXL2	9.65	7.453	0.333355	8.59709e-06	0.000123274	STABLE
CCDC102B	4.684	5.033	-0.0861305	8.60508e-06	0.000123288	STABLE
LOC101115410	6.598	5.009	0.338522	8.62853e-06	0.000123325	STABLE
AOC2	1.123	1.809	-0.403975	8.62499e-06	0.000123325	STABLE
LRRTM2	1.512	2.348	-0.414409	8.62402e-06	0.000123325	STABLE
MYPOP	2.316	2.986	-0.265443	8.68405e-06	0.000123747	STABLE
LOC105604207	1.353	2.882	-0.72227	8.68405e-06	0.000123747	DOWN
TMEM260	1.549	3.895	-0.941614	8.68454e-06	0.000123747	DOWN
RAB13	5.708	12.53	-1.01244	8.70006e-06	0.000123747	DOWN
SLC26A2	4.805	10.75	-1.01737	8.70006e-06	0.000123747	DOWN
LOC101103356	1.393	4.5	-1.20063	8.6977e-06	0.000123747	DOWN
LOC101112606	0.3891	2.629	-1.38562	8.71875e-06	0.000123913	DOWN
CNIH2	1.698	1.452	0.138044	8.76849e-06	0.000124121	STABLE
SPACA4	2.062	2	0.0297587	8.76849e-06	0.000124121	STABLE
PREX1	1.499	1.976	-0.251694	8.76745e-06	0.000124121	STABLE
GORASP1	1.19	1.689	-0.296193	8.76797e-06	0.000124121	STABLE
EML3	1.231	1.994	-0.424285	8.76745e-06	0.000124121	STABLE
ACOT8	3.858	3.177	0.217868	8.79735e-06	0.00012443	STABLE
FCGRT	2.015	7.85	-1.55372	8.88762e-06	0.000125606	DOWN
ZNF407	4.339	3.251	0.328729	8.91363e-06	0.000125607	STABLE
TMEM255A	1.622	1.928	-0.159657	8.91612e-06	0.000125607	STABLE
ZNF214	1.287	2.534	-0.628196	8.91612e-06	0.000125607	DOWN
BHMG1	1.609	3.064	-0.639288	8.91512e-06	0.000125607	DOWN
SPEF2	1.906	3.593	-0.660147	8.97741e-06	0.000126316	DOWN
LOC101119987	11.76	25.06	-1.02966	8.9807e-06	0.000126316	DOWN
CRHR2	3.034	4.716	-0.502905	9.08713e-06	0.000127711	DOWN
TMEM237	4.043	6.417	-0.556463	9.10292e-06	0.000127831	DOWN
TBC1D17	8.141	13.6	-0.675949	9.18265e-06	0.000128849	DOWN
PIGM	2.917	6.152	-0.868598	9.20585e-06	0.000129072	DOWN
CAMK1D	2.283	5.946	-1.08114	9.28127e-06	0.000130026	DOWN
ITGB3BP	27.56	54.56	-0.959899	9.40187e-06	0.000131611	DOWN
RYR3	2.934	4.004	-0.347057	9.48214e-06	0.000132053	STABLE
CSRP2BP	4.386	5.917	-0.361074	9.4857e-06	0.000132053	STABLE
PIK3R5	2.4	3.613	-0.439927	9.48264e-06	0.000132053	STABLE
EIF4EBP3	4.093	6.775	-0.610343	9.46635e-06	0.000132053	DOWN
TFAP2A	1.953	3.753	-0.68653	9.48315e-06	0.000132053	DOWN
ABCC10	1.685	3.387	-0.70793	9.48214e-06	0.000132053	DOWN
HIF1A	144.6	272.7	-0.910907	9.48016e-06	0.000132053	DOWN
MMACHC	1.895	5.479	-1.1623	9.55185e-06	0.000132869	DOWN
NGFRAP1	5.452	6.995	-0.309369	9.56549e-06	0.000132954	STABLE
UVSSA	1.525	2.634	-0.525671	9.59333e-06	0.000133237	DOWN
FADS3	12.13	14.33	-0.223692	9.61843e-06	0.00013348	STABLE
CACNA2D1	2.451	5.714	-0.96034	9.69365e-06	0.000134419	DOWN
BSX	0.3861	1.713	-0.968913	9.71203e-06	0.000134568	DOWN
SEC14L5	2.103	3.135	-0.414069	9.79451e-06	0.000135498	STABLE
PKD2L1	2.031	3.308	-0.507289	9.79451e-06	0.000135498	DOWN
LRRN2	1.688	3.55	-0.759315	9.86598e-06	0.00013638	DOWN
WEE1	4.082	2.8	0.419495	9.91817e-06	0.000136783	STABLE
NME9	0.173	1.591	-1.14352	9.91501e-06	0.000136783	DOWN
B3GNT2	3.457	12.84	-1.63484	9.91828e-06	0.000136783	DOWN
LMAN2L	2.861	5.402	-0.729582	9.95375e-06	0.000137165	DOWN
WDR93	4.983	6.856	-0.393025	1.01009e-05	0.000137647	STABLE
TOPAZ1	6.125	8.375	-0.395939	1.0026e-05	0.000137647	STABLE
LOC101109701	2.954	4.321	-0.428603	1.01902e-05	0.000137647	STABLE
LOC106991536	4.043	6.828	-0.634333	1.00094e-05	0.000137647	DOWN
BRF2	3.082	5.918	-0.761121	1.0008e-05	0.000137647	DOWN
SH3GL2	0	0.7088	-0.772997	1.02053e-05	0.000137647	DOWN
ECHDC1	0	0.7209	-0.783181	1.0206e-05	0.000137647	DOWN
LOC101120178	0	0.7466	-0.804532	1.0206e-05	0.000137647	DOWN
GAL3ST3	0	0.7843	-0.835392	1.02068e-05	0.000137647	DOWN
KCTD1	0	0.8079	-0.854311	1.02053e-05	0.000137647	DOWN
CCDC121	3.213	6.681	-0.866342	1.01141e-05	0.000137647	DOWN
FIGF	0	0.8505	-0.887936	1.0206e-05	0.000137647	DOWN
COLEC10	0	0.8655	-0.899583	1.02039e-05	0.000137647	DOWN
ACTN4	0	0.8795	-0.910329	1.02053e-05	0.000137647	DOWN
CAMKV	0	0.9122	-0.935261	1.02046e-05	0.000137647	DOWN
NXPH1	0	0.9596	-0.970563	1.0206e-05	0.000137647	DOWN
ARID4B	19.39	39.5	-0.989871	1.01486e-05	0.000137647	DOWN
RNF220	1.616	4.266	-1.00943	1.0191e-05	0.000137647	DOWN
TFE3	0	1.029	-1.02064	1.02053e-05	0.000137647	DOWN
IFT122	2.832	6.781	-1.022	1.01009e-05	0.000137647	DOWN
CCDC57	0	1.039	-1.02773	1.02039e-05	0.000137647	DOWN
SLC35D2	0	1.061	-1.04338	1.02053e-05	0.000137647	DOWN
LRP1	0	1.071	-1.05	1.02068e-05	0.000137647	DOWN
ZNF674	0	1.264	-1.17867	1.02068e-05	0.000137647	DOWN
TEX36	0	1.278	-1.18778	1.0206e-05	0.000137647	DOWN
GALNT2	0	1.667	-1.41527	1.02053e-05	0.000137647	DOWN
MTFP1	0	2.317	-1.7297	1.02068e-05	0.000137647	DOWN
TMEM136	0	2.98	-1.99286	1.0206e-05	0.000137647	DOWN
ING2	6.69	7.904	-0.211504	1.02896e-05	0.000138237	STABLE
CFAP43	3.094	5.079	-0.570457	1.02752e-05	0.000138237	DOWN
CD226	5.016	9.174	-0.757953	1.02896e-05	0.000138237	DOWN
RAD9B	0.1761	1.386	-1.02082	1.02726e-05	0.000138237	DOWN
TMEM132D	0.1761	1.544	-1.11311	1.02733e-05	0.000138237	DOWN
BCL6	19.03	35.84	-0.879226	1.03047e-05	0.000138335	DOWN
GLP1R	4.64	6.119	-0.335915	1.04091e-05	0.000139418	STABLE
TGIF2	3.107	4.546	-0.433425	1.04069e-05	0.000139418	STABLE
ZSWIM5	0.6558	2.113	-0.911009	1.03991e-05	0.000139418	DOWN
SYMPK	6.155	10.13	-0.637146	1.04871e-05	0.000140357	DOWN
SPATA6L	1.859	4.217	-0.867773	1.0528e-05	0.000140798	DOWN
LOC101103154	3.193	2.561	0.23553	1.05955e-05	0.000141487	STABLE
GYS1	0.9139	2.676	-0.941716	1.05949e-05	0.000141487	DOWN
B4GALT2	6.312	8.459	-0.37145	1.06141e-05	0.000141616	STABLE
SUMF2	0.1761	1.133	-0.859117	1.06452e-05	0.000141616	DOWN
RASGRP3	0.173	1.154	-0.876831	1.06452e-05	0.000141616	DOWN
LOC101103401	0.213	1.32	-0.935591	1.06439e-05	0.000141616	DOWN
TAGAP	0.173	1.473	-1.07588	1.06418e-05	0.000141616	DOWN
ITGAV	3.763	7.322	-0.805115	1.07551e-05	0.00014292	DOWN
TMEM150C	0.74	2.565	-1.03497	1.07594e-05	0.00014292	DOWN
ENPEP	4.124	3.433	0.208876	1.07894e-05	0.000143111	STABLE
LOC105606759	2.35	4.1	-0.606131	1.079e-05	0.000143111	DOWN
LOC101117600	2.657	4.579	-0.609225	1.08576e-05	0.0001439	DOWN
IL17RB	8.698	8.961	-0.0385267	1.08921e-05	0.000144141	STABLE
IGDCC4	3.282	7.224	-0.941426	1.08916e-05	0.000144141	DOWN
CCNG2	10.3	21.72	-1.00711	1.09124e-05	0.000144302	DOWN
SPHAR	2.211	4.917	-0.881982	1.09465e-05	0.000144644	DOWN
ZNF236	2.268	5.084	-0.896386	1.09644e-05	0.000144773	DOWN
ATXN2L	2.751	5.632	-0.822257	1.10106e-05	0.00014506	DOWN
CEP72	0.173	1.129	-0.860257	1.10265e-05	0.00014506	DOWN
CAPN15	0.1761	1.149	-0.869668	1.10272e-05	0.00014506	DOWN
HSPA12B	1.165	3.091	-0.917663	1.0997e-05	0.00014506	DOWN
FAM3C	0.6106	2.495	-1.11763	1.10265e-05	0.00014506	DOWN
BUD13	15.04	24.78	-0.685228	1.10795e-05	0.000145639	DOWN
NAT6	8.09	13.81	-0.704607	1.11414e-05	0.000146344	DOWN
PADI6	1738	1150	0.595486	1.13804e-05	0.000149373	UP
ALK	0.2564	1.084	-0.730156	1.14259e-05	0.000149535	DOWN
FHDC1	0.213	1.068	-0.769272	1.14266e-05	0.000149535	DOWN
NARS2	3.63	6.908	-0.7724	1.14107e-05	0.000149535	DOWN
BCL11A	0.4358	1.636	-0.876639	1.14251e-05	0.000149535	DOWN
RANBP17	3.291	4.749	-0.422114	1.1441e-05	0.000149613	STABLE
SCN10A	0.7258	2.332	-0.949033	1.15162e-05	0.000150486	DOWN
SCRIB	4.578	9.973	-0.976251	1.15891e-05	0.000151326	DOWN
AHSA2	4.848	6.221	-0.304344	1.16504e-05	0.000152015	STABLE
CARD9	3.325	1.122	1.02742	1.18345e-05	0.000152099	UP
RET	1.587	0.9051	0.441541	1.1836e-05	0.000152099	STABLE
HECA	1.381	1.369	0.0069225	1.1836e-05	0.000152099	STABLE
LOC101117358	6.582	6.865	-0.0528359	1.18119e-05	0.000152099	STABLE
GDPD5	0.93	1.062	-0.0952409	1.18368e-05	0.000152099	STABLE
FBXO46	3.094	4.552	-0.439515	1.1835e-05	0.000152099	STABLE
MYADM	0.4797	1.029	-0.45543	1.1836e-05	0.000152099	STABLE
HMGCLL1	0.5167	1.126	-0.487541	1.18338e-05	0.000152099	STABLE
LOC101111233	0.8712	1.642	-0.49793	1.1836e-05	0.000152099	STABLE
CCDC65	0.7818	1.525	-0.503008	1.18368e-05	0.000152099	DOWN
NEK11	0.4797	1.172	-0.553705	1.18353e-05	0.000152099	DOWN
PPP2R5B	0.4358	1.162	-0.590537	1.18353e-05	0.000152099	DOWN
ABHD16B	0.4358	1.193	-0.611024	1.18368e-05	0.000152099	DOWN
LOC106990150	0.3909	1.13	-0.614825	1.18353e-05	0.000152099	DOWN
SPPL2B	0.5127	1.32	-0.617055	1.1836e-05	0.000152099	DOWN
PNMA1	0.3909	1.255	-0.696931	1.18375e-05	0.000152099	DOWN
OLFM4	0.4358	1.403	-0.74304	1.18375e-05	0.000152099	DOWN
FCMR	0.4797	1.493	-0.752444	1.18338e-05	0.000152099	DOWN
ACAP1	0.4358	1.448	-0.769497	1.1836e-05	0.000152099	DOWN
NAA25	2.736	5.429	-0.782948	1.17583e-05	0.000152099	DOWN
OXR1	15.93	31.29	-0.931094	1.1712e-05	0.000152099	DOWN
ARL3	2.137	5.295	-1.00486	1.18822e-05	0.000152562	DOWN
IER3	3.698	6.622	-0.698155	1.19533e-05	0.000153363	DOWN
GRHL1	3.532	7.302	-0.873245	1.20165e-05	0.000154062	DOWN
CALCOCO1	3.012	4.535	-0.464327	1.20358e-05	0.000154198	STABLE
TRHR	2.333	3.245	-0.349061	1.21407e-05	0.000155429	STABLE
KRT10	4.859	5.685	-0.190325	1.21813e-05	0.000155836	STABLE
PLK5	3.619	3.331	0.0928544	1.22677e-05	0.000156828	STABLE
ABCA1	2.483	1.525	0.464009	1.23237e-05	0.000157089	STABLE
SOSTDC1	0.9603	1.589	-0.401142	1.23237e-05	0.000157089	STABLE
ADAT2	0.9385	2.381	-0.802543	1.23215e-05	0.000157089	DOWN
LOC101105554	0.9633	2.846	-0.970172	1.23237e-05	0.000157089	DOWN
BRSK1	2.185	4.136	-0.689298	1.23663e-05	0.000157518	DOWN
TRMT5	3.524	9.959	-1.27634	1.24324e-05	0.000158247	DOWN
RNASEH1	5.646	13.35	-1.11007	1.24425e-05	0.000158261	DOWN
RPL23A	112.1	197.9	-0.813994	1.24596e-05	0.000158365	DOWN
RERG	2.543	2.005	0.237869	1.24892e-05	0.000158513	STABLE
LOC101108416	7.095	12.89	-0.778575	1.24859e-05	0.000158513	DOWN
ZNF292	15.17	12.3	0.28218	1.2592e-05	0.00015967	STABLE
ALS2CL	3.233	6.853	-0.89151	1.25984e-05	0.00015967	DOWN
POLK	4.106	9.103	-0.984647	1.26247e-05	0.000159889	DOWN
LOC101122211	2.417	3.385	-0.360074	1.26664e-05	0.000160302	STABLE
SFRP1	5.298	4.447	0.20955	1.2739e-05	0.000161106	STABLE
TENM1	1.58	3.779	-0.889152	1.27715e-05	0.000161401	DOWN
TMEM170B	4.2	6.932	-0.60906	1.28365e-05	0.000162106	DOWN
ROBO2	10.59	17.25	-0.655476	1.28765e-05	0.00016238	DOWN
PDPK1	1.375	4.919	-1.31769	1.28675e-05	0.00016238	DOWN
HARS2	1.637	2.308	-0.326867	1.29049e-05	0.000162506	STABLE
45719	1.878	2.655	-0.344614	1.29049e-05	0.000162506	STABLE
IL1RAPL1	1.3	3.344	-0.91727	1.29688e-05	0.000163195	DOWN
TXNDC8	2.1	1.534	0.291031	1.31858e-05	0.000164986	STABLE
LOC101117215	1.569	2.08	-0.261843	1.31858e-05	0.000164986	STABLE
THSD7A	0.7718	1.381	-0.426369	1.3185e-05	0.000164986	STABLE
LOC101115838	1.229	2.02	-0.437771	1.3185e-05	0.000164986	STABLE
OTUB2	1.252	2.116	-0.469006	1.3185e-05	0.000164986	STABLE
ASPH	1.022	1.831	-0.485469	1.31827e-05	0.000164986	STABLE
LOC106991147	1.053	1.936	-0.515929	1.31835e-05	0.000164986	DOWN
CPNE4	2.529	7.356	-1.2435	1.31727e-05	0.000164986	DOWN
WRAP53	4.007	10.1	-1.14845	1.32019e-05	0.000165071	DOWN
SVBP	10.74	26.6	-1.23289	1.32396e-05	0.000165425	DOWN
PLEKHM3	1.478	2.083	-0.315012	1.33344e-05	0.000166492	STABLE
LOC101106409	2.121	4.149	-0.722525	1.33589e-05	0.000166679	DOWN
HSH2D	1.584	4.306	-1.03797	1.33717e-05	0.000166722	DOWN
APC2	2.699	2.482	0.0873745	1.34003e-05	0.000166843	STABLE
LOC101119050	1.288	3.132	-0.852866	1.34003e-05	0.000166843	DOWN
FEZ2	13.27	14.64	-0.132424	1.35438e-05	0.000168511	STABLE
KIAA0754	5.178	4.741	0.105839	1.36504e-05	0.000169718	STABLE
C1H21orf2	3.803	5.448	-0.425004	1.37361e-05	0.000170663	STABLE
HEMK1	3.099	2.786	0.11481	1.37769e-05	0.00017081	STABLE
ARID3B	1.634	2.812	-0.533532	1.37761e-05	0.00017081	DOWN
ST6GALNAC1	1.118	2.232	-0.609618	1.37761e-05	0.00017081	DOWN
ARHGEF2	3.672	6.134	-0.610637	1.38298e-05	0.000171266	DOWN
ABCC1	13.33	29.83	-1.10489	1.3833e-05	0.000171266	DOWN
TAP2	1.133	3.371	-1.03496	1.38477e-05	0.000171328	DOWN
PMPCA	2.355	3.533	-0.434273	1.39388e-05	0.000172334	STABLE
FICD	3.852	4.604	-0.207906	1.39609e-05	0.000172487	STABLE
C11H17orf96	6.777	10.41	-0.553019	1.40158e-05	0.000172932	DOWN
FKBP7	3.296	7.665	-1.01227	1.40165e-05	0.000172932	DOWN
GPR19	32.29	62.43	-0.930368	1.41187e-05	0.000174072	DOWN
TMEM25	3.078	5.165	-0.596098	1.41744e-05	0.000174636	DOWN
GK5	3.51	6.349	-0.704384	1.42296e-05	0.000175195	DOWN
LRRC45	3.206	5.873	-0.708427	1.42421e-05	0.000175227	DOWN
KIF18A	221.9	302.5	-0.445453	1.42692e-05	0.000175438	STABLE
ZNF418	2.806	3.469	-0.231637	1.43085e-05	0.000175799	STABLE
MCF2	7.051	10.81	-0.552341	1.43262e-05	0.000175894	DOWN
EME1	2.106	5.256	-1.01009	1.44531e-05	0.000177329	DOWN
GPAT2	2.965	5.239	-0.654128	1.45311e-05	0.000178162	DOWN
GTF3C5	0.5639	2.207	-1.03597	1.45573e-05	0.00017836	DOWN
PRDM1	2.114	4.218	-0.744477	1.4626e-05	0.000179078	DOWN
LARP6	2.346	1.889	0.211787	1.47041e-05	0.000179288	STABLE
RNF135	2.794	2.535	0.102048	1.47041e-05	0.000179288	STABLE
CHRNA5	6.932	6.598	0.0619718	1.46768e-05	0.000179288	STABLE
MCTP1	1.762	1.898	-0.0695179	1.47033e-05	0.000179288	STABLE
TUBAL3	1.684	3.177	-0.637807	1.47033e-05	0.000179288	DOWN
BRINP3	3.232	6.628	-0.85016	1.46899e-05	0.000179288	DOWN
MED12	6.035	7.677	-0.302694	1.48336e-05	0.000180743	STABLE
FOXN1	1.88	3.571	-0.666389	1.48541e-05	0.000180868	DOWN
GRM5	5.057	3.746	0.351956	1.53325e-05	0.000182253	STABLE
NADSYN1	5.271	4.942	0.0777063	1.4993e-05	0.000182253	STABLE
POU1F1	1.865	3.69	-0.711048	1.53317e-05	0.000182253	DOWN
CFAP99	0	0.6404	-0.714043	1.53563e-05	0.000182253	DOWN
POU4F1	2.565	4.857	-0.716102	1.50914e-05	0.000182253	DOWN
LOC105602668	0	0.6807	-0.749026	1.53563e-05	0.000182253	DOWN
IFI44L	0	0.7066	-0.771107	1.53563e-05	0.000182253	DOWN
ZIC3	0	0.755	-0.811471	1.53574e-05	0.000182253	DOWN
PDZD9	0	0.7686	-0.822569	1.53574e-05	0.000182253	DOWN
LOC101123120	0	0.7743	-0.827284	1.53585e-05	0.000182253	DOWN
NEU3	0	0.7849	-0.835818	1.53563e-05	0.000182253	DOWN
HYKK	0	0.8043	-0.851473	1.53596e-05	0.000182253	DOWN
C14H19orf68	0	0.8051	-0.852104	1.53574e-05	0.000182253	DOWN
GPR180	0	0.8732	-0.905473	1.53585e-05	0.000182253	DOWN
ZC3HAV1	0	0.8757	-0.907397	1.53596e-05	0.000182253	DOWN
CXXC4	0	0.8821	-0.912347	1.53585e-05	0.000182253	DOWN
GIPC3	0	0.9253	-0.945056	1.53585e-05	0.000182253	DOWN
TMEM68	5.746	12.3	-0.979295	1.51131e-05	0.000182253	DOWN
LAT2	0	0.9911	-0.993531	1.53596e-05	0.000182253	DOWN
SPATA13	0	1.011	-1.00814	1.53585e-05	0.000182253	DOWN
THEM6	0	1.066	-1.04651	1.53574e-05	0.000182253	DOWN
MAPK12	0	1.073	-1.05165	1.53585e-05	0.000182253	DOWN
TSPAN18	0	1.152	-1.1054	1.53574e-05	0.000182253	DOWN
CELF4	0	1.163	-1.11288	1.53596e-05	0.000182253	DOWN
CDKN1A	3.795	9.5	-1.13061	1.51756e-05	0.000182253	DOWN
COMTD1	0	1.19	-1.13067	1.53574e-05	0.000182253	DOWN
CARNS1	0	1.194	-1.13387	1.53596e-05	0.000182253	DOWN
LOC101110593	0	1.227	-1.15508	1.53596e-05	0.000182253	DOWN
KIAA1024L	1.552	4.697	-1.15836	1.52745e-05	0.000182253	DOWN
TMEM145	0	1.238	-1.1624	1.53552e-05	0.000182253	DOWN
ICAM3	0	1.244	-1.16595	1.53574e-05	0.000182253	DOWN
GALNT8	0	1.297	-1.19957	1.53596e-05	0.000182253	DOWN
LOC101102649	0	1.315	-1.21118	1.53596e-05	0.000182253	DOWN
PRX	0	1.364	-1.2412	1.53563e-05	0.000182253	DOWN
ATF3	1.082	3.944	-1.24732	1.50553e-05	0.000182253	DOWN
SLC5A11	0	1.536	-1.34258	1.53596e-05	0.000182253	DOWN
MFAP2	2.047	7.199	-1.42814	1.49834e-05	0.000182253	DOWN
BEX2	0	4.227	-2.38594	1.53574e-05	0.000182253	DOWN
MVP	1596	1041	0.615639	1.5379e-05	0.000182272	UP
EIF5A	10.43	21.12	-0.952186	1.53817e-05	0.000182272	DOWN
PYROXD2	0.213	1.492	-1.03875	1.54407e-05	0.000182783	DOWN
MXRA8	0.213	11.75	-3.39432	1.54456e-05	0.000182783	DOWN
ZNF565	5.955	4.174	0.426743	1.55709e-05	0.000183737	STABLE
LOC101111099	0.6527	1.636	-0.673603	1.55739e-05	0.000183737	DOWN
SIAH2	6.288	11.58	-0.787924	1.55781e-05	0.000183737	DOWN
SHMT1	5.839	12.07	-0.934499	1.5541e-05	0.000183737	DOWN
PKIA	2.427	6.509	-1.1318	1.55701e-05	0.000183737	DOWN
GAS2	42.6	71.86	-0.740702	1.57282e-05	0.000185383	DOWN
LOC101123112	6.506	9.582	-0.495427	1.57683e-05	0.000185732	STABLE
LOC101122971	7.312	4.219	0.671365	1.58249e-05	0.000186274	UP
FAM174A	0.1761	1.005	-0.769545	1.59956e-05	0.000187909	DOWN
TMEM8A	0.1761	1.499	-1.08759	1.59956e-05	0.000187909	DOWN
CROCC	0.2564	1.768	-1.1394	1.59956e-05	0.000187909	DOWN
LOC101118703	0.6488	2.023	-0.874525	1.61068e-05	0.000188964	DOWN
COQ10A	0.8358	2.883	-1.08071	1.61068e-05	0.000188964	DOWN
DHRSX	2.672	5.063	-0.723368	1.61248e-05	0.000189049	DOWN
ATP8B4	4.411	7.573	-0.664059	1.62591e-05	0.000190498	DOWN
AMACR	2.037	3.999	-0.718962	1.63032e-05	0.000190888	DOWN
PIF1	7.097	7.914	-0.138758	1.63325e-05	0.00019108	STABLE
LOC101114909	0.9988	2.713	-0.89347	1.63412e-05	0.00019108	DOWN
ZNF333	5.622	12.76	-1.05468	1.63747e-05	0.000191345	DOWN
SMDT1	2.498	4.557	-0.667842	1.64812e-05	0.000192462	DOWN
POP1	6.32	6.999	-0.127895	1.65185e-05	0.00019277	STABLE
LPP	0.5694	2.248	-1.0493	1.65665e-05	0.000193099	DOWN
NUDT13	0.4258	2.075	-1.1088	1.65685e-05	0.000193099	DOWN
LOC101102546	3.562	1.914	0.646795	1.66552e-05	0.000193616	UP
B3GALT6	3.835	5.807	-0.493627	1.66567e-05	0.000193616	STABLE
ATG16L2	0.6488	1.552	-0.630208	1.66542e-05	0.000193616	DOWN
PLA2G2F	4.316	7.739	-0.717162	1.66457e-05	0.000193616	DOWN
DCAF5	6.699	16.26	-1.16429	1.67346e-05	0.000194394	DOWN
ATP7A	4.102	5.274	-0.298453	1.68244e-05	0.000195309	STABLE
CPT2	1.038	3.568	-1.16459	1.68407e-05	0.00019537	DOWN
NIPAL3	6.958	8.631	-0.275195	1.68777e-05	0.000195589	STABLE
DNAH12	0.5621	2.111	-0.993896	1.68817e-05	0.000195589	DOWN
NFYA	5.482	3.754	0.447368	1.69818e-05	0.00019662	STABLE
NUDT11	10.01	13.98	-0.444072	1.7038e-05	0.000197141	STABLE
AFF3	7.955	17.69	-1.0613	1.70533e-05	0.000197189	DOWN
ZXDB	1.708	2.014	-0.154491	1.71588e-05	0.000197505	STABLE
PITX2	0.4261	1.26	-0.664539	1.71577e-05	0.000197505	DOWN
PTGES3	0.173	0.8908	-0.688748	1.71577e-05	0.000197505	DOWN
CCDC125	0.173	0.9021	-0.697357	1.71566e-05	0.000197505	DOWN
CCDC83	0.6106	1.851	-0.823891	1.71588e-05	0.000197505	DOWN
ELF5	0.5167	1.812	-0.890747	1.71566e-05	0.000197505	DOWN
MAPK1	0.213	1.337	-0.94627	1.71566e-05	0.000197505	DOWN
DNAH10	4.715	1.707	1.07797	1.72242e-05	0.000197883	UP
IQUB	0.6858	1.449	-0.538687	1.72233e-05	0.000197883	DOWN
SLC30A6	0.6088	1.806	-0.802771	1.72252e-05	0.000197883	DOWN
VTA1	85.05	130.7	-0.614186	1.73127e-05	0.000198759	DOWN
AP1AR	9.336	12.59	-0.39465	1.73472e-05	0.000198897	STABLE
MFSD3	12.61	26.97	-1.03945	1.73374e-05	0.000198897	DOWN
LOC101110417	3.154	5.867	-0.725006	1.74409e-05	0.000199842	DOWN
FAM185A	4.068	4.31	-0.0673508	1.75151e-05	0.000200441	STABLE
CUX1	2.905	6.404	-0.922951	1.75159e-05	0.000200441	DOWN
LOC105603545	1.66	1.218	0.262571	1.77668e-05	0.000200739	STABLE
VSIG2	1.223	0.9853	0.163197	1.77668e-05	0.000200739	STABLE
PLIN1	1.033	1.432	-0.258808	1.77679e-05	0.000200739	STABLE
ACER2	0.5127	0.9942	-0.398666	1.7769e-05	0.000200739	STABLE
RAB38	0.4258	0.9442	-0.447456	1.77657e-05	0.000200739	STABLE
LOC105605306	0.3518	0.8483	-0.45129	1.77668e-05	0.000200739	STABLE
TMEM262	0.4839	1.086	-0.491616	1.77668e-05	0.000200739	STABLE
COG4	2.645	4.135	-0.494514	1.77175e-05	0.000200739	STABLE
HNRNPLL	0.5167	1.169	-0.516091	1.77657e-05	0.000200739	DOWN
LOC101121643	0.4836	1.166	-0.546194	1.77679e-05	0.000200739	DOWN
LOC101117326	0.5127	1.22	-0.553493	1.77679e-05	0.000200739	DOWN
GLT8D2	0.3518	1.032	-0.587794	1.77679e-05	0.000200739	DOWN
TMED1	0.4839	1.232	-0.589228	1.77679e-05	0.000200739	DOWN
LPO	0.6106	1.489	-0.628237	1.77679e-05	0.000200739	DOWN
IL23R	0.1761	0.8213	-0.631019	1.7769e-05	0.000200739	DOWN
MON1A	0.4358	1.258	-0.652998	1.77679e-05	0.000200739	DOWN
LOC101105510	0.4261	1.313	-0.6975	1.77679e-05	0.000200739	DOWN
ARMT1	0.4358	1.394	-0.737738	1.77679e-05	0.000200739	DOWN
LOC101110243	0.2564	1.136	-0.765604	1.77668e-05	0.000200739	DOWN
TRIQK	7.714	13.85	-0.769489	1.7685e-05	0.000200739	DOWN
BAG5	4.877	10.49	-0.967408	1.78048e-05	0.000200904	DOWN
SRSF6	3.851	10.35	-1.22622	1.78064e-05	0.000200904	DOWN
NTPCR	311.1	201.9	0.621049	1.7851e-05	0.000201279	UP
USH2A	5.662	11.44	-0.901238	1.78828e-05	0.000201509	DOWN
CRTC1	1.324	1.87	-0.30428	1.79687e-05	0.000202219	STABLE
PGPEP1	1.664	2.927	-0.559644	1.79687e-05	0.000202219	DOWN
SHISA4	1.41	2.687	-0.613688	1.84163e-05	0.00020648	DOWN
MRPL40	0.8618	2.023	-0.699156	1.84132e-05	0.00020648	DOWN
PKN3	0.8615	2.044	-0.709528	1.84174e-05	0.00020648	DOWN
MLXIP	0.9988	2.452	-0.788516	1.84174e-05	0.00020648	DOWN
FSCB	0.8297	2.268	-0.836641	1.84163e-05	0.00020648	DOWN
TPMT	17.32	36.61	-1.03796	1.8359e-05	0.00020648	DOWN
RGS7BP	2.41	3.578	-0.425037	1.85583e-05	0.000207676	STABLE
LONRF3	1.343	2.873	-0.725321	1.85593e-05	0.000207676	DOWN
TBC1D14	11	26.81	-1.21256	1.85437e-05	0.000207676	DOWN
PRMT1	3.609	3.823	-0.065512	1.86343e-05	0.000208384	STABLE
ERI2	7.859	8.27	-0.0654516	1.86643e-05	0.000208587	STABLE
SHROOM2	4.554	5.316	-0.18556	1.87594e-05	0.000209517	STABLE
RPP14	4.882	8.645	-0.713593	1.89317e-05	0.000211308	DOWN
LOC106990908	3.96	2.377	0.554866	1.90425e-05	0.000212143	UP
TPGS2	3.956	2.408	0.540146	1.90414e-05	0.000212143	UP
LOC105601988	1.046	1.775	-0.43922	1.90404e-05	0.000212143	STABLE
C4H7orf72	5.215	9.969	-0.819756	1.92814e-05	0.000214669	DOWN
LOC101107660	5.104	2.864	0.659495	1.93001e-05	0.000214743	UP
ZFP36L1	8.227	15.57	-0.84454	1.93482e-05	0.000215007	DOWN
YOD1	2.763	6.718	-1.03622	1.9342e-05	0.000215007	DOWN
HSD17B11	6.167	11.4	-0.791287	1.94397e-05	0.000215888	DOWN
UHRF2	2289	1699	0.430012	1.95108e-05	0.000216541	STABLE
CCDC103	3.992	1.26	1.14367	1.96856e-05	0.000217279	UP
XYLB	2.15	1.832	0.153472	1.96812e-05	0.000217279	STABLE
ANXA5	1.164	1.338	-0.111671	1.96856e-05	0.000217279	STABLE
FBXL18	1.115	1.538	-0.263302	1.96867e-05	0.000217279	STABLE
HEATR3	0.9952	1.466	-0.305936	1.96878e-05	0.000217279	STABLE
ZCCHC12	1.372	1.941	-0.310265	1.96878e-05	0.000217279	STABLE
PXT1	1.002	1.524	-0.334815	1.96878e-05	0.000217279	STABLE
LOC101117028	1.027	1.579	-0.347169	1.96867e-05	0.000217279	STABLE
STARD10	0.6082	1.371	-0.560257	1.96845e-05	0.000217279	DOWN
PROB1	2.882	2.089	0.329484	1.97975e-05	0.000218353	STABLE
SGCE	4.809	6.816	-0.428077	1.98348e-05	0.000218628	STABLE
LOC101123417	2.407	2.711	-0.123519	1.9861e-05	0.000218781	STABLE
LOC101111733	1.822	3.313	-0.611722	1.99173e-05	0.000219264	DOWN
ACCSL	4029	2623	0.618964	2.0096e-05	0.000220686	UP
DUT	911.7	642.8	0.503627	2.0096e-05	0.000220686	UP
ASS1	1.65	3.635	-0.80666	2.00598e-05	0.000220686	DOWN
RCN3	2.851	7.036	-1.06143	2.00964e-05	0.000220686	DOWN
SREBF1	7.19	15.6	-1.01901	2.02338e-05	0.000222057	DOWN
TTC28	6.462	2.724	1.00259	2.0442e-05	0.000223821	UP
SLC39A11	2.86	2.271	0.239075	2.04452e-05	0.000223821	STABLE
SRR	1.22	2.119	-0.490317	2.04388e-05	0.000223821	STABLE
RBM44	8.067	11.82	-0.499334	2.04134e-05	0.000223821	STABLE
PLEK	5.345	13.84	-1.22582	2.0473e-05	0.000223987	DOWN
CREB3L3	5.175	3.377	0.496443	2.05512e-05	0.000224565	STABLE
GIT1	2.601	3.225	-0.230514	2.05492e-05	0.000224565	STABLE
CLUH	7.92	4.926	0.590051	2.05886e-05	0.000224707	UP
SACS	3.348	3.895	-0.170958	2.05896e-05	0.000224707	STABLE
C15H11orf49	2.513	4.829	-0.730427	2.06914e-05	0.000225678	DOWN
MVB12A	1.408	3.341	-0.850507	2.07776e-05	0.000226478	DOWN
NMT2	4.221	7.223	-0.655498	2.1073e-05	0.000229557	DOWN
LRRC8E	3.385	2.374	0.378202	2.11097e-05	0.000229815	STABLE
TOR2A	3.717	8.419	-0.997573	2.11882e-05	0.000230527	DOWN
SASH1	2.542	7.097	-1.19292	2.12644e-05	0.000231215	DOWN
TAPT1	121.8	149.4	-0.29256	2.13159e-05	0.000231632	STABLE
PLEK2	3.006	3.051	-0.0162217	2.13551e-05	0.000231915	STABLE
FRMPD1	2.948	4.13	-0.377844	2.1393e-05	0.000232185	STABLE
BAP1	1.752	5.032	-1.13218	2.14438e-05	0.000232593	DOWN
ANXA6	8.425	9.233	-0.11871	2.14958e-05	0.000233014	STABLE
PPFIA2	5.53	7.631	-0.402498	2.16124e-05	0.000234135	STABLE
EFCAB9	4.273	1.974	0.826336	2.18016e-05	0.000235463	UP
UNC5CL	4.62	2.426	0.714156	2.17982e-05	0.000235463	UP
CRLF1	2.75	1.909	0.366379	2.18005e-05	0.000235463	STABLE
LEXM	2.125	2.165	-0.0183792	2.17994e-05	0.000235463	STABLE
LOC101106855	1.764	3.081	-0.56228	2.18005e-05	0.000235463	DOWN
ZNF414	4.105	7.542	-0.742657	2.18403e-05	0.000235593	DOWN
VAMP2	4.06	9.693	-1.07951	2.1828e-05	0.000235593	DOWN
TRMT44	2.378	6.301	-1.11194	2.18559e-05	0.000235617	DOWN
GALNT13	3.588	2.886	0.239761	2.18793e-05	0.000235726	STABLE
BRD1	2.971	6.386	-0.895309	2.18988e-05	0.000235792	DOWN
ADCY3	4.553	5.981	-0.330224	2.19438e-05	0.000236133	STABLE
SYNPO2	1.892	4.765	-0.99516	2.20076e-05	0.000236675	DOWN
RYR2	2.617	3.323	-0.257337	2.20361e-05	0.000236838	STABLE
LRIG2	7.145	16.42	-1.09693	2.23007e-05	0.000239536	DOWN
PNPLA4	2.179	1.848	0.158314	2.24005e-05	0.000240307	STABLE
ZNF582	3.429	5.328	-0.514736	2.24132e-05	0.000240307	DOWN
ZNF704	0.3861	1.489	-0.844469	2.24018e-05	0.000240307	DOWN
FBXL21	3.862	2.079	0.658992	2.25987e-05	0.000241053	UP
KCNIP4	11.06	7.771	0.459198	2.25116e-05	0.000241053	STABLE
ACVR1C	1.555	2.44	-0.429232	2.25963e-05	0.000241053	STABLE
ZNF451	123.6	169.3	-0.450858	2.29415e-05	0.000241053	STABLE
UNC93B1	0	0.5364	-0.619598	2.29601e-05	0.000241053	DOWN
EML1	0	0.5876	-0.666876	2.29585e-05	0.000241053	DOWN
CACNG3	0	0.6443	-0.71751	2.29601e-05	0.000241053	DOWN
LY96	0	0.6692	-0.739166	2.29585e-05	0.000241053	DOWN
DNTT	0	0.7547	-0.811255	2.29569e-05	0.000241053	DOWN
LAMP3	0	0.8014	-0.849157	2.29569e-05	0.000241053	DOWN
CAD	0	0.8092	-0.85536	2.29569e-05	0.000241053	DOWN
LOC101107463	7.717	14.82	-0.860185	2.27998e-05	0.000241053	DOWN
LOC101102818	0	0.8357	-0.876297	2.29521e-05	0.000241053	DOWN
MYOM3	0	0.8553	-0.891624	2.29537e-05	0.000241053	DOWN
LIN28B	0	0.8637	-0.898157	2.29585e-05	0.000241053	DOWN
PLSCR5	0	0.8658	-0.899786	2.29601e-05	0.000241053	DOWN
LOC106991303	0	0.8688	-0.902124	2.29601e-05	0.000241053	DOWN
LOC101102450	0	0.9093	-0.933076	2.29601e-05	0.000241053	DOWN
FBXL22	2.346	5.406	-0.937192	2.27593e-05	0.000241053	DOWN
CBLN2	0	0.9187	-0.940117	2.29569e-05	0.000241053	DOWN
COL28A1	0	0.9532	-0.965809	2.29601e-05	0.000241053	DOWN
SLC28A3	0	0.9793	-0.985021	2.29585e-05	0.000241053	DOWN
C11H17orf97	1.77	4.637	-1.02503	2.2739e-05	0.000241053	DOWN
KPNA5	0	1.038	-1.0268	2.29585e-05	0.000241053	DOWN
RYR1	0	1.053	-1.03784	2.29569e-05	0.000241053	DOWN
CHST8	0	1.07	-1.04963	2.29537e-05	0.000241053	DOWN
BFAR	0	1.073	-1.05183	2.29521e-05	0.000241053	DOWN
B4GALNT1	0	1.144	-1.10062	2.29601e-05	0.000241053	DOWN
LOC106990132	0	1.196	-1.13483	2.29569e-05	0.000241053	DOWN
CHD5	0	1.399	-1.26248	2.29553e-05	0.000241053	DOWN
MIEF2	0	1.516	-1.33124	2.29569e-05	0.000241053	DOWN
KCTD2	0	1.907	-1.53952	2.29585e-05	0.000241053	DOWN
GRK5	0	2.185	-1.67111	2.29569e-05	0.000241053	DOWN
TNS3	0	2.447	-1.78539	2.29585e-05	0.000241053	DOWN
AMOTL2	0	4.031	-2.33097	2.29585e-05	0.000241053	DOWN
LOC101103530	0.213	1.372	-0.967472	2.30624e-05	0.000241841	DOWN
PPP1R1C	0.173	1.469	-1.07396	2.3061e-05	0.000241841	DOWN
AKR1D1	4.565	4.951	-0.096692	2.31098e-05	0.000242179	STABLE
C6H4orf36	5.666	11.77	-0.938245	2.31221e-05	0.000242179	DOWN
ZYG11B	11.62	12	-0.0427433	2.31707e-05	0.000242401	STABLE
DNAJB2	0.7361	2.285	-0.920018	2.31598e-05	0.000242401	DOWN
IKZF4	3.162	2.994	0.0595987	2.32888e-05	0.000243349	STABLE
USP22	4.16	5.586	-0.352214	2.32808e-05	0.000243349	STABLE
LOC101102548	1.114	2.195	-0.595704	2.33357e-05	0.000243551	DOWN
ACSS3	1.167	2.773	-0.800195	2.33345e-05	0.000243551	DOWN
PHF6	6.101	10.75	-0.726233	2.35144e-05	0.000245272	DOWN
PTPRT	1.306	3.082	-0.824073	2.35605e-05	0.000245512	DOWN
PARD6A	1.26	3.129	-0.869507	2.35652e-05	0.000245512	DOWN
POLI	5.344	13.09	-1.15129	2.3659e-05	0.000246343	DOWN
C23H18orf21	6.827	14.77	-1.01049	2.36893e-05	0.000246514	DOWN
NAGPA	0.173	1.044	-0.801303	2.38763e-05	0.000247891	DOWN
ZNF394	0.213	1.507	-1.04726	2.38763e-05	0.000247891	DOWN
MTA2	0.1761	1.565	-1.125	2.38763e-05	0.000247891	DOWN
PLPPR1	0.4258	3.787	-1.74731	2.38778e-05	0.000247891	DOWN
FAM35A	23.42	43.05	-0.850743	2.39444e-05	0.000248291	DOWN
IFIT5	0.3491	1.754	-1.02958	2.39409e-05	0.000248291	DOWN
CCND1	1.612	2.835	-0.554054	2.41124e-05	0.000249887	DOWN
LOC101123559	2.848	3.235	-0.138185	2.42067e-05	0.00025057	STABLE
CCDC112	10.19	12.01	-0.217151	2.41982e-05	0.00025057	STABLE
PHYHIPL	100.2	148.8	-0.566718	2.43219e-05	0.000251616	DOWN
UHRF1BP1	6.328	13.3	-0.964508	2.43685e-05	0.000251951	DOWN
IVD	5.17	6.161	-0.215025	2.45077e-05	0.000253241	STABLE
PRR14L	51.07	89.23	-0.793092	2.45575e-05	0.000253608	DOWN
IFIT3	3.662	2.525	0.403471	2.47832e-05	0.000254625	STABLE
MOK	3.779	3.264	0.164505	2.47856e-05	0.000254625	STABLE
PDGFD	2.389	2.269	0.0520141	2.47796e-05	0.000254625	STABLE
PHYHD1	0.9203	1.779	-0.533273	2.47471e-05	0.000254625	DOWN
RBMS3	1.916	3.532	-0.636011	2.47856e-05	0.000254625	DOWN
PRKD2	0.173	0.8889	-0.687342	2.4719e-05	0.000254625	DOWN
SYN3	0.1761	1.197	-0.901382	2.4719e-05	0.000254625	DOWN
HDAC5	0.6676	2.511	-1.0741	2.47205e-05	0.000254625	DOWN
GSPT2	0.2564	1.684	-1.09531	2.4719e-05	0.000254625	DOWN
DGKD	2.979	4.02	-0.335286	2.48899e-05	0.000255548	STABLE
SNX17	4.237	2.606	0.538259	2.49727e-05	0.000256249	UP
TCTA	3.819	5.961	-0.530553	2.50177e-05	0.000256562	DOWN
UMAD1	12.46	27.78	-1.0967	2.51624e-05	0.000257897	DOWN
GXYLT1	3.505	7.144	-0.854277	2.5255e-05	0.000258696	DOWN
PUS7	0.7473	1.28	-0.383929	2.55852e-05	0.000260482	STABLE
RSG1	0.6088	1.591	-0.687418	2.55832e-05	0.000260482	DOWN
USP27X	1.025	2.426	-0.758468	2.55804e-05	0.000260482	DOWN
DKK2	0.6488	1.802	-0.765105	2.55804e-05	0.000260482	DOWN
FBXO48	0.173	1.022	-0.785524	2.55899e-05	0.000260482	DOWN
CDC42EP1	0.983	2.428	-0.789782	2.55818e-05	0.000260482	DOWN
HINT3	3.678	7.598	-0.878245	2.55771e-05	0.000260482	DOWN
LOC101114294	0.9885	2.659	-0.879655	2.55818e-05	0.000260482	DOWN
PAG1	0.173	1.226	-0.924503	2.55914e-05	0.000260482	DOWN
UHRF1BP1L	8.081	16.47	-0.943601	2.55179e-05	0.000260482	DOWN
DSTYK	0.6676	3.2	-1.33259	2.55868e-05	0.000260482	DOWN
SMTNL2	7.47	8.559	-0.174398	2.56728e-05	0.000261108	STABLE
RPE65	5.458	13.73	-1.18925	2.56825e-05	0.000261108	DOWN
KLHL21	3.738	2.408	0.475564	2.57155e-05	0.000261293	STABLE
GPR135	2.823	3.693	-0.295566	2.5763e-05	0.000261475	STABLE
OVCA2	1.849	2.896	-0.451309	2.5758e-05	0.000261475	STABLE
ARL10	9.543	6.248	0.540656	2.6447e-05	0.000265065	UP
ACTRT3	1.66	0.9892	0.419395	2.64899e-05	0.000265065	STABLE
VSIG1	1.223	0.7745	0.325136	2.64883e-05	0.000265065	STABLE
ARHGEF17	3.325	2.657	0.241792	2.64899e-05	0.000265065	STABLE
PRDM8	1.223	1.043	0.121727	2.64899e-05	0.000265065	STABLE
PLEKHA6	1.138	1.063	0.0521028	2.64883e-05	0.000265065	STABLE
CSRNP1	7.481	7.309	0.0294847	2.64482e-05	0.000265065	STABLE
TNFRSF25	1.223	1.303	-0.0508384	2.64915e-05	0.000265065	STABLE
RAB37	1.222	1.58	-0.215606	2.64867e-05	0.000265065	STABLE
LOC101112162	0.8918	1.265	-0.25957	2.64899e-05	0.000265065	STABLE
PRODH2	0.5088	0.8984	-0.33141	2.64915e-05	0.000265065	STABLE
HEXA	0.4821	0.8859	-0.347606	2.64851e-05	0.000265065	STABLE
LOC105607580	3.816	5.282	-0.383364	2.62714e-05	0.000265065	STABLE
REXO4	0.5088	1.001	-0.40699	2.64883e-05	0.000265065	STABLE
CSMD3	0.4258	0.912	-0.423334	2.64899e-05	0.000265065	STABLE
CFAP47	3.579	5.774	-0.564975	2.63158e-05	0.000265065	DOWN
RSPH14	0.4258	1.131	-0.580016	2.64883e-05	0.000265065	DOWN
ST3GAL2	1.614	2.996	-0.61235	2.64404e-05	0.000265065	DOWN
MX1	0.4836	1.289	-0.625464	2.64883e-05	0.000265065	DOWN
KATNAL2	0.4839	1.35	-0.663309	2.64899e-05	0.000265065	DOWN
TRIL	1.164	2.84	-0.8275	2.64418e-05	0.000265065	DOWN
LYRM5	12.99	23.9	-0.831416	2.62831e-05	0.000265065	DOWN
FAT1	5.449	10.61	-0.847726	2.64722e-05	0.000265065	DOWN
PRPS1L1	0.213	1.188	-0.851101	2.64899e-05	0.000265065	DOWN
DERL3	0.1761	1.139	-0.862939	2.64899e-05	0.000265065	DOWN
SLC22A23	4.553	4.187	0.0984609	2.65784e-05	0.000265784	STABLE
SNX21	3.217	7.157	-0.951793	2.67122e-05	0.000266971	DOWN
TNFRSF12A	3.108	7.6	-1.06599	2.68104e-05	0.000267801	DOWN
KAZALD1	2.672	3.407	-0.263347	2.72792e-05	0.000272329	STABLE
MCOLN3	3.501	1.411	0.900475	2.73293e-05	0.000272368	UP
RUSC2	1.111	2.16	-0.58212	2.73293e-05	0.000272368	DOWN
SEMA3C	0.9445	2.654	-0.910231	2.73293e-05	0.000272368	DOWN
CTXN2	2.359	2.879	-0.207415	2.74142e-05	0.000272921	STABLE
ARL5A	1.824	2.582	-0.343412	2.74156e-05	0.000272921	STABLE
TMEM200A	11.54	28.83	-1.24989	2.75923e-05	0.000274526	DOWN
PRKRIR	1.623	2.964	-0.595441	2.76087e-05	0.000274534	DOWN
R3HCC1L	4.253	6.722	-0.555829	2.78717e-05	0.000276994	DOWN
REEP5	11.14	10.66	0.0583659	2.80674e-05	0.000278782	STABLE
FILIP1L	3.98	5.167	-0.308479	2.81265e-05	0.000279211	STABLE
LOC101110859	2.929	1.706	0.538398	2.82702e-05	0.000279261	UP
PGRMC1	2.642	2.306	0.139612	2.82702e-05	0.000279261	STABLE
UROS	1.657	1.621	0.0199448	2.8245e-05	0.000279261	STABLE
SLC5A1	1.569	1.667	-0.0543293	2.82435e-05	0.000279261	STABLE
ARL16	1.448	1.754	-0.17001	2.82435e-05	0.000279261	STABLE
TARS2	1.788	2.218	-0.207165	2.82673e-05	0.000279261	STABLE
BCO1	1.773	2.811	-0.458527	2.82717e-05	0.000279261	STABLE
YIPF1	7.99	12.79	-0.617552	2.82736e-05	0.000279261	DOWN
ZCCHC9	6.569	16.01	-1.16819	2.82254e-05	0.000279261	DOWN
FSD2	2.291	3.136	-0.329906	2.83084e-05	0.000279449	STABLE
HJURP	26.16	38.11	-0.526367	2.83908e-05	0.000280105	DOWN
FAM3A	3.72	7.748	-0.890285	2.8463e-05	0.00028053	DOWN
JMJD4	3.228	6.938	-0.908767	2.84656e-05	0.00028053	DOWN
IFI35	5.388	5.235	0.0349778	2.85954e-05	0.000281653	STABLE
ATAT1	3.934	4.657	-0.197202	2.8633e-05	0.000281709	STABLE
LOC101115640	33.58	77.03	-1.17398	2.86217e-05	0.000281709	DOWN
LOC101102718	12.2	20.26	-0.687577	2.86937e-05	0.000282149	DOWN
CREBRF	10.03	9.672	0.0472272	2.89073e-05	0.000284092	STABLE
RBFA	3.376	1.82	0.63404	2.9185e-05	0.000284199	UP
VWA3B	2.234	1.481	0.382205	2.91835e-05	0.000284199	STABLE
BANP	2.074	1.584	0.25036	2.91915e-05	0.000284199	STABLE
B3GAT3	2.566	2.029	0.235141	2.9182e-05	0.000284199	STABLE
RAB39B	2.32	1.882	0.204324	2.91835e-05	0.000284199	STABLE
MADD	1.414	1.503	-0.0523134	2.91899e-05	0.000284199	STABLE
TIGD7	1.405	1.622	-0.124744	2.91915e-05	0.000284199	STABLE
LOC101113860	1.443	1.79	-0.19121	2.91883e-05	0.000284199	STABLE
TMEM220	1.396	1.805	-0.227472	2.91835e-05	0.000284199	STABLE
ZNF623	0.9909	1.453	-0.301058	2.91899e-05	0.000284199	STABLE
CCDC17	1.605	2.254	-0.320831	2.91686e-05	0.000284199	STABLE
DUOX1	1.673	2.405	-0.349175	2.9185e-05	0.000284199	STABLE
LOC101121036	1.415	2.078	-0.350258	2.91915e-05	0.000284199	STABLE
RAB4A	0.9345	1.582	-0.416553	2.91867e-05	0.000284199	STABLE
NMRK2	1.119	1.86	-0.432363	2.91915e-05	0.000284199	STABLE
GTF2H4	0.9385	1.701	-0.478733	2.91851e-05	0.000284199	STABLE
GRIA1	1.252	2.201	-0.507472	2.91776e-05	0.000284199	DOWN
UEVLD	5.156	2.835	0.682561	2.93221e-05	0.000285314	UP
CSDC2	1.692	5.31	-1.22873	2.9391e-05	0.000285827	DOWN
MAP6D1	5.122	5.496	-0.0856616	2.95026e-05	0.000286755	STABLE
SMPD3	3.902	7.182	-0.739198	2.96223e-05	0.00028776	DOWN
RING1	5.162	6.873	-0.353372	2.96795e-05	0.000287857	STABLE
SLC35G2	2.337	5.29	-0.914743	2.96743e-05	0.000287857	DOWN
CENPBD1	3.455	7.801	-0.982333	2.96812e-05	0.000287857	DOWN
SNX22	6.192	8.437	-0.391867	2.983e-05	0.000289141	STABLE
RAPGEF3	4.446	4.306	0.0377617	3.00846e-05	0.00029129	STABLE
FNIP2	2.853	3.315	-0.163437	3.00846e-05	0.00029129	STABLE
ZCCHC11	2.641	7.6	-1.24016	3.01248e-05	0.00029152	DOWN
ZNF507	11.21	22.68	-0.9552	3.04181e-05	0.000294197	DOWN
LOC101110699	3.933	4.858	-0.247941	3.05783e-05	0.000295584	STABLE
LOC101118761	3.605	5.294	-0.450937	3.06291e-05	0.000295752	STABLE
TRIM52	16.7	29.72	-0.795305	3.06124e-05	0.000295752	DOWN
KLC1	3.145	4.824	-0.490402	3.08109e-05	0.000297346	STABLE
ZIM2	47.79	91.42	-0.921592	3.09318e-05	0.000298349	DOWN
LOC106991608	2.474	2.333	0.0597518	3.10278e-05	0.000298786	STABLE
MLLT6	2.922	3.686	-0.25681	3.10263e-05	0.000298786	STABLE
DFFB	1.742	2.815	-0.476451	3.10233e-05	0.000298786	STABLE
STMN3	2.508	2.232	0.118256	3.1095e-05	0.000299198	STABLE
FANCI	141.2	193.2	-0.449346	3.11472e-05	0.000299198	STABLE
MPPE1	0.833	1.952	-0.687642	3.1152e-05	0.000299198	DOWN
SRD5A1	1.144	2.856	-0.847114	3.11552e-05	0.000299198	DOWN
LOC101116517	1.548	6.024	-1.46275	3.11451e-05	0.000299198	DOWN
RPP25	1.578	4.676	-1.1387	3.12634e-05	0.000300074	DOWN
PTPRF	4.816	10.79	-1.01919	3.13399e-05	0.000300645	DOWN
PLXND1	6.566	11.54	-0.728757	3.14708e-05	0.000301737	DOWN
DMRT2	3.559	6.761	-0.767337	3.15121e-05	0.00030197	DOWN
NIPAL2	3.336	3.421	-0.0278612	3.15677e-05	0.000302338	STABLE
STK19	5.52	8.963	-0.61176	3.16378e-05	0.000302845	DOWN
RNF122	13.36	19.91	-0.541427	3.17949e-05	0.000304185	DOWN
PAPPA2	2.652	3.891	-0.421533	3.19961e-05	0.000305944	STABLE
RGS10	4.426	2.447	0.654821	3.20947e-05	0.00030639	UP
LOC106991818	1.427	1.614	-0.107039	3.20947e-05	0.00030639	STABLE
RAB24	1.388	1.622	-0.134706	3.20947e-05	0.00030639	STABLE
BLOC1S6	9.55	13.88	-0.496645	3.22464e-05	0.000307673	STABLE
LOC101112856	1.79	4.428	-0.960041	3.22661e-05	0.000307694	DOWN
SCAI	6.457	4.493	0.441116	3.23926e-05	0.000308734	STABLE
MBTPS2	2.782	4.105	-0.432674	3.2538e-05	0.000309619	STABLE
PHEX	2.252	3.948	-0.605357	3.2538e-05	0.000309619	DOWN
PHACTR1	5.53	9.571	-0.694915	3.25174e-05	0.000309619	DOWN
CAP1	9.473	16.2	-0.715324	3.27322e-05	0.000311145	DOWN
ZNF286A	7.954	16.1	-0.933187	3.27336e-05	0.000311145	DOWN
GSTM3	3735	2440	0.613849	3.30011e-05	0.000313351	UP
MTX3	4.289	3.402	0.264869	3.29977e-05	0.000313351	STABLE
CSRNP3	1.047	2.245	-0.664515	3.30989e-05	0.000314111	DOWN
MTERF1	8.545	11.01	-0.331742	3.32044e-05	0.000314943	STABLE
SPOCK1	4.686	6.541	-0.407335	3.33725e-05	0.000316043	STABLE
C9H8orf33	3.091	6.608	-0.895108	3.3374e-05	0.000316043	DOWN
HPRT1	6.603	14.48	-1.02564	3.33685e-05	0.000316043	DOWN
GZF1	8.437	5.69	0.496374	3.356e-05	0.000316462	STABLE
LOC101102822	4.516	4.52	-0.00113312	3.3532e-05	0.000316462	STABLE
RHBDD3	3.649	4.487	-0.239191	3.35335e-05	0.000316462	STABLE
ALKBH4	2.94	4.44	-0.465481	3.37377e-05	0.000316462	STABLE
LOC101119745	0	0.5326	-0.616011	3.40962e-05	0.000316462	DOWN
PTER	0	0.55	-0.632268	3.40916e-05	0.000316462	DOWN
RBM38	0	0.637	-0.711031	3.40962e-05	0.000316462	DOWN
ADCK1	0	0.6379	-0.711843	3.40985e-05	0.000316462	DOWN
PIGB	0	0.6453	-0.718318	3.40962e-05	0.000316462	DOWN
CCDC13	0	0.6505	-0.722926	3.40892e-05	0.000316462	DOWN
NTNG2	0	0.6603	-0.731412	3.40916e-05	0.000316462	DOWN
LOC101112474	0	0.6687	-0.738711	3.40869e-05	0.000316462	DOWN
LOC101122103	0	0.6692	-0.739166	3.40962e-05	0.000316462	DOWN
LOC101114349	0	0.6772	-0.746086	3.40916e-05	0.000316462	DOWN
DCAF12L2	0	0.6872	-0.754663	3.40916e-05	0.000316462	DOWN
WDR90	0	0.7449	-0.803118	3.40985e-05	0.000316462	DOWN
LOC101113823	0	0.7463	-0.804314	3.40939e-05	0.000316462	DOWN
ABCB6	0	0.7583	-0.814173	3.40939e-05	0.000316462	DOWN
AHRR	0	0.7753	-0.828033	3.40985e-05	0.000316462	DOWN
HSD11B1L	0	0.7892	-0.839323	3.40939e-05	0.000316462	DOWN
P2RY11	0	0.8068	-0.85347	3.40985e-05	0.000316462	DOWN
LOC101105864	0	0.8154	-0.860283	3.40962e-05	0.000316462	DOWN
LOC105606901	0	0.8272	-0.869664	3.40962e-05	0.000316462	DOWN
TNFAIP8L3	0	0.8295	-0.871429	3.40985e-05	0.000316462	DOWN
TMEM74	0	0.8651	-0.899277	3.40916e-05	0.000316462	DOWN
HCST	0	0.8872	-0.916275	3.40985e-05	0.000316462	DOWN
PTPRS	0	0.9205	-0.941502	3.40962e-05	0.000316462	DOWN
FHL2	0	0.9266	-0.946041	3.40962e-05	0.000316462	DOWN
ACE	0	0.9293	-0.948109	3.40985e-05	0.000316462	DOWN
ZNF362	0	0.9433	-0.958501	3.40985e-05	0.000316462	DOWN
PLA2G12B	0	0.9472	-0.961428	3.40962e-05	0.000316462	DOWN
HPN	0	0.9986	-0.998956	3.40962e-05	0.000316462	DOWN
RHCG	0	1.38	-1.2512	3.40985e-05	0.000316462	DOWN
RAB31	0	1.476	-1.30789	3.40962e-05	0.000316462	DOWN
RIMS3	0	1.632	-1.39593	3.40985e-05	0.000316462	DOWN
CCNA1	0	1.661	-1.41214	3.40962e-05	0.000316462	DOWN
ACSF2	0	2.879	-1.95581	3.40939e-05	0.000316462	DOWN
GPX7	0	7.967	-3.16458	3.40985e-05	0.000316462	DOWN
CBX4	1.511	2.194	-0.347076	3.42029e-05	0.000316882	STABLE
LTB	3.916	5.679	-0.442114	3.42343e-05	0.000316882	STABLE
ABLIM2	1.205	2.362	-0.608119	3.42674e-05	0.000316882	DOWN
LOC101103165	1.679	3.146	-0.630295	3.42259e-05	0.000316882	DOWN
GTF3A	1.156	2.59	-0.735533	3.42691e-05	0.000316882	DOWN
CLN5	0.8682	2.141	-0.749613	3.42639e-05	0.000316882	DOWN
IGFBP3	0.1761	1.324	-0.982942	3.42018e-05	0.000316882	DOWN
DIS3L2	4.033	5.217	-0.304933	3.44584e-05	0.00031834	STABLE
MAP3K7CL	5.289	8.486	-0.592847	3.44808e-05	0.00031834	DOWN
PTPN20	5.095	9.814	-0.827194	3.44793e-05	0.00031834	DOWN
SCAMP5	6.271	13.21	-0.966592	3.45629e-05	0.000318765	DOWN
SOBP	3.921	9.25	-1.0587	3.45614e-05	0.000318765	DOWN
LOC101111334	2.409	3.536	-0.412137	3.47744e-05	0.000320548	STABLE
ABI3	1.951	3.63	-0.649853	3.49118e-05	0.000321647	DOWN
HSDL2	8.776	13.54	-0.573034	3.49744e-05	0.000321905	DOWN
ORAI2	3.555	6.114	-0.643343	3.49762e-05	0.000321905	DOWN
PPP6R3	7.618	11.77	-0.567386	3.50598e-05	0.000322506	DOWN
LMBR1L	2.023	2.98	-0.396725	3.50894e-05	0.000322611	STABLE
CARD10	4.867	4.628	0.0599119	3.54402e-05	0.000324318	STABLE
CRABP1	1.174	1.976	-0.453289	3.53658e-05	0.000324318	STABLE
DNAAF3	0.8042	1.601	-0.527702	3.53417e-05	0.000324318	DOWN
THEM4	1.744	3.483	-0.70814	3.54037e-05	0.000324318	DOWN
LOC106991242	0.7258	1.922	-0.759648	3.53456e-05	0.000324318	DOWN
QRICH2	0.173	1.036	-0.795535	3.5402e-05	0.000324318	DOWN
PUS10	4.014	8.763	-0.961355	3.54355e-05	0.000324318	DOWN
SMOC2	0.74	2.472	-0.996778	3.53456e-05	0.000324318	DOWN
ARRDC3	0.6815	3.491	-1.41717	3.53998e-05	0.000324318	DOWN
FAT3	8.546	8.248	0.0456937	3.55406e-05	0.000325069	STABLE
C2CD2	4.747	5.814	-0.245717	3.57821e-05	0.000327109	STABLE
LOC101120850	6.494	3.113	0.865675	3.61793e-05	0.000330227	UP
LOC442994	2.809	2.557	0.098735	3.61793e-05	0.000330227	STABLE
CDC42EP3	9.295	19.35	-0.983162	3.61549e-05	0.000330227	DOWN
RBM41	10.96	18.87	-0.732495	3.62118e-05	0.000330354	DOWN
NAAA	2.752	2.875	-0.0466249	3.63985e-05	0.000331574	STABLE
ZNF496	2.366	2.582	-0.0894577	3.64019e-05	0.000331574	STABLE
TC2N	1.917	2.961	-0.441707	3.64002e-05	0.000331574	STABLE
NMUR2	1.396	1.801	-0.225372	3.65205e-05	0.000332076	STABLE
ADRBK1	9.293	14.56	-0.59607	3.65336e-05	0.000332076	DOWN
BFSP2	0.6858	1.696	-0.677663	3.65205e-05	0.000332076	DOWN
C1H1orf189	2.609	5.177	-0.775173	3.65697e-05	0.000332076	DOWN
LOC101122777	7.413	13.51	-0.786704	3.64968e-05	0.000332076	DOWN
PSMF1	16.76	36.24	-1.06825	3.65664e-05	0.000332076	DOWN
HBM	8.825	10.09	-0.175033	3.66483e-05	0.000332448	STABLE
LOC101118484	0.2564	1.458	-0.968246	3.66355e-05	0.000332448	DOWN
HMCN1	6.703	13.78	-0.940038	3.67746e-05	0.000333423	DOWN
C16H5orf47	7.629	13.09	-0.707718	3.68583e-05	0.00033401	DOWN
GPR52	2.868	3.678	-0.27401	3.69325e-05	0.000334511	STABLE
CTDSP2	11.81	21.6	-0.818883	3.70959e-05	0.00033582	DOWN
PGAP2	4.705	6.217	-0.339026	3.71694e-05	0.000336313	STABLE
LRRC41	2.703	3.049	-0.128887	3.7535e-05	0.000339289	STABLE
NR2F6	2.681	4.222	-0.504414	3.75368e-05	0.000339289	DOWN
LOC101121819	4.135	6.639	-0.573152	3.75817e-05	0.000339522	DOWN
LOC105605535	2.751	4.932	-0.661123	3.76261e-05	0.00033975	DOWN
YIF1B	1.092	3.412	-1.07642	3.76503e-05	0.000339794	DOWN
ELL3	2.199	2.131	0.0311355	3.76772e-05	0.000339863	STABLE
CHP1	10.29	20.08	-0.901409	3.773e-05	0.000340166	DOWN
GRAMD3	13.81	16.95	-0.27813	3.7856e-05	0.000340266	STABLE
TLE3	0.9639	2.079	-0.648872	3.79142e-05	0.000340266	DOWN
C14H16orf95	0.2564	1.135	-0.765249	3.79142e-05	0.000340266	DOWN
TTC29	0.4797	1.607	-0.817293	3.79052e-05	0.000340266	DOWN
ANKRD33B	0.3909	1.529	-0.862509	3.79097e-05	0.000340266	DOWN
PYGM	0.213	1.293	-0.918472	3.79142e-05	0.000340266	DOWN
PDE2A	0.173	1.224	-0.922882	3.79142e-05	0.000340266	DOWN
LOC101103749	0.3909	1.71	-0.962475	3.79097e-05	0.000340266	DOWN
SMO	0.4358	1.936	-1.03226	3.7912e-05	0.000340266	DOWN
HCN4	2.587	3.966	-0.469258	3.80569e-05	0.000341372	STABLE
PNP	3.821	7.923	-0.88818	3.83826e-05	0.00034412	DOWN
LOC101102541	7.711	6.104	0.294176	3.88088e-05	0.000346819	STABLE
AIG1	6.032	5.167	0.189366	3.92137e-05	0.000346819	STABLE
DGKG	1.018	1.06	-0.0297127	3.92283e-05	0.000346819	STABLE
ENPP6	0.6815	0.8508	-0.138379	3.92329e-05	0.000346819	STABLE
FAM109A	0.5694	0.7359	-0.145494	3.9226e-05	0.000346819	STABLE
LOC101111538	0.8918	1.18	-0.204468	3.9219e-05	0.000346819	STABLE
TMEM139	0.5694	0.827	-0.219248	3.92306e-05	0.000346819	STABLE
DDAH2	0.8918	1.22	-0.230615	3.92237e-05	0.000346819	STABLE
DENND2C	0.4797	0.8249	-0.302491	3.9226e-05	0.000346819	STABLE
USF1	0.93	1.502	-0.374693	3.9226e-05	0.000346819	STABLE
LOC105603932	0.6106	1.114	-0.392156	3.9226e-05	0.000346819	STABLE
LOC105605263	0.7836	1.343	-0.393552	3.89868e-05	0.000346819	STABLE
INCA1	0.513	1.061	-0.446217	3.92329e-05	0.000346819	STABLE
LOC101120207	0.6818	1.321	-0.465003	3.89826e-05	0.000346819	STABLE
IQCH	0.6815	1.329	-0.469753	3.92329e-05	0.000346819	STABLE
ODF4	0.5088	1.104	-0.479889	3.92306e-05	0.000346819	STABLE
ADAMTS14	1.138	1.991	-0.484332	3.89889e-05	0.000346819	STABLE
TLX3	0.5167	1.123	-0.485129	3.92283e-05	0.000346819	STABLE
LOC101108155	0.4261	1.124	-0.574802	3.92329e-05	0.000346819	DOWN
GRID1	0.4258	1.138	-0.584551	3.9226e-05	0.000346819	DOWN
LOC101120993	0.5127	1.284	-0.594294	3.92283e-05	0.000346819	DOWN
LSAMP	0.4839	1.257	-0.604873	3.92329e-05	0.000346819	DOWN
LOC101113251	0.3518	1.116	-0.646654	3.92329e-05	0.000346819	DOWN
CA4	0.6039	1.561	-0.675266	3.89847e-05	0.000346819	DOWN
C1QL3	0.5988	1.556	-0.676939	3.89784e-05	0.000346819	DOWN
CLDN23	0.2564	1.099	-0.740774	3.92283e-05	0.000346819	DOWN
[truncated: 15,682 more rows]

## Sheet: Sheet3
DEGs in Type 3 oocytes compared to other types of oocytes
Gene	Type3_TPM	other_TPM	log2FoldChange	pvalue	padj	change
LOC101122734	139.3	415.3	-1.56942	2.34391e-10	8.28807e-07	DOWN
LOC106990101	462.9	1432	-1.62666	1.45161e-10	8.28807e-07	DOWN
FMNL3	64.48	206.2	-1.66173	1.89557e-10	8.28807e-07	DOWN
GPX4	163.2	583.7	-1.83218	1.61544e-10	8.28807e-07	DOWN
CSNK1D	31.01	117.9	-1.893	2.34346e-10	8.28807e-07	DOWN
PGS1	124.9	356.9	-1.50679	4.88746e-10	1.08013e-06	DOWN
CD164L2	137.5	420	-1.60402	4.40384e-10	1.08013e-06	DOWN
GJA4	104.9	507.8	-2.26472	4.63908e-10	1.08013e-06	DOWN
RAP2C	234	91.84	1.33958	7.38211e-10	1.27131e-06	UP
GHITM	140.9	312.7	-1.1447	8.62881e-10	1.27131e-06	DOWN
LOC101102259	253	762.4	-1.5878	8.62881e-10	1.27131e-06	DOWN
TSACC	40.58	210.2	-2.34447	7.78331e-10	1.27131e-06	DOWN
RALA	902.2	541.1	0.736574	1.51134e-09	1.52249e-06	UP
VDAC3	146.9	356.9	-1.27481	1.17264e-09	1.52249e-06	DOWN
SDHC	233	580.9	-1.31438	1.36581e-09	1.52249e-06	DOWN
LOC101118849	126.8	337.7	-1.40643	1.55005e-09	1.52249e-06	DOWN
HAX1	57.58	219.1	-1.90987	1.29809e-09	1.52249e-06	DOWN
GAPDH	99.52	389.2	-1.95664	1.51147e-09	1.52249e-06	DOWN
MAPRE2	142.9	273.4	-0.931022	2.04526e-09	1.8538e-06	DOWN
DNAJA3	63.52	156.6	-1.28866	2.09706e-09	1.8538e-06	DOWN
SMNDC1	308.1	181.6	0.759309	2.26084e-09	1.90341e-06	UP
TSPAN5	172.4	339.6	-0.974111	2.49891e-09	2.00821e-06	DOWN
HMGXB4	270.6	139.8	0.948027	3.36827e-09	2.58917e-06	UP
PDCD6	38.15	127.2	-1.71191	3.53636e-09	2.60512e-06	DOWN
RNF4	108.1	284.9	-1.38963	3.71754e-09	2.62904e-06	DOWN
DEK	480.9	240.4	0.997652	4.10468e-09	2.68781e-06	UP
LOC105606568	191.2	462.9	-1.27143	4.10468e-09	2.68781e-06	DOWN
MVP	403.3	1368	-1.75989	4.31163e-09	2.72249e-06	DOWN
RAB6B	74.61	175.5	-1.22259	4.52946e-09	2.76141e-06	DOWN
SASS6	245.5	129.6	0.916372	4.9965e-09	2.81161e-06	UP
PDXP	132.4	348.2	-1.3883	5.24748e-09	2.81161e-06	DOWN
EIF3F	65.31	187.5	-1.50698	5.24791e-09	2.81161e-06	DOWN
LOC101110145	113.4	352.6	-1.62879	5.24791e-09	2.81161e-06	DOWN
RPL38	109.3	351.7	-1.67737	6.07676e-09	3.15991e-06	DOWN
ECT2	416.6	227	0.872863	7.3823e-09	3.18339e-06	UP
LOC105601854	246.3	570.4	-1.20818	6.37983e-09	3.18339e-06	DOWN
GTSF1	183.7	427.5	-1.2142	7.03241e-09	3.18339e-06	DOWN
COMMD4	37.76	128	-1.73479	7.36937e-09	3.18339e-06	DOWN
OGDHL	18.48	67.31	-1.81	7.02118e-09	3.18339e-06	DOWN
VKORC1	36.88	152.4	-2.01814	6.68741e-09	3.18339e-06	DOWN
LSM10	24.92	128.4	-2.31965	6.53238e-09	3.18339e-06	DOWN
LOC101112188	259.6	617.5	-1.2467	8.13359e-09	3.42385e-06	DOWN
GGA2	89.35	193.1	-1.10303	8.53661e-09	3.50994e-06	DOWN
CHAC1	155.6	402.2	-1.36474	8.95901e-09	3.59989e-06	DOWN
LOC101107891	99.22	205.6	-1.04332	9.40097e-09	3.61324e-06	DOWN
SDHA	17.65	71.33	-1.95555	9.37516e-09	3.61324e-06	DOWN
OSER1	86.48	221.2	-1.34447	9.86255e-09	3.71e-06	DOWN
ATP6V0D1	83.11	202.4	-1.27413	1.03502e-08	3.73451e-06	DOWN
LOC101118647	84.67	222.9	-1.38579	1.03486e-08	3.73451e-06	DOWN
RPLP2	71.37	207.9	-1.52955	1.13949e-08	3.95025e-06	DOWN
COPS7A	65.14	206.9	-1.65211	1.13949e-08	3.95025e-06	DOWN
PRDX2	203.9	500.6	-1.29172	1.19541e-08	4.0644e-06	DOWN
FDPS	151.9	324.1	-1.08796	1.25399e-08	4.18314e-06	DOWN
ESYT1	98.83	244.6	-1.29853	1.31536e-08	4.30659e-06	DOWN
MDH2	91.65	259.7	-1.49283	1.37964e-08	4.35573e-06	DOWN
C3H12orf29	67.87	203.3	-1.56899	1.37954e-08	4.35573e-06	DOWN
EHD1	45.62	149.5	-1.69136	1.41183e-08	4.37916e-06	DOWN
CNOT7	742.6	418.3	0.826634	1.44697e-08	4.41076e-06	UP
SHROOM3	82.45	238.3	-1.51959	1.59121e-08	4.76825e-06	DOWN
PPIB	30.39	114.1	-1.8738	1.82959e-08	5.3912e-06	DOWN
STRADB	108.6	213.7	-0.970467	1.92321e-08	5.48426e-06	DOWN
PSEN1	81.2	185.8	-1.18425	1.92307e-08	5.48426e-06	DOWN
MRPS6	103.6	320.2	-1.61873	2.11345e-08	5.93107e-06	DOWN
PSMB2	624.1	1425	-1.18958	2.3219e-08	6.12704e-06	DOWN
ZAR1	348.8	991.8	-1.50483	2.3219e-08	6.12704e-06	DOWN
FLOT1	16.73	63.39	-1.86046	2.30741e-08	6.12704e-06	DOWN
LOC101104471	9.501	53.41	-2.37334	2.29352e-08	6.12704e-06	DOWN
LDHA	525.6	1034	-0.974327	2.43347e-08	6.23534e-06	DOWN
LOC101106419	24.57	88.51	-1.80729	2.42986e-08	6.23534e-06	DOWN
GPI	71.98	173	-1.25372	2.61046e-08	6.59328e-06	DOWN
DNMT1	2333	1434	0.70166	2.67245e-08	6.65477e-06	UP
PNLDC1	263.5	541.7	-1.03663	2.80033e-08	6.69051e-06	DOWN
MYO5B	70.65	208.5	-1.54797	2.79909e-08	6.69051e-06	DOWN
ATP5G1	38.48	123.5	-1.65674	2.79991e-08	6.69051e-06	DOWN
ATP5C1	87.62	205.2	-1.21828	2.86605e-08	6.75624e-06	DOWN
BCL2L10	1959	926.7	1.07886	3.2206e-08	7.13391e-06	UP
NSMCE4A	854.3	517.4	0.722192	3.07413e-08	7.13391e-06	UP
TMEM167A	156.1	330.2	-1.07618	3.22037e-08	7.13391e-06	DOWN
PGM1	34.87	114	-1.68031	3.21238e-08	7.13391e-06	DOWN
TRAPPC12	6.348	36.01	-2.3327	3.22801e-08	7.13391e-06	DOWN
NEDD1	235.5	146.5	0.681163	3.37138e-08	7.35877e-06	UP
SCLT1	484	290.4	0.735123	3.53387e-08	7.4385e-06	UP
KPNA2	390.3	675.9	-0.790676	3.53413e-08	7.4385e-06	DOWN
LOC105610494	30.26	103.4	-1.74053	3.51979e-08	7.4385e-06	DOWN
DRC7	105.8	242.2	-1.18701	3.7018e-08	7.69974e-06	DOWN
DYNLRB1	53.12	150.8	-1.48746	3.87661e-08	7.9696e-06	DOWN
AP1M2	27.96	81.91	-1.51755	4.05475e-08	8.14636e-06	DOWN
ALDOC	14.8	57.32	-1.88367	4.04396e-08	8.14636e-06	DOWN
YKT6	22.47	80.27	-1.79188	4.14499e-08	8.23409e-06	DOWN
FMNL2	589.3	332.9	0.822073	4.25241e-08	8.26183e-06	UP
FAM19A4	61.25	142.5	-1.20479	4.25211e-08	8.26183e-06	DOWN
SRRM1	451.9	241.1	0.903864	4.66243e-08	8.86363e-06	UP
LOC101114283	77.56	167.6	-1.10151	4.66243e-08	8.86363e-06	DOWN
NLRP13	256.7	499.2	-0.956645	4.88173e-08	8.99116e-06	DOWN
RAB32	166.8	363.9	-1.12065	4.88173e-08	8.99116e-06	DOWN
PPL	56.93	145.3	-1.33656	4.88208e-08	8.99116e-06	DOWN
CDCA7	169.1	74.61	1.16942	5.09871e-08	9.12756e-06	UP
CNOT1	88.18	189.4	-1.09462	5.11102e-08	9.12756e-06	DOWN
RALY	158.2	377.6	-1.24987	5.11066e-08	9.12756e-06	DOWN
TMC4	76.39	178.1	-1.2109	5.60014e-08	9.90105e-06	DOWN
NDUFA9	31.95	105.1	-1.68786	5.73044e-08	1.00311e-05	DOWN
CMC4	19.14	69.27	-1.80258	5.98436e-08	1.03729e-05	DOWN
PCBD1	209.9	449.7	-1.09549	6.1375e-08	1.05351e-05	DOWN
TARBP2	42.42	125.3	-1.54028	6.41472e-08	1.0905e-05	DOWN
C24H7orf43	22.77	75.45	-1.68501	6.56609e-08	1.10561e-05	DOWN
STIL	182.3	95.12	0.931475	6.72233e-08	1.11075e-05	UP
SLC25A39	56.84	147.2	-1.35703	6.72233e-08	1.11075e-05	DOWN
SMARCA5	1023	580.8	0.815328	7.03537e-08	1.12059e-05	UP
PRDX5	238.5	526.5	-1.13926	7.03537e-08	1.12059e-05	DOWN
ECHS1	68.4	194	-1.49047	7.03488e-08	1.12059e-05	DOWN
IDH3G	16.33	76.38	-2.15899	6.97691e-08	1.12059e-05	DOWN
GDPD3	7.231	40.82	-2.34515	7.1149e-08	1.12314e-05	DOWN
POLDIP2	57.68	134.6	-1.20849	7.19539e-08	1.12579e-05	DOWN
DGAT2	22.4	113.8	-2.29471	7.30101e-08	1.1323e-05	DOWN
ZRANB2	202.1	118.5	0.765723	7.69212e-08	1.13495e-05	UP
SQRDL	150.3	312.8	-1.05274	7.70116e-08	1.13495e-05	DOWN
COPS6	78.23	190.3	-1.27207	7.70329e-08	1.13495e-05	DOWN
ZFYVE1	63.17	210.1	-1.7178	7.69797e-08	1.13495e-05	DOWN
CYTH2	15.71	64.39	-1.96838	7.63966e-08	1.13495e-05	DOWN
VAC14	5.682	31.1	-2.26411	7.51116e-08	1.13495e-05	DOWN
PPP1R12A	1039	562.2	0.885161	8.05989e-08	1.15853e-05	UP
PDZD11	75.23	189	-1.31787	8.05989e-08	1.15853e-05	DOWN
NDUFB11	50.19	145.2	-1.51425	8.04048e-08	1.15853e-05	DOWN
MPP5	1020	638.8	0.674791	8.43245e-08	1.1739e-05	UP
OSBPL1A	1193	767.4	0.635947	8.43245e-08	1.1739e-05	UP
SLAIN2	641.9	416.8	0.621934	8.24356e-08	1.1739e-05	UP
CNBD2	43.99	127.6	-1.51486	8.43187e-08	1.1739e-05	DOWN
HSPH1	77.91	150.2	-0.938509	8.62433e-08	1.19124e-05	DOWN
GPX1	99.25	221.8	-1.15209	9.22823e-08	1.26477e-05	DOWN
NIN	193.2	109	0.819965	9.65161e-08	1.31262e-05	UP
HSPBP1	48.19	134.9	-1.4661	9.86895e-08	1.33193e-05	DOWN
ATP5D	31.48	94.17	-1.55087	1.00897e-07	1.3514e-05	DOWN
NDUFS3	43.25	107.8	-1.29839	1.03172e-07	1.37149e-05	DOWN
GMPS	151.1	251.5	-0.730944	1.05598e-07	1.39326e-05	DOWN
MRPL41	25.02	86.6	-1.75132	1.07728e-07	1.41084e-05	DOWN
POLE3	291.8	516.2	-0.820663	1.10436e-07	1.41486e-05	DOWN
ATP5J2	153.7	386.2	-1.324	1.10436e-07	1.41486e-05	DOWN
ACO2	48.22	142.3	-1.54136	1.10406e-07	1.41486e-05	DOWN
TLE6	162	368.4	-1.18022	1.12927e-07	1.43637e-05	DOWN
MRPL13	9.096	40.89	-2.05277	1.13791e-07	1.43701e-05	DOWN
WDR76	973.8	647.5	0.587984	1.20765e-07	1.47249e-05	UP
ARF6	53.37	115.3	-1.0965	1.20756e-07	1.47249e-05	DOWN
ACAA2	53.99	122.3	-1.16466	1.20756e-07	1.47249e-05	DOWN
NDUFA8	130.3	404.8	-1.62762	1.20765e-07	1.47249e-05	DOWN
HSPA5	31.9	130.6	-1.99979	1.20684e-07	1.47249e-05	DOWN
SDE2	225.4	137.5	0.709747	1.26265e-07	1.51871e-05	UP
PRDX6	485.1	867.8	-0.837794	1.26273e-07	1.51871e-05	DOWN
NDUFS8	21.96	74.59	-1.71883	1.28387e-07	1.5337e-05	DOWN
SCAF8	440.4	284.3	0.629696	1.32025e-07	1.53566e-05	UP
NSDHL	86.12	177.2	-1.03274	1.32025e-07	1.53566e-05	DOWN
CAND2	94.5	210.1	-1.14457	1.31989e-07	1.53566e-05	DOWN
DRG1	95.33	228.4	-1.25171	1.31989e-07	1.53566e-05	DOWN
TRAK2	89.78	41.33	1.10075	1.33909e-07	1.54739e-05	UP
SCAMP3	62.13	133.3	-1.08945	1.37993e-07	1.58423e-05	DOWN
DR1	231.7	124.2	0.894407	1.44259e-07	1.64549e-05	UP
UMAD1	50.78	17.67	1.47151	1.48324e-07	1.681e-05	UP
CCT3	247.8	491.6	-0.985649	1.50841e-07	1.68789e-05	DOWN
TTLL4	43.79	114.1	-1.36183	1.50731e-07	1.68789e-05	DOWN
KIAA1524	783	397.2	0.977357	1.5767e-07	1.71019e-05	UP
FNBP1L	740.1	419.7	0.816773	1.5767e-07	1.71019e-05	UP
NDUFB9	217	417.3	-0.940515	1.5767e-07	1.71019e-05	DOWN
ATP6V0E1	73.45	163	-1.13921	1.57618e-07	1.71019e-05	DOWN
BOLA3	61.87	144.1	-1.20628	1.54209e-07	1.71019e-05	DOWN
ITGB1	410.6	249.3	0.717443	1.64799e-07	1.7552e-05	UP
PPIA	214.7	403.5	-0.907041	1.64799e-07	1.7552e-05	DOWN
LOC101110664	186.8	407.8	-1.12183	1.64799e-07	1.7552e-05	DOWN
NPM1	817.1	369.6	1.14265	1.72238e-07	1.7808e-05	UP
NUP88	1282	870.9	0.557884	1.72238e-07	1.7808e-05	UP
RPL18A	368.6	716.9	-0.957886	1.72238e-07	1.7808e-05	DOWN
C17H12orf49	174.6	430.3	-1.29647	1.72238e-07	1.7808e-05	DOWN
FLAD1	14.19	51.11	-1.77831	1.70878e-07	1.7808e-05	DOWN
LIN7C	219.2	113.9	0.937793	1.79884e-07	1.83907e-05	UP
ADRM1	98.28	250.7	-1.34218	1.79955e-07	1.83907e-05	DOWN
COX5A	276	584.1	-1.07914	1.88103e-07	1.88958e-05	DOWN
FBRS	35.49	87.11	-1.27179	1.87858e-07	1.88958e-05	DOWN
WDR1	24.73	79.74	-1.64991	1.87858e-07	1.88958e-05	DOWN
C2H9orf64	81.47	34.83	1.20269	1.90827e-07	1.90612e-05	UP
RPL39	138.9	292.1	-1.06664	1.96557e-07	1.94141e-05	DOWN
ATG101	53.36	137.3	-1.34708	1.96302e-07	1.94141e-05	DOWN
RAB40C	51.39	153.4	-1.55915	2.00907e-07	1.97335e-05	DOWN
CDC5L	448.3	227.4	0.976071	2.05377e-07	1.9734e-05	UP
ARPC5	109	209	-0.93204	2.05363e-07	1.9734e-05	DOWN
LOC101113599	21.92	68.39	-1.59849	2.05111e-07	1.9734e-05	DOWN
SLC16A13	22.1	78.17	-1.77734	2.04237e-07	1.9734e-05	DOWN
OGDH	11.13	53.44	-2.16661	2.08793e-07	1.99538e-05	DOWN
FASN	9.508	52.09	-2.33709	2.11553e-07	2.01089e-05	DOWN
ITGA2B	75.64	179.5	-1.23565	2.14578e-07	2.01795e-05	DOWN
C1H1orf43	29.82	73.08	-1.26519	2.13805e-07	2.01795e-05	DOWN
CENPA	162.6	80.26	1.00938	2.22455e-07	2.07e-05	UP
YIPF3	14.83	51.61	-1.73295	2.2244e-07	2.07e-05	DOWN
ATP6V0B	73.32	160.1	-1.1162	2.24178e-07	2.07512e-05	DOWN
MBD6	16.36	56.22	-1.72035	2.31727e-07	2.13382e-05	DOWN
LOC101122413	77.24	168.1	-1.1122	2.34192e-07	2.14535e-05	DOWN
TGS1	335.1	171.6	0.961737	2.44482e-07	2.21805e-05	UP
ALDOB	241.4	492.6	-1.02595	2.44638e-07	2.21805e-05	DOWN
ZC2HC1A	1528	939.2	0.701646	2.55533e-07	2.27026e-05	UP
CEP57	417.6	270.8	0.623106	2.555e-07	2.27026e-05	UP
CTDNEP1	45.54	106.2	-1.20387	2.55517e-07	2.27026e-05	DOWN
MRPL21	67.52	174.9	-1.35996	2.55468e-07	2.27026e-05	DOWN
ABCG8	44.28	133.5	-1.57087	2.60574e-07	2.30347e-05	DOWN
HSPA8	680.7	1303	-0.935243	2.66896e-07	2.336e-05	DOWN
GABARAP	40.48	107.2	-1.38373	2.66828e-07	2.336e-05	DOWN
OTUB1	110.8	266	-1.25577	2.72742e-07	2.37541e-05	DOWN
RBM34	292	151.4	0.942925	2.7857e-07	2.39083e-05	UP
RNF167	44.01	101.1	-1.18128	2.78394e-07	2.39083e-05	DOWN
SEPT3	38.56	109.6	-1.48281	2.77267e-07	2.39083e-05	DOWN
FCHO2	91.98	40.21	1.17405	2.84482e-07	2.4277e-05	UP
NFYC	108.6	199.3	-0.869889	2.91104e-07	2.4277e-05	DOWN
IRF6	94.53	182.1	-0.938259	2.90921e-07	2.4277e-05	DOWN
LOC106991767	75.22	181.8	-1.26178	2.91031e-07	2.4277e-05	DOWN
PADI6	546.1	1482	-1.43916	2.91104e-07	2.4277e-05	DOWN
LYPLA2	23.84	76.34	-1.63882	2.90462e-07	2.4277e-05	DOWN
SNRPB2	1467	762.3	0.943688	3.0399e-07	2.47675e-05	UP
C5H5orf24	244.9	146.7	0.735382	3.0399e-07	2.47675e-05	UP
MRPL18	179.1	316.7	-0.818938	3.03971e-07	2.47675e-05	DOWN
CCNDBP1	57.29	119.5	-1.04805	3.03895e-07	2.47675e-05	DOWN
UBL4A	33.65	81.22	-1.24689	3.03589e-07	2.47675e-05	DOWN
TIPIN	324.5	179.8	0.848232	3.17347e-07	2.56032e-05	UP
ISCU	73.74	150.7	-1.02117	3.17406e-07	2.56032e-05	DOWN
C1H1orf194	23.39	96.2	-1.99477	3.18592e-07	2.56032e-05	DOWN
GTF2A1	564.6	294.5	0.936808	3.31414e-07	2.60418e-05	UP
ZNF451	222.6	142.2	0.642926	3.31414e-07	2.60418e-05	UP
TIMM8B	51.78	106.1	-1.02072	3.31414e-07	2.60418e-05	DOWN
HSD17B2	78.04	189.5	-1.269	3.31352e-07	2.60418e-05	DOWN
PIH1D1	21.51	62.42	-1.49434	3.28955e-07	2.60418e-05	DOWN
HELQ	718.4	401.6	0.837585	3.46039e-07	2.69514e-05	UP
HN1	38.15	110.7	-1.51205	3.45285e-07	2.69514e-05	DOWN
ESCO2	593.7	351.6	0.754051	3.61263e-07	2.80138e-05	UP
CCT5	144.2	265.7	-0.877788	3.7704e-07	2.87402e-05	DOWN
GDF3	137.5	278.8	-1.01433	3.77133e-07	2.87402e-05	DOWN
ALDOA	129.3	327.7	-1.33509	3.77133e-07	2.87402e-05	DOWN
DYNLL1	1620	4102	-1.33998	3.77133e-07	2.87402e-05	DOWN
FGFR1OP2	157.4	84.5	0.88954	3.93578e-07	2.8999e-05	UP
TADA1	177.5	303.8	-0.772069	3.93651e-07	2.8999e-05	DOWN
CIAPIN1	68.29	135.1	-0.974325	3.93578e-07	2.8999e-05	DOWN
NAGK	78.99	180.9	-1.18548	3.85295e-07	2.8999e-05	DOWN
IZUMO1R	157.9	361.3	-1.18922	3.93627e-07	2.8999e-05	DOWN
LOC106991905	78.83	206.8	-1.37988	3.85295e-07	2.8999e-05	DOWN
CALR	65.58	236.3	-1.83375	3.93651e-07	2.8999e-05	DOWN
SF3A2	13.57	56.09	-1.96976	3.88309e-07	2.8999e-05	DOWN
PHAX	470.2	304.3	0.626078	4.10891e-07	2.9766e-05	UP
TMEM185B	166.4	290.1	-0.798282	4.10916e-07	2.9766e-05	DOWN
NDUFA7	113.3	257.8	-1.17908	4.10916e-07	2.9766e-05	DOWN
POLR2I	69.44	179	-1.35325	4.10638e-07	2.9766e-05	DOWN
CCM2	13.46	52.25	-1.88135	4.12482e-07	2.9766e-05	DOWN
CWC25	387.9	223.6	0.792403	4.19782e-07	2.98481e-05	UP
MRCL3	144.7	282.1	-0.95874	4.28832e-07	2.98481e-05	DOWN
ASRGL1	30.59	72.44	-1.21714	4.18905e-07	2.98481e-05	DOWN
SEZ6	32.01	80.26	-1.2997	4.27964e-07	2.98481e-05	DOWN
SCAND1	80.91	217	-1.41202	4.28779e-07	2.98481e-05	DOWN
TOM1	19.76	57.52	-1.49489	4.27964e-07	2.98481e-05	DOWN
PIGC	27.02	79	-1.5136	4.27412e-07	2.98481e-05	DOWN
PPDPF	71.95	210.7	-1.53693	4.28884e-07	2.98481e-05	DOWN
NFKB2	18.62	57.35	-1.57244	4.27938e-07	2.98481e-05	DOWN
PINK1	11.38	40.05	-1.72895	4.30502e-07	2.98481e-05	DOWN
PRMT7	54.35	144.4	-1.39313	4.38124e-07	3.02579e-05	DOWN
ATF2	464.8	286	0.698447	4.47582e-07	3.06715e-05	UP
DCTN3	38.25	101.7	-1.38768	4.475e-07	3.06715e-05	DOWN
NFE2L3	284.2	171.8	0.723029	4.87395e-07	3.30199e-05	UP
ITPR1	83.87	163.7	-0.956349	4.87454e-07	3.30199e-05	DOWN
PAFAH1B3	37.21	97.57	-1.3671	4.86861e-07	3.30199e-05	DOWN
MRPL36	24.94	99.66	-1.95612	5.01893e-07	3.38682e-05	DOWN
CNOT6L	574.2	342.3	0.744511	5.08638e-07	3.39348e-05	UP
GSTP1	41.6	130.1	-1.62135	5.08299e-07	3.39348e-05	DOWN
ZNF574	17.4	67.4	-1.89404	5.04919e-07	3.39348e-05	DOWN
AFAP1L2	266.7	144.9	0.875361	5.30676e-07	3.50088e-05	UP
VMAC	19.38	63.16	-1.65442	5.28883e-07	3.50088e-05	DOWN
LOC101119459	37.48	122.8	-1.68625	5.2802e-07	3.50088e-05	DOWN
CCDC167	191.2	436.2	-1.18563	5.53667e-07	3.60384e-05	DOWN
LOC101104176	32.19	100.9	-1.6188	5.51835e-07	3.60384e-05	DOWN
AAAS	11.55	46.89	-1.93245	5.54437e-07	3.60384e-05	DOWN
TMEM266	5.81	28.49	-2.11457	5.49897e-07	3.60384e-05	DOWN
LOC101112223	120.4	235.6	-0.962522	5.77652e-07	3.71377e-05	DOWN
HK1	73.39	147.7	-0.999663	5.77652e-07	3.71377e-05	DOWN
SSSCA1	30.61	104.8	-1.74279	5.75712e-07	3.71377e-05	DOWN
RBM27	604.2	276.9	1.12291	6.026e-07	3.80499e-05	UP
FERMT2	309.8	166.4	0.892411	6.02456e-07	3.80499e-05	UP
HN1L	122.5	189.8	-0.627785	6.02564e-07	3.80499e-05	DOWN
BPGM	382.3	637.4	-0.736188	6.026e-07	3.80499e-05	DOWN
SF3A1	113.4	221.2	-0.958264	6.026e-07	3.80499e-05	DOWN
TOMM22	91.12	182.3	-0.992366	6.28585e-07	3.95494e-05	DOWN
LAMTOR1	20.61	57.31	-1.43221	6.40566e-07	4.01603e-05	DOWN
ATG14	534	307.1	0.796381	6.55649e-07	4.06733e-05	UP
HMOX2	73.76	151.2	-1.02599	6.55649e-07	4.06733e-05	DOWN
FARP1	46.31	98.8	-1.07689	6.54285e-07	4.06733e-05	DOWN
PRR19	19.27	54.9	-1.46328	6.66186e-07	4.10389e-05	DOWN
C1H1orf122	17.42	56.21	-1.63525	6.64802e-07	4.10389e-05	DOWN
DMWD	33.78	85.88	-1.32074	6.69161e-07	4.10791e-05	DOWN
SNU13	164.5	283.7	-0.782211	6.83834e-07	4.1547e-05	DOWN
GIT2	47.17	110.3	-1.20873	6.83672e-07	4.1547e-05	DOWN
FER1L5	40.52	118.6	-1.52578	6.83024e-07	4.1547e-05	DOWN
PTPN23	19.43	58.08	-1.53219	6.94896e-07	4.20745e-05	DOWN
PPP2R3C	42.4	86.58	-1.01272	6.97906e-07	4.21126e-05	DOWN
MIA3	758.2	396.4	0.93377	7.13185e-07	4.24549e-05	UP
MPHOSPH6	278.3	159	0.803145	7.13016e-07	4.24549e-05	UP
HDC	81.42	170.3	-1.05521	7.13143e-07	4.24549e-05	DOWN
TCP11	18.53	57.2	-1.57534	7.06217e-07	4.24549e-05	DOWN
SND1	23.65	58.37	-1.26792	7.41297e-07	4.38057e-05	DOWN
UTS2R	32.43	95.99	-1.53677	7.43309e-07	4.38057e-05	DOWN
ENO1	24.15	102.4	-2.03928	7.42171e-07	4.38057e-05	DOWN
EXOC5	352.4	206.6	0.76748	7.75387e-07	4.51055e-05	UP
UNC119	347.5	750.1	-1.10772	7.75569e-07	4.51055e-05	DOWN
EMC7	24.09	68.12	-1.46197	7.73022e-07	4.51055e-05	DOWN
PTCD1	37.65	114.1	-1.57429	7.74659e-07	4.51055e-05	DOWN
GYG1	208.8	364.6	-0.801335	8.08559e-07	4.65728e-05	DOWN
UBXN6	72.35	158.9	-1.12391	8.08701e-07	4.65728e-05	DOWN
UNC13D	52.55	141.8	-1.41472	8.07708e-07	4.65728e-05	DOWN
FLOT2	27.97	81.21	-1.50484	8.24086e-07	4.73047e-05	DOWN
PNISR	269.1	146.3	0.875028	8.42997e-07	4.74739e-05	UP
CEP295	228.9	124.6	0.872286	8.42997e-07	4.74739e-05	UP
LOC101115427	130.1	78.43	0.722847	8.42211e-07	4.74739e-05	UP
RPL3	133.4	236	-0.817886	8.43145e-07	4.74739e-05	DOWN
C7H15orf57	31.58	67.97	-1.08179	8.42211e-07	4.74739e-05	DOWN
EXOSC4	47.77	125.4	-1.37418	8.42997e-07	4.74739e-05	DOWN
C3H12orf73	16.16	74.72	-2.14162	8.46673e-07	4.75212e-05	DOWN
SDS	48.8	120.4	-1.28543	8.60917e-07	4.81678e-05	DOWN
SRFBP1	170.6	91.82	0.886548	8.78539e-07	4.85704e-05	UP
DNAJC8	558.5	307.8	0.857586	8.7905e-07	4.85704e-05	UP
RPL11	269.6	442	-0.71099	8.79102e-07	4.85704e-05	DOWN
PPA1	247.1	484.4	-0.967989	8.79102e-07	4.85704e-05	DOWN
EFHC1	52.6	123.2	-1.21245	8.94636e-07	4.92559e-05	DOWN
TOMM5	32.02	81.62	-1.32294	8.97082e-07	4.92559e-05	DOWN
ELOF1	104.6	215.4	-1.03502	9.16426e-07	5.00074e-05	DOWN
HAGH	43.37	118.3	-1.4264	9.14621e-07	5.00074e-05	DOWN
KIF15	336.9	178.7	0.911136	9.54281e-07	5.1341e-05	UP
ENY2	1084	600.3	0.851741	9.55384e-07	5.1341e-05	UP
SGOL2	494.6	279.9	0.81939	9.55384e-07	5.1341e-05	UP
POC1B	199.5	112.8	0.817527	9.54281e-07	5.1341e-05	UP
CETN3	1588	1030	0.624385	9.55384e-07	5.1341e-05	UP
TEX261	42.85	96.21	-1.14844	9.73404e-07	5.20984e-05	DOWN
POLR2G	99.5	233.3	-1.22089	9.75372e-07	5.20984e-05	DOWN
TEX264	19.18	65.98	-1.73053	9.83323e-07	5.22076e-05	DOWN
EXOSC6	17.54	61.86	-1.76138	9.83266e-07	5.22076e-05	DOWN
BSPRY	46.92	107	-1.17231	9.93814e-07	5.26067e-05	DOWN
RIOK3	912.6	556.3	0.713222	1.03802e-06	5.42964e-05	UP
NCOA4	123.9	203.7	-0.713233	1.03802e-06	5.42964e-05	DOWN
DEDD	72.5	151.2	-1.05016	1.03796e-06	5.42964e-05	DOWN
GNB2L1	166.7	348.8	-1.06046	1.03802e-06	5.42964e-05	DOWN
MLH1	39.72	115	-1.51051	1.05912e-06	5.52368e-05	DOWN
FAM133B	841.1	445.6	0.915072	1.08188e-06	5.59285e-05	UP
MRPS16	528.8	307	0.782614	1.08188e-06	5.59285e-05	UP
PHB2	100.1	200	-0.991745	1.08181e-06	5.59285e-05	DOWN
MEN1	20.12	54.4	-1.3913	1.09911e-06	5.6654e-05	DOWN
RAB9A	67.38	139.7	-1.04076	1.10384e-06	5.6732e-05	DOWN
PEA15	15	53.69	-1.77301	1.11981e-06	5.73864e-05	DOWN
PPP4R2	225.7	159.3	0.500185	1.12738e-06	5.74413e-05	UP
POLR2M	35.31	75.61	-1.07702	1.12719e-06	5.74413e-05	DOWN
TM2D2	48.3	90.64	-0.894212	1.17366e-06	5.91851e-05	DOWN
LOC101102276	47.62	95.4	-0.987401	1.17259e-06	5.91851e-05	DOWN
PRR14	61.51	131.5	-1.08418	1.175e-06	5.91851e-05	DOWN
MLN	47.89	146.9	-1.59697	1.17473e-06	5.91851e-05	DOWN
TMEM11	61.24	180.1	-1.54058	1.22371e-06	6.14636e-05	DOWN
LOC101121590	13.26	48.04	-1.78177	1.25526e-06	6.28696e-05	DOWN
LOC101117287	199.9	372	-0.892426	1.27581e-06	6.33603e-05	DOWN
XBP1	42.09	91.61	-1.10376	1.27437e-06	6.33603e-05	DOWN
BOLA2B	44.39	118.7	-1.39883	1.27178e-06	6.33603e-05	DOWN
DPM2	23	65.69	-1.47466	1.32032e-06	6.53874e-05	DOWN
QKI	764.4	483.9	0.658434	1.32928e-06	6.54643e-05	UP
BICC1	284.7	186.2	0.609676	1.32891e-06	6.54643e-05	UP
KMT2E	428.1	271.2	0.656933	1.38483e-06	6.78222e-05	UP
SENP8	162	306.8	-0.917309	1.38483e-06	6.78222e-05	DOWN
GDAP2	77.32	142.9	-0.87783	1.44269e-06	7.00735e-05	DOWN
NIT1	47.23	100	-1.06666	1.44196e-06	7.00735e-05	DOWN
DTD1	23.27	65.94	-1.46358	1.43826e-06	7.00735e-05	DOWN
CMPK1	59.92	31.95	0.886714	1.44685e-06	7.00832e-05	UP
SNAP91	51.16	109.7	-1.08556	1.46969e-06	7.09949e-05	DOWN
C17H4orf33	11.18	48.3	-2.01721	1.47678e-06	7.11429e-05	DOWN
GPALPP1	89.69	52.87	0.751497	1.51974e-06	7.30134e-05	UP
CEP78	97.11	52.18	0.883506	1.55825e-06	7.42061e-05	UP
TOMM20	149.4	247.3	-0.723487	1.56555e-06	7.42061e-05	DOWN
SNX11	92.46	169.5	-0.867714	1.56555e-06	7.42061e-05	DOWN
PAIP2	148.6	304.8	-1.03206	1.56555e-06	7.42061e-05	DOWN
ACP1	44.19	102	-1.18911	1.56381e-06	7.42061e-05	DOWN
CHST10	10.13	32.63	-1.59549	1.5807e-06	7.4724e-05	DOWN
ZFYVE27	14.48	44.1	-1.54281	1.59803e-06	7.53419e-05	DOWN
HERPUD2	161.2	76.42	1.06689	1.61983e-06	7.59645e-05	UP
RBM15	96.28	59.94	0.674591	1.61965e-06	7.59645e-05	UP
THOC7	381.7	228.4	0.738197	1.63055e-06	7.60679e-05	UP
GRHPR	178.4	409.3	-1.19359	1.63064e-06	7.60679e-05	DOWN
PET100	89.39	225.3	-1.3242	1.66407e-06	7.74228e-05	DOWN
CDC37L1	473.6	307.7	0.620768	1.69824e-06	7.85992e-05	UP
LOC101121718	106.3	206.1	-0.948014	1.69787e-06	7.85992e-05	DOWN
RALGPS2	183.8	89.29	1.03376	1.76532e-06	7.9977e-05	UP
SMC6	204.9	100.6	1.01886	1.76775e-06	7.9977e-05	UP
CCNA2	430.3	247.9	0.792711	1.76872e-06	7.9977e-05	UP
SNRPF	985	571.3	0.784727	1.76872e-06	7.9977e-05	UP
SRPK2	334.1	203.5	0.712424	1.76872e-06	7.9977e-05	UP
EPAS1	131.3	224.9	-0.772139	1.76863e-06	7.9977e-05	DOWN
RAB5B	176.5	342.4	-0.952324	1.76872e-06	7.9977e-05	DOWN
NEIL2	114.9	226.5	-0.97321	1.76872e-06	7.9977e-05	DOWN
TMEM147	107.6	259.8	-1.26336	1.76872e-06	7.9977e-05	DOWN
IFT88	377.3	228.9	0.718359	1.84191e-06	8.2443e-05	UP
SFPQ	193.4	124.3	0.634128	1.84191e-06	8.2443e-05	UP
SCN5A	34.59	92.13	-1.38783	1.83989e-06	8.2443e-05	DOWN
ERGIC1	22.72	62.86	-1.4285	1.83828e-06	8.2443e-05	DOWN
RBMX2	371.3	188.9	0.971209	1.9179e-06	8.56274e-05	UP
MDH1	13.68	51.73	-1.84453	1.95782e-06	8.71895e-05	DOWN
SF3B6	276.1	485.6	-0.812197	1.99711e-06	8.80522e-05	DOWN
TCTN1	59.25	110.8	-0.892333	1.99494e-06	8.80522e-05	DOWN
NOP10	79.3	160.1	-1.00427	1.997e-06	8.80522e-05	DOWN
FOSL2	30.27	72.44	-1.23168	1.99102e-06	8.80522e-05	DOWN
STYX	88.73	21.99	1.96478	2.01344e-06	8.85513e-05	UP
NKAP	106.7	50.41	1.06728	2.06067e-06	9.04036e-05	UP
YBX1	1562	772.9	1.01403	2.07935e-06	9.0549e-05	UP
PSMA4	1003	727.5	0.462828	2.07935e-06	9.0549e-05	STABLE
SLIRP	354.2	689.2	-0.958281	2.07935e-06	9.0549e-05	DOWN
KRTCAP2	137.9	255.7	-0.885958	2.16483e-06	9.33519e-05	DOWN
TMEM42	34.95	87.23	-1.29526	2.15828e-06	9.33519e-05	DOWN
GPAA1	37.63	95.64	-1.32307	2.16249e-06	9.33519e-05	DOWN
YIF1A	8.979	38.42	-1.98186	2.15625e-06	9.33519e-05	DOWN
HDAC3	454.5	245.8	0.884154	2.25369e-06	9.57818e-05	UP
PPWD1	162.8	93.99	0.78559	2.25126e-06	9.57818e-05	UP
ATAD2	225.8	136.7	0.719409	2.25357e-06	9.57818e-05	UP
NDUFA12	190.5	366.8	-0.941917	2.25369e-06	9.57818e-05	DOWN
KRT5	29.59	86.56	-1.51735	2.24944e-06	9.57818e-05	DOWN
LENG9	18.73	59.37	-1.61305	2.23913e-06	9.57818e-05	DOWN
MTAP	53.68	24.8	1.08373	2.29653e-06	9.65127e-05	UP
N6AMT2	76.42	133.2	-0.793677	2.29818e-06	9.65127e-05	DOWN
FGD1	29.1	59.69	-1.01161	2.29496e-06	9.65127e-05	DOWN
DBF4B	29.11	70.28	-1.24306	2.28891e-06	9.65127e-05	DOWN
LOC101119385	24.64	65.22	-1.36864	2.27906e-06	9.65127e-05	DOWN
SUV39H1	18.13	53.07	-1.49927	2.33081e-06	9.76512e-05	DOWN
LOC101117965	243.4	460.3	-0.916262	2.34604e-06	9.78254e-05	DOWN
PGP	30.22	77.07	-1.32209	2.34163e-06	9.78254e-05	DOWN
TINF2	18.12	48	-1.35798	2.4205e-06	0.000100693	DOWN
MMAA	146.3	77.53	0.907032	2.43731e-06	0.000100876	UP
SF3B5	130.9	287.2	-1.12825	2.44202e-06	0.000100876	DOWN
BABAM1	27.18	66.07	-1.25076	2.4347e-06	0.000100876	DOWN
ARPC4	79.83	178.4	-1.15052	2.49074e-06	0.000102649	DOWN
C5H19orf67	20.55	51.97	-1.29738	2.52537e-06	0.000103834	DOWN
ELK4	143.1	78.78	0.852765	2.53389e-06	0.000103943	UP
DNAJC9	211.7	113.1	0.898045	2.54149e-06	0.000104013	UP
FAM35A	57.3	33.11	0.773406	2.59441e-06	0.000105933	UP
BRD1	18.93	2.666	2.44264	2.63287e-06	0.000106783	UP
REV1	199.6	126.2	0.657749	2.644e-06	0.000106783	UP
ANXA11	76.26	140.7	-0.874844	2.64541e-06	0.000106783	DOWN
RPUSD3	26.97	73.48	-1.4128	2.62855e-06	0.000106783	DOWN
LOC105606766	10.49	39.45	-1.81578	2.63398e-06	0.000106783	DOWN
ZNF326	86.22	52.77	0.697825	2.69558e-06	0.00010856	UP
PHF3	498.8	293.4	0.763555	2.75295e-06	0.000109875	UP
DLGAP5	1137	816.1	0.478034	2.75295e-06	0.000109875	STABLE
NDUFC2	134.9	269.1	-0.990788	2.7531e-06	0.000109875	DOWN
RUVBL1	22.6	70.88	-1.60664	2.73562e-06	0.000109875	DOWN
CECR2	243.9	95.89	1.338	2.80777e-06	0.000111554	UP
NAA38	38.22	95.54	-1.29936	2.80331e-06	0.000111554	DOWN
DEPDC7	1152	745.4	0.62695	2.865e-06	0.000112313	UP
ATP6V1B2	190.9	343	-0.842438	2.86485e-06	0.000112313	DOWN
LOC101122372	76.04	150.7	-0.97725	2.86485e-06	0.000112313	DOWN
MRPL14	70.97	160.2	-1.16339	2.86197e-06	0.000112313	DOWN
C12H1orf112	34.67	88.39	-1.32526	2.85214e-06	0.000112313	DOWN
ARPIN	26.17	68.84	-1.36198	2.85652e-06	0.000112313	DOWN
PSPC1	134.8	83.9	0.677118	2.91702e-06	0.000114099	UP
SGTA	96.16	189.4	-0.970247	2.98125e-06	0.000116354	DOWN
LOC101122577	6.429	23.08	-1.69627	3.00669e-06	0.000117089	DOWN
USP44	409.1	283.3	0.528571	3.0409e-06	0.000118161	UP
LOC101104062	22.75	67.7	-1.53249	3.06634e-06	0.000118888	DOWN
SMC3	443.9	235.5	0.911673	3.10202e-06	0.000119485	UP
TPX2	1021	744.4	0.45521	3.10202e-06	0.000119485	STABLE
NAA35	420	310	0.436914	3.10202e-06	0.000119485	STABLE
CACTIN	8.937	0.9785	2.32838	3.13523e-06	0.000120502	UP
HADHB	21.54	63.08	-1.50771	3.16645e-06	0.000121438	DOWN
RBM46	273.6	150.5	0.858598	3.2268e-06	0.000122978	UP
IDE	392.8	225.9	0.795443	3.22748e-06	0.000122978	UP
WBP4	419.4	273.8	0.613333	3.22748e-06	0.000122978	UP
ARHGAP11A	135	76.87	0.804816	3.27125e-06	0.000124378	UP
ZFYVE26	19.92	50.04	-1.28653	3.31925e-06	0.000125932	DOWN
KIF5B	670.6	356.5	0.909911	3.35779e-06	0.000126579	UP
RABGEF1	393.6	243.2	0.692432	3.35761e-06	0.000126579	UP
CCNH	45.62	98.91	-1.09968	3.35586e-06	0.000126579	DOWN
MAT2A	56.64	105.5	-0.88577	3.42304e-06	0.000128765	DOWN
MAPK6	700.7	415.9	0.751099	3.49314e-06	0.000130018	UP
RBBP7	1507	961.5	0.647843	3.49296e-06	0.000130018	UP
QRICH1	73.22	105.8	-0.525424	3.49133e-06	0.000130018	DOWN
RACGAP1	111.3	181.4	-0.700033	3.49314e-06	0.000130018	DOWN
FIS1	39.79	97.49	-1.27182	3.49133e-06	0.000130018	DOWN
REEP4	25.84	55.05	-1.06209	3.54725e-06	0.000131755	DOWN
GTSE1	44.9	93.75	-1.04578	3.55611e-06	0.000131807	DOWN
PDE7A	415.5	282.9	0.552898	3.63372e-06	0.000133564	UP
DAD1	296.9	512.4	-0.785374	3.63372e-06	0.000133564	DOWN
PHB	147.7	257.7	-0.79933	3.63372e-06	0.000133564	DOWN
LSM2	93.75	197.5	-1.06698	3.63296e-06	0.000133564	DOWN
USP45	28.12	11.29	1.24472	3.77236e-06	0.000138061	UP
CLSPN	626.3	351.3	0.83228	3.77951e-06	0.000138061	UP
IQGAP2	421	258.6	0.700944	3.77931e-06	0.000138061	UP
C1H1orf50	21.13	63.25	-1.53786	3.88679e-06	0.000141688	DOWN
USP25	148.1	84.5	0.802119	3.92726e-06	0.000141841	UP
PPP1R3F	114.2	229.7	-1.00181	3.93111e-06	0.000141841	DOWN
MGST2	94.59	194.9	-1.03514	3.93111e-06	0.000141841	DOWN
NOD1	36.34	75.54	-1.03542	3.92928e-06	0.000141841	DOWN
HINFP	27.68	65.36	-1.21021	3.92423e-06	0.000141841	DOWN
NPTX2	198.5	490.6	-1.30091	4.00887e-06	0.000144352	DOWN
MAGOH	2126	1075	0.983122	4.08873e-06	0.000146038	UP
PNRC2	209.4	147.7	0.500466	4.08852e-06	0.000146038	UP
CDC25B	87.33	171.8	-0.968147	4.08852e-06	0.000146038	DOWN
MIS18A	38.45	81.69	-1.0678	4.077e-06	0.000146038	DOWN
TRIP10	8.833	1.852	1.78577	4.10046e-06	0.000146161	UP
DPM3	45.02	111.4	-1.28862	4.16201e-06	0.00014776	DOWN
LOC101113001	27.84	72.04	-1.3406	4.16201e-06	0.00014776	DOWN
ESF1	448.4	222.8	1.00609	4.25196e-06	0.000147989	UP
DCP2	77.99	44.91	0.782808	4.23395e-06	0.000147989	UP
FGD6	235	141.3	0.729613	4.25218e-06	0.000147989	UP
LOC101112071	1198	782.9	0.612837	4.25218e-06	0.000147989	UP
EIF4ENIF1	486.5	737.1	-0.59829	4.25218e-06	0.000147989	DOWN
RAN	116.7	195.1	-0.736487	4.25131e-06	0.000147989	DOWN
KNTC1	34.32	73.04	-1.06786	4.22616e-06	0.000147989	DOWN
UBAP1	26.67	60.66	-1.15616	4.21622e-06	0.000147989	DOWN
TSPYL1	26.38	62.07	-1.20386	4.24458e-06	0.000147989	DOWN
RNF170	29.69	76.53	-1.3369	4.22616e-06	0.000147989	DOWN
LOC105602034	9.865	38.73	-1.87069	4.29717e-06	0.000149261	DOWN
IREB2	69.67	37.76	0.866452	4.30952e-06	0.000149397	UP
ZNF280D	45.81	20.23	1.1409	4.33813e-06	0.000150094	UP
SMC5	221.8	115.6	0.933891	4.41715e-06	0.000151216	UP
ZCCHC14	113.6	65.43	0.786399	4.40906e-06	0.000151216	UP
NDUFV2	56.01	102.8	-0.864737	4.41963e-06	0.000151216	DOWN
KPNA6	48.45	97.81	-0.998641	4.41941e-06	0.000151216	DOWN
KIAA1683	109.6	243.8	-1.14641	4.42188e-06	0.000151216	DOWN
EIF3G	42.78	117.5	-1.43627	4.40928e-06	0.000151216	DOWN
ADCY7	21.25	48.73	-1.16021	4.47098e-06	0.0001526	DOWN
RAD51AP1	71.52	38.4	0.879995	4.49774e-06	0.000153038	UP
NDUFB5	49.89	114.7	-1.18508	4.50113e-06	0.000153038	DOWN
FBXO30	37.3	14	1.35176	4.52771e-06	0.000153647	UP
EIF3I	123	224.3	-0.861609	4.59807e-06	0.000155141	DOWN
THOC5	47.89	96.3	-0.992847	4.59713e-06	0.000155141	DOWN
EIF6	42.21	109.6	-1.35578	4.5934e-06	0.000155141	DOWN
PABPC1L	58.25	114	-0.957157	4.68628e-06	0.000157816	DOWN
ARL13B	377.7	198.9	0.922009	4.78072e-06	0.000158588	UP
NEK1	117.6	78.99	0.567908	4.77588e-06	0.000158588	UP
ACTG1	711.5	1101	-0.628936	4.78096e-06	0.000158588	DOWN
CMTR1	83.93	140.6	-0.737585	4.78096e-06	0.000158588	DOWN
ESD	143.8	252.9	-0.8101	4.78096e-06	0.000158588	DOWN
HIP1R	77.4	166.2	-1.09263	4.78096e-06	0.000158588	DOWN
PRDX1	408.3	900.7	-1.13949	4.78072e-06	0.000158588	DOWN
MED8	44.45	105	-1.22181	4.77612e-06	0.000158588	DOWN
CPEB4	305.9	156.2	0.965379	4.97056e-06	0.000162748	UP
ELF1	331.5	191.9	0.785668	4.97031e-06	0.000162748	UP
INSIG1	354.7	218.4	0.697034	4.97056e-06	0.000162748	UP
PDK3	253.7	406.9	-0.679255	4.97081e-06	0.000162748	DOWN
CUL3	78.45	131.6	-0.738888	4.97056e-06	0.000162748	DOWN
GTF2A1L	136	236.4	-0.793155	4.96956e-06	0.000162748	DOWN
UROD	25.71	61.95	-1.23686	4.9658e-06	0.000162748	DOWN
CALM3	55.74	134.9	-1.25973	5.06587e-06	0.000165554	DOWN
CEP135	154.8	83.86	0.876296	5.15878e-06	0.00016673	UP
PLEKHF2	245.4	149.9	0.706911	5.16683e-06	0.00016673	UP
GGNBP2	620.6	385	0.687284	5.16787e-06	0.00016673	UP
PPIL4	132.9	86.11	0.620224	5.16242e-06	0.00016673	UP
CDK7	534.4	351.2	0.603974	5.16787e-06	0.00016673	UP
HSPA4L	1158	798.4	0.535818	5.16761e-06	0.00016673	UP
HGSNAT	6.922	31.05	-2.01628	5.15645e-06	0.00016673	DOWN
CCDC14	110.5	56.94	0.944679	5.25941e-06	0.000169064	UP
CAND1	107.7	179.8	-0.733653	5.26654e-06	0.000169064	DOWN
NDUFA3	100.5	213.2	-1.07678	5.26892e-06	0.000169064	DOWN
MEAF6	67.44	24.01	1.4523	5.37394e-06	0.000169967	UP
TCEANC2	188	101.5	0.88237	5.37213e-06	0.000169967	UP
SLC4A7	113.4	62.79	0.842488	5.34018e-06	0.000169967	UP
ATP2B1	299.8	169.5	0.819222	5.37239e-06	0.000169967	UP
CENPV	799.9	486.2	0.717243	5.37239e-06	0.000169967	UP
PDHX	143.5	94.28	0.600852	5.37132e-06	0.000169967	UP
C20H6orf52	65.84	161.3	-1.27996	5.37132e-06	0.000169967	DOWN
LOC101108778	26.49	72.97	-1.42798	5.36271e-06	0.000169967	DOWN
CALM2	2125	1039	1.03156	5.58466e-06	0.000175065	UP
NSMCE2	147.4	82.81	0.824292	5.57881e-06	0.000175065	UP
DSTN	582.5	1138	-0.964904	5.58466e-06	0.000175065	DOWN
SLC25A4	38.62	76.98	-0.97677	5.57881e-06	0.000175065	DOWN
DLST	54.48	128.8	-1.22596	5.58466e-06	0.000175065	DOWN
AGTRAP	22.06	59.17	-1.38363	5.68329e-06	0.000177842	DOWN
ZYG11A	66.1	124.7	-0.905335	5.80176e-06	0.000181228	DOWN
TIMM10	9.347	33.89	-1.75348	5.94684e-06	0.000185432	DOWN
CCDC107	18.99	60.55	-1.62235	5.968e-06	0.000185765	DOWN
PLEKHB1	21.2	49.28	-1.17905	5.99741e-06	0.000186352	DOWN
RPS18	217	389	-0.838976	6.03321e-06	0.000186808	DOWN
POLD2	27.16	62.54	-1.17425	6.02305e-06	0.000186808	DOWN
FAM219A	10.34	35.51	-1.68713	6.09856e-06	0.000188501	DOWN
EEA1	2469	1414	0.804102	6.27069e-06	0.000192142	UP
MTF2	412.4	239.5	0.781636	6.27038e-06	0.000192142	UP
USP28	631.5	452.7	0.479161	6.27069e-06	0.000192142	STABLE
TCEA1	647	474.9	0.445412	6.27069e-06	0.000192142	STABLE
CINP	224.8	420.4	-0.900159	6.27069e-06	0.000192142	DOWN
PIN1	22.88	61.2	-1.38124	6.44651e-06	0.000197187	DOWN
CCDC62	216	110	0.967293	6.51357e-06	0.000197627	UP
NEXN	134.8	69.46	0.946397	6.50556e-06	0.000197627	UP
CEP152	621.2	393.5	0.657446	6.51678e-06	0.000197627	UP
GTF2E2	213.3	301.4	-0.496797	6.51678e-06	0.000197627	STABLE
LOC101102072	43.38	105.6	-1.26363	6.51357e-06	0.000197627	DOWN
C25H10orf10	4.328	38.8	-2.90097	6.61907e-06	0.000200385	DOWN
PTCD2	17.01	41.2	-1.22873	6.69931e-06	0.000202468	DOWN
CUX2	291.4	200.3	0.538559	6.77042e-06	0.000203278	UP
SIVA1	319.1	521.6	-0.707153	6.77209e-06	0.000203278	DOWN
TDP1	112.9	190.3	-0.747213	6.77209e-06	0.000203278	DOWN
LOC101117789	285	508.3	-0.832407	6.77209e-06	0.000203278	DOWN
ARMC2	67.31	144.6	-1.09154	6.89958e-06	0.000206404	DOWN
PARK7	43.43	105.8	-1.26538	6.89958e-06	0.000206404	DOWN
DHODH	15.55	37.45	-1.2163	6.96159e-06	0.000207907	DOWN
TRAPPC4	20.96	49.88	-1.21243	6.99576e-06	0.000208575	DOWN
C3H12orf57	42.11	94.54	-1.14807	7.02491e-06	0.00020874	DOWN
APOO	31.86	75.69	-1.22275	7.02491e-06	0.00020874	DOWN
RPS5	456.8	780	-0.770442	7.03695e-06	0.000208747	DOWN
POLR3A	13.05	39.24	-1.5177	7.20969e-06	0.000213513	DOWN
VAT1	20.26	60.95	-1.54319	7.26905e-06	0.000214911	DOWN
H3F3B	2054	1539	0.415816	7.31134e-06	0.000215441	STABLE
CABLES2	65.91	146.2	-1.13699	7.30457e-06	0.000215441	DOWN
SDHB	11.87	41.33	-1.71819	7.39243e-06	0.000217468	DOWN
KLF4	26.81	9.87	1.35527	7.48444e-06	0.000219636	UP
NDUFA4L2	10.58	38.98	-1.78734	7.49099e-06	0.000219636	DOWN
CCSER2	232	138.1	0.744507	7.593e-06	0.00022053	UP
SAP130	68.36	118.8	-0.78869	7.59632e-06	0.00022053	DOWN
DNAJB1	149.2	266	-0.829411	7.59632e-06	0.00022053	DOWN
RPS6KA3	21.91	51.94	-1.20852	7.53567e-06	0.00022053	DOWN
SHARPIN	64.22	150.5	-1.21566	7.59521e-06	0.00022053	DOWN
VDAC2	11.15	42.74	-1.84756	7.57355e-06	0.00022053	DOWN
IGF2R	7.931	2.076	1.53766	7.76902e-06	0.000225174	UP
ACAP2	148.6	67.61	1.12416	7.86026e-06	0.000225421	UP
UTP23	269.5	150.4	0.837355	7.89076e-06	0.000225421	UP
DDIT4	308.3	204.6	0.588716	7.8919e-06	0.000225421	UP
PRKCH	401.2	268.9	0.575415	7.89228e-06	0.000225421	UP
CHEK1	228.9	159.1	0.521773	7.89228e-06	0.000225421	UP
LOC101116132	91.4	171	-0.896213	7.89228e-06	0.000225421	DOWN
XRCC5	116.2	220.4	-0.917758	7.89076e-06	0.000225421	DOWN
CBY1	45.46	96.57	-1.07042	7.89076e-06	0.000225421	DOWN
RUVBL2	5.776	32.32	-2.29785	7.83523e-06	0.000225421	DOWN
UBE2F	28.47	66.35	-1.19236	7.9583e-06	0.00022694	DOWN
TMEM9	7.499	29.04	-1.82142	8.056e-06	0.000229356	DOWN
VAPB	15.52	41.59	-1.36648	8.11227e-06	0.000230587	DOWN
GHDC	17.09	47.42	-1.42057	8.15154e-06	0.000231331	DOWN
IFT74	584.6	357.8	0.706855	8.19846e-06	0.00023229	UP
FBXL3	10.66	3.653	1.32493	8.2214e-06	0.000232567	UP
TAF2	47.31	20.48	1.16939	8.37386e-06	0.000236501	UP
LYRM4	40.73	83.14	-1.01173	8.48248e-06	0.000239187	DOWN
SNRPD1	452.7	226.4	0.996724	8.51679e-06	0.000239391	UP
ALKBH5	258.3	434.4	-0.747342	8.51679e-06	0.000239391	DOWN
MYL6B	16.28	42.33	-1.32626	8.56175e-06	0.000240273	DOWN
OAZ2	32.01	72.47	-1.15413	8.66559e-06	0.000242801	DOWN
ACVR2A	12.88	4.922	1.22917	8.6837e-06	0.000242924	UP
CCDC130	23.19	54.1	-1.18767	8.81055e-06	0.000246083	DOWN
SOD2	60.56	104.9	-0.782097	9.01114e-06	0.000251289	DOWN
NIFK	303.3	178.8	0.758759	9.18837e-06	0.000253433	UP
N4BP2L2	787.4	468.9	0.746516	9.18837e-06	0.000253433	UP
ATL2	296.1	194.9	0.600574	9.18793e-06	0.000253433	UP
ADD3	1960	1390	0.496116	9.18837e-06	0.000253433	STABLE
TMEM39B	44.07	94.01	-1.07589	9.17304e-06	0.000253433	DOWN
GPR137	25.65	67.74	-1.36676	9.15161e-06	0.000253433	DOWN
COPG1	17.09	46.14	-1.38164	9.13546e-06	0.000253433	DOWN
SSB	705.5	454.9	0.631918	9.54284e-06	0.000260769	UP
LOC106990104	552.9	358	0.625648	9.54284e-06	0.000260769	UP
RPL18	327.2	555.3	-0.761342	9.54284e-06	0.000260769	DOWN
DEDD2	58.08	117.8	-1.00812	9.53332e-06	0.000260769	DOWN
CKMT1A	43.49	97.9	-1.15247	9.53378e-06	0.000260769	DOWN
PSMC3	22.86	55.56	-1.24496	9.51747e-06	0.000260769	DOWN
MANBAL	24.3	58	-1.22147	9.68578e-06	0.000264266	DOWN
FAM105A	60.02	108.3	-0.841177	9.7148e-06	0.00026465	DOWN
ADA	24.49	68.55	-1.44823	9.80752e-06	0.000266765	DOWN
TMOD3	394.9	235.5	0.743469	9.91036e-06	0.000267913	UP
TAX1BP1	2058	1271	0.694831	9.91036e-06	0.000267913	UP
CNOT4	664.7	480	0.468628	9.91036e-06	0.000267913	STABLE
FARSB	138.4	227.2	-0.711102	9.91036e-06	0.000267913	DOWN
PCID2	19.66	56.48	-1.47654	9.96333e-06	0.000268934	DOWN
PDP2	60.24	107.5	-0.824563	1.0082e-05	0.000271721	DOWN
RPS15	330.4	566.7	-0.776702	1.02914e-05	0.000275684	DOWN
CNNM3	51.43	109.3	-1.07261	1.02817e-05	0.000275684	DOWN
RHOC	42.66	103.5	-1.25945	1.0286e-05	0.000275684	DOWN
SWSAP1	30.29	84.35	-1.44773	1.02502e-05	0.000275684	DOWN
CTDSPL2	117.4	73.34	0.671778	1.04452e-05	0.000279332	UP
LOC101117799	14.62	41.04	-1.42808	1.04591e-05	0.000279332	DOWN
PSMB5	113.1	227.9	-1.00474	1.04861e-05	0.000279629	DOWN
WWP2	21.36	51.43	-1.22951	1.06262e-05	0.000282938	DOWN
FOCAD	35.49	81.62	-1.17885	1.06442e-05	0.000282992	DOWN
PFDN2	83.38	140.4	-0.745209	1.06864e-05	0.000283686	DOWN
DPCD	41.23	89.94	-1.10673	1.08708e-05	0.000288151	DOWN
LOC101118433	229	73.55	1.62525	1.09819e-05	0.000290658	UP
CHRAC1	153.2	86.9	0.811198	1.10776e-05	0.000291059	UP
YAP1	167.4	95.75	0.799161	1.10854e-05	0.000291059	UP
MKLN1	119.4	80.03	0.570721	1.10854e-05	0.000291059	UP
CST3	77.84	164.1	-1.06645	1.10958e-05	0.000291059	DOWN
ATP6V1F	24.95	68.03	-1.41145	1.10335e-05	0.000291059	DOWN
DHRS7C	20.61	61.18	-1.52505	1.10335e-05	0.000291059	DOWN
ING5	15.47	5.87	1.26149	1.12544e-05	0.00029451	UP
NUCKS1	81.38	43.37	0.892818	1.12607e-05	0.00029451	UP
PRDX4	69.85	141.9	-1.01221	1.13003e-05	0.000295109	DOWN
TM6SF1	102.9	55.3	0.884425	1.13666e-05	0.000296403	UP
ZFAND5	1094	735.1	0.572728	1.15202e-05	0.000297773	UP
RAD51	59.52	105	-0.808974	1.15094e-05	0.000297773	DOWN
APLP2	68.01	127.3	-0.894935	1.15196e-05	0.000297773	DOWN
RIIAD1	366.1	710.8	-0.955223	1.15202e-05	0.000297773	DOWN
BCAP31	57.64	119.8	-1.04287	1.15148e-05	0.000297773	DOWN
ALG14	47.34	99.67	-1.05844	1.15148e-05	0.000297773	DOWN
BTBD1	18.16	48.04	-1.3557	1.15398e-05	0.000297844	DOWN
SRM	10.02	39.21	-1.86808	1.16467e-05	0.000300166	DOWN
REPS1	409.4	253	0.692205	1.196e-05	0.00030601	UP
SAT1	365.7	236.5	0.626591	1.19589e-05	0.00030601	UP
MAPK14	103.7	192.1	-0.882857	1.19595e-05	0.00030601	DOWN
SNRNP25	87.56	169.5	-0.944754	1.19595e-05	0.00030601	DOWN
MRPL4	35.07	69.69	-0.970773	1.19489e-05	0.00030601	DOWN
C5H19orf70	24.98	61.25	-1.26084	1.22892e-05	0.000313977	DOWN
TXN2	24.49	56.78	-1.18068	1.23469e-05	0.000314998	DOWN
DBF4	248.6	154.1	0.685959	1.23957e-05	0.000315787	UP
FRG1	372.7	207.5	0.842056	1.24153e-05	0.00031583	UP
ABL1	56.5	20.82	1.39828	1.2456e-05	0.000316411	UP
CCNJL	12.56	33.6	-1.35121	1.25577e-05	0.000318536	DOWN
C5H19orf53	10.81	37.86	-1.71858	1.27224e-05	0.000322253	DOWN
LOC105604997	179.7	76.61	1.21897	1.28549e-05	0.000324131	UP
LOC101106384	829.3	493.2	0.748588	1.28883e-05	0.000324131	UP
GNS	214	379.3	-0.822853	1.28883e-05	0.000324131	DOWN
RPH3AL	39.37	72.11	-0.856683	1.28859e-05	0.000324131	DOWN
HNF1B	52.55	109.6	-1.04686	1.28823e-05	0.000324131	DOWN
FUNDC2	40.77	83.37	-1.01441	1.31181e-05	0.000329444	DOWN
CNEP1R1	298.9	169.7	0.813307	1.33716e-05	0.00033311	UP
SMAD5	423.3	245.8	0.781853	1.33765e-05	0.00033311	UP
WDR75	225.8	141.8	0.668008	1.33772e-05	0.00033311	UP
LOC101115542	344.1	238.3	0.528208	1.33753e-05	0.00033311	UP
HGS	53.29	109.7	-1.02721	1.33655e-05	0.00033311	DOWN
ETNK2	19.83	50.54	-1.30697	1.33427e-05	0.00033311	DOWN
DCTN2	19.46	44.21	-1.14389	1.35261e-05	0.000336345	DOWN
PRKAR2A	329	221	0.572218	1.36285e-05	0.000338416	UP
HSPA2	148.7	239.9	-0.686406	1.3885e-05	0.000341428	DOWN
NSF	130.4	215.6	-0.721491	1.38844e-05	0.000341428	DOWN
LAMTOR4	92.32	170.4	-0.877088	1.3885e-05	0.000341428	DOWN
FAM229B	65.59	131.4	-0.991452	1.3885e-05	0.000341428	DOWN
NDUFA2	65.99	151.2	-1.18371	1.38837e-05	0.000341428	DOWN
TMEM106A	42.9	110.1	-1.33986	1.3878e-05	0.000341428	DOWN
DHX58	34.86	90.61	-1.35317	1.38627e-05	0.000341428	DOWN
WDR41	21.37	56.39	-1.35953	1.42225e-05	0.000349241	DOWN
ZRSR2	385.5	194.9	0.98018	1.44099e-05	0.00035239	UP
USP1	670.8	486.4	0.462796	1.44105e-05	0.00035239	STABLE
AURKAIP1	34.22	73.96	-1.08982	1.43875e-05	0.00035239	DOWN
NPLOC4	64.65	140.2	-1.10516	1.46569e-05	0.000357921	DOWN
CCDC173	199.3	94.45	1.0694	1.49312e-05	0.000361686	UP
ERBB2IP	129.9	76.82	0.750142	1.48972e-05	0.000361686	UP
GFPT1	234.1	146.6	0.671521	1.49543e-05	0.000361686	UP
NCOA3	259.8	173.4	0.580435	1.49523e-05	0.000361686	UP
MRPS36	177	306.7	-0.789167	1.49543e-05	0.000361686	DOWN
SRPRA	25.92	54.98	-1.05604	1.48728e-05	0.000361686	DOWN
LOC106990539	35.05	116.7	-1.70736	1.49305e-05	0.000361686	DOWN
LOC106990132	2.491	0.506	1.21292	1.54972e-05	0.000371281	UP
PRPF40A	2800	1662	0.751765	1.5519e-05	0.000371281	UP
PWP1	834.3	581.7	0.519671	1.5519e-05	0.000371281	UP
HMGN2	667.5	955.9	-0.51752	1.5519e-05	0.000371281	DOWN
MAEL	130.5	207.4	-0.664163	1.55176e-05	0.000371281	DOWN
DERL2	140.4	240.6	-0.773181	1.55183e-05	0.000371281	DOWN
KIAA1191	58.18	110.1	-0.908561	1.55162e-05	0.000371281	DOWN
BRINP2	31.9	84.22	-1.37306	1.54796e-05	0.000371281	DOWN
ELOVL1	15.95	40.73	-1.30007	1.56049e-05	0.00037283	DOWN
FBXO43	149.1	78.11	0.923941	1.60626e-05	0.000381645	UP
TBRG1	573.8	392.2	0.547745	1.61033e-05	0.000381645	UP
LOC101112559	296.2	551	-0.893083	1.61033e-05	0.000381645	DOWN
INPPL1	72.62	138.2	-0.918794	1.60888e-05	0.000381645	DOWN
UBR4	46.38	113.5	-1.2734	1.61004e-05	0.000381645	DOWN
LRCH4	23.91	66.9	-1.44676	1.60154e-05	0.000381645	DOWN
ZBTB1	8.043	2.505	1.36755	1.62357e-05	0.000383828	UP
CAPZB	14.26	48.61	-1.70065	1.62389e-05	0.000383828	DOWN
PATL2	102.2	188.9	-0.879245	1.64026e-05	0.000387179	DOWN
TMCC3	41.69	80.57	-0.934011	1.6701e-05	0.000393699	DOWN
STK33	62.51	33.22	0.892044	1.7054e-05	0.000400419	UP
XAB2	102.9	162.5	-0.654651	1.70177e-05	0.000400419	DOWN
USP11	16.33	45.03	-1.40962	1.7054e-05	0.000400419	DOWN
MIS18BP1	136.3	83.08	0.70762	1.73323e-05	0.000404341	UP
PHF11	283.4	191.8	0.560676	1.73347e-05	0.000404341	UP
NEDD8	148.5	254.8	-0.775052	1.73354e-05	0.000404341	DOWN
CTSB	963.6	1872	-0.957618	1.73354e-05	0.000404341	DOWN
EEF1G	47.76	106.8	-1.1447	1.73347e-05	0.000404341	DOWN
QSER1	51.14	29.04	0.795188	1.74036e-05	0.000405397	UP
LRIG1	77.36	140.5	-0.852378	1.76564e-05	0.000410744	DOWN
C3H9orf116	23.2	61.6	-1.37121	1.78084e-05	0.000413735	DOWN
SBDS	672	478.9	0.487776	1.79847e-05	0.000414629	STABLE
LOC105601990	33.18	68.46	-1.0231	1.79686e-05	0.000414629	DOWN
SNRPA	33.96	73.43	-1.09029	1.79397e-05	0.000414629	DOWN
LOC101112865	45.55	107.5	-1.22134	1.78884e-05	0.000414629	DOWN
SLC7A7	23.55	57.35	-1.24895	1.79565e-05	0.000414629	DOWN
HVCN1	11	36.45	-1.64217	1.79876e-05	0.000414629	DOWN
MRPL17	46.07	110.3	-1.24205	1.82893e-05	0.000421035	DOWN
NUP35	783.5	509.6	0.61967	1.8657e-05	0.000424643	UP
MAPRE1	490.2	332.5	0.558647	1.8657e-05	0.000424643	UP
LEPROTL1	47.67	82.59	-0.780377	1.86396e-05	0.000424643	DOWN
CLTC	86	150.3	-0.797858	1.86471e-05	0.000424643	DOWN
FTH1	404.7	712.9	-0.815406	1.8657e-05	0.000424643	DOWN
ZMIZ2	33.52	67.68	-0.992184	1.86404e-05	0.000424643	DOWN
JTB	32.54	67.71	-1.03451	1.86105e-05	0.000424643	DOWN
NIT2	14.15	41.95	-1.50355	1.84748e-05	0.000424643	DOWN
PDLIM2	11.87	38.81	-1.62875	1.86622e-05	0.000424643	DOWN
TSPAN17	19.79	51.17	-1.32748	1.90383e-05	0.000432644	DOWN
ITSN2	596.7	317	0.910422	1.93533e-05	0.000435881	UP
CCDC66	369.7	217.7	0.761797	1.93533e-05	0.000435881	UP
CRLS1	127	78.14	0.693487	1.93044e-05	0.000435881	UP
CSRNP2	51.2	93.41	-0.854906	1.93481e-05	0.000435881	DOWN
UBAC1	34.69	64.48	-0.875319	1.93215e-05	0.000435881	DOWN
HSBP1	157.5	300.3	-0.926535	1.93533e-05	0.000435881	DOWN
HSPA1L	16.72	35.89	-1.05761	1.93164e-05	0.000435881	DOWN
TFIP11	37.49	77.84	-1.03442	1.96043e-05	0.000440972	DOWN
TTC9B	11.89	38.48	-1.61522	1.97513e-05	0.000443715	DOWN
TMEM218	9.487	32.31	-1.6674	1.97935e-05	0.000444099	DOWN
NSRP1	511.5	284.6	0.84358	2.00743e-05	0.000445311	UP
ARHGAP10	82.44	48.28	0.759746	1.98797e-05	0.000445311	UP
CASP8AP2	549.6	344.4	0.672615	2.00734e-05	0.000445311	UP
SCML2	119	78.03	0.602226	1.99998e-05	0.000445311	UP
KIF18A	387.6	256.5	0.593787	2.00734e-05	0.000445311	UP
RALB	294.4	408.9	-0.472506	2.00743e-05	0.000445311	STABLE
ASF1A	106.6	211.3	-0.980137	2.00725e-05	0.000445311	DOWN
FAM162A	28.5	69.32	-1.25342	1.99998e-05	0.000445311	DOWN
SIDT2	21.39	57.83	-1.39405	2.00246e-05	0.000445311	DOWN
SLC1A5	47.73	93.75	-0.959375	2.04118e-05	0.000451965	DOWN
DTYMK	24.42	63.03	-1.33284	2.04253e-05	0.000451965	DOWN
HPCAL1	10.57	32.27	-1.5243	2.04889e-05	0.000452238	DOWN
MIIP	5.513	20.46	-1.72014	2.04783e-05	0.000452238	DOWN
TMEM128	90.77	52.36	0.782364	2.07438e-05	0.000457295	UP
RABIF	21.43	65.99	-1.57868	2.09365e-05	0.000460969	DOWN
NKIRAS1	17.33	44.99	-1.3271	2.11656e-05	0.000464854	DOWN
GGA1	8.424	24.91	-1.45919	2.11656e-05	0.000464854	DOWN
WDHD1	233.7	151.2	0.624972	2.15927e-05	0.000470747	UP
PTBP1	237.7	342.8	-0.526327	2.15927e-05	0.000470747	DOWN
RPL7	304.2	442	-0.537533	2.15936e-05	0.000470747	DOWN
AKAP1	73.83	129.6	-0.803339	2.15899e-05	0.000470747	DOWN
SSR4	97.04	176.5	-0.856472	2.15927e-05	0.000470747	DOWN
BORCS5	162.3	317.5	-0.964168	2.15936e-05	0.000470747	DOWN
CHADL	16.29	43.72	-1.37078	2.22306e-05	0.000484037	DOWN
ZNF280B	273.3	143.2	0.927484	2.2339e-05	0.000484605	UP
BOD1L1	554.2	298.4	0.891117	2.23938e-05	0.000484605	UP
LOC101107153	258.2	461.4	-0.835033	2.23928e-05	0.000484605	DOWN
LOC101111156	26.16	51.56	-0.952451	2.23566e-05	0.000484605	DOWN
ECSIT	26.34	59.69	-1.15046	2.2338e-05	0.000484605	DOWN
MRGBP	76.71	43.01	0.820301	2.2934e-05	0.000495083	UP
FXR2	22.02	54.5	-1.26957	2.2934e-05	0.000495083	DOWN
C23H18orf54	75.78	44.55	0.753165	2.31009e-05	0.000497054	UP
MEIOC	134	80.77	0.723382	2.31645e-05	0.000497054	UP
PPIP5K2	377.9	254.5	0.568204	2.32211e-05	0.000497054	UP
MRPS21	87.1	144.9	-0.727372	2.32221e-05	0.000497054	DOWN
PSMC1	81.14	171.5	-1.0706	2.32181e-05	0.000497054	DOWN
VIPAS39	14.25	34.76	-1.2294	2.31806e-05	0.000497054	DOWN
DLX4	23.23	59.13	-1.31118	2.31009e-05	0.000497054	DOWN
PHF24	8.508	27.13	-1.56501	2.35064e-05	0.000502532	DOWN
PSMF1	7.301	34.9	-2.11276	2.35625e-05	0.000503122	DOWN
ZDHHC4	19.99	48.91	-1.24978	2.38503e-05	0.000508653	DOWN
WARS	41.06	77.3	-0.896716	2.40429e-05	0.000510019	DOWN
WDR61	45.87	93.76	-1.01552	2.4021e-05	0.000510019	DOWN
SEPT1	39.01	83.84	-1.08456	2.39897e-05	0.000510019	DOWN
NIF3L1	38.86	86.95	-1.14188	2.40586e-05	0.000510019	DOWN
OSCP1	6.372	25.11	-1.82419	2.39948e-05	0.000510019	DOWN
TMEM57	115.1	61.95	0.88293	2.43435e-05	0.000514231	UP
GPRC5A	29.41	70.62	-1.23589	2.43445e-05	0.000514231	DOWN
ADIRF	25.24	65.54	-1.34242	2.43445e-05	0.000514231	DOWN
PTCRA	10.38	38.09	-1.7795	2.43747e-05	0.000514255	DOWN
C4H7orf57	6.209	1.483	1.53797	2.44421e-05	0.000514449	UP
LOC101104407	7.032	25.08	-1.69892	2.44346e-05	0.000514449	DOWN
DNAJA4	34.47	69.64	-0.993849	2.44812e-05	0.000514658	DOWN
PPP1CC	11.12	4.029	1.26951	2.45737e-05	0.000515407	UP
MAST2	21.12	50.92	-1.23127	2.45751e-05	0.000515407	DOWN
SH3YL1	21.73	58.13	-1.37953	2.46595e-05	0.000515861	DOWN
AKR1A1	14.99	42.34	-1.43894	2.46595e-05	0.000515861	DOWN
CARD19	10.11	31.38	-1.54354	2.46843e-05	0.000515861	DOWN
LPCAT3	3.413	17.49	-2.06706	2.48577e-05	0.000518871	DOWN
STRADA	40.35	83.65	-1.03349	2.49066e-05	0.000519278	DOWN
UBE2L3	56.54	120.4	-1.07688	2.49443e-05	0.000519453	DOWN
AHCTF1	124.4	86.78	0.514094	2.54113e-05	0.000528556	UP
UBAP2	137.6	220.8	-0.67845	2.58855e-05	0.000537786	DOWN
USP43	52.29	28.22	0.866656	2.66851e-05	0.000553746	UP
RAP1B	253.1	185.7	0.444295	2.6835e-05	0.000554279	STABLE
CKAP5	522.8	407	0.360511	2.68362e-05	0.000554279	STABLE
ATP5O	161	254	-0.655056	2.68362e-05	0.000554279	DOWN
FBXW8	55.86	103.1	-0.872743	2.68131e-05	0.000554279	DOWN
LOC101103182	17.01	5.784	1.40853	2.69637e-05	0.000556264	UP
MAF1	24.66	59.49	-1.2371	2.72256e-05	0.000561012	DOWN
XKRX	72.15	142.3	-0.970075	2.73227e-05	0.000562357	DOWN
CCDC92	6.173	24.61	-1.836	2.74606e-05	0.000564538	DOWN
CCP110	207.9	128.3	0.692003	2.7814e-05	0.000567963	UP
FAM114A2	285.6	183.2	0.63748	2.78152e-05	0.000567963	UP
CHSY1	152.2	113.7	0.418232	2.78068e-05	0.000567963	STABLE
IMMT	67.31	108.1	-0.675289	2.78175e-05	0.000567963	DOWN
CISD1	161.3	276.2	-0.772517	2.78199e-05	0.000567963	DOWN
LOC101111970	50.57	104.3	-1.02995	2.77937e-05	0.000567963	DOWN
TGFBI	17.83	51.94	-1.49101	2.81231e-05	0.00057349	DOWN
CENPK	213.5	121.7	0.806224	2.83113e-05	0.000576023	UP
ASH2L	57.1	101.2	-0.815089	2.83125e-05	0.000576023	DOWN
CCDC34	368.8	209.2	0.814636	2.8833e-05	0.000580039	UP
CLOCK	537.2	315.5	0.766079	2.88379e-05	0.000580039	UP
ARGLU1	227.4	138.1	0.71523	2.88379e-05	0.000580039	UP
MPHOSPH9	1653	1194	0.469013	2.88379e-05	0.000580039	STABLE
AK2	116	183.9	-0.660147	2.88379e-05	0.000580039	DOWN
SPCS3	59.45	103.9	-0.795568	2.88367e-05	0.000580039	DOWN
SCAMP2	72.04	132.1	-0.865685	2.88367e-05	0.000580039	DOWN
MOSPD2	41.46	77.9	-0.893806	2.87691e-05	0.000580039	DOWN
STX5	25.28	61.8	-1.25668	2.86356e-05	0.000580039	DOWN
ANKRD39	6.101	21	-1.63144	2.87533e-05	0.000580039	DOWN
ZNF174	25.82	50.07	-0.92901	2.91533e-05	0.000585675	DOWN
MIOS	14.17	35.43	-1.26398	2.91844e-05	0.000585675	DOWN
CEP120	394.2	245.2	0.682592	2.93588e-05	0.000588508	UP
HUS1	24.83	59.43	-1.22619	2.96129e-05	0.00059293	DOWN
ERC2	124	68.78	0.840983	2.97822e-05	0.000594971	UP
TMEM214	28.54	55.56	-0.937046	2.97822e-05	0.000594971	DOWN
CEP57L1	199.6	118.5	0.746985	2.98659e-05	0.000595132	UP
OTUD5	79.49	124	-0.634742	2.98659e-05	0.000595132	DOWN
CNIH4	200.4	459.8	-1.1942	2.98912e-05	0.000595132	DOWN
HCFC1	29.34	12.7	1.14748	3.007e-05	0.000598017	UP
ABHD12	46.04	108	-1.21264	3.04186e-05	0.000604271	DOWN
MACROD1	30.18	73.91	-1.26454	3.06079e-05	0.000606668	DOWN
ERICH2	13.18	35.08	-1.34774	3.06053e-05	0.000606668	DOWN
RALBP1	762.2	461.4	0.722999	3.09811e-05	0.000610641	UP
YME1L1	147.1	234.4	-0.668485	3.09811e-05	0.000610641	DOWN
PCBD2	87.59	148.3	-0.753399	3.09549e-05	0.000610641	DOWN
MRPL39	88.8	155.5	-0.801104	3.09745e-05	0.000610641	DOWN
ZNF575	31.95	73.12	-1.16967	3.08711e-05	0.000610641	DOWN
ADGRG1	15.19	41.46	-1.3906	3.11582e-05	0.000613449	DOWN
KDM1B	566.3	404.9	0.483024	3.21086e-05	0.000630055	STABLE
CNTNAP2	77.29	127.4	-0.714184	3.21072e-05	0.000630055	DOWN
WNK1	90.98	158.2	-0.791163	3.21086e-05	0.000630055	DOWN
SOHLH1	61.25	126	-1.02855	3.25701e-05	0.000638403	DOWN
FIGLA	88.79	181.9	-1.02615	3.26855e-05	0.000639955	DOWN
MYO1C	22.76	51.44	-1.14219	3.31077e-05	0.000647504	DOWN
ORC3	51.13	86.1	-0.740476	3.32261e-05	0.000647801	DOWN
MGAT5	40.93	72.49	-0.809458	3.32471e-05	0.000647801	DOWN
APBA1	102.6	191.8	-0.895083	3.32694e-05	0.000647801	DOWN
KIAA0196	27.12	59.52	-1.10577	3.31968e-05	0.000647801	DOWN
INO80	148	85.61	0.782844	3.37527e-05	0.000656488	UP
COPE	132.2	240.8	-0.860611	3.38718e-05	0.000658081	DOWN
CCDC186	770.8	420.2	0.87381	3.44802e-05	0.000665541	UP
CKAP2	199.1	140.4	0.500651	3.44802e-05	0.000665541	UP
EIF3J	96.67	138.8	-0.516967	3.44816e-05	0.000665541	DOWN
RPL13	193.5	301.1	-0.635023	3.44816e-05	0.000665541	DOWN
RCC2	57.31	99.17	-0.78074	3.44802e-05	0.000665541	DOWN
RPN2	60.05	126.1	-1.05772	3.44802e-05	0.000665541	DOWN
RFX7	40.64	17.66	1.15785	3.4732e-05	0.000669643	UP
MPV17L2	10.51	34.06	-1.60674	3.53521e-05	0.000680855	DOWN
SCAMP4	14.65	43.54	-1.50894	3.54018e-05	0.00068107	DOWN
HOOK1	100.1	52.23	0.925279	3.55514e-05	0.000683205	UP
CCDC43	164.3	93.33	0.808974	3.57268e-05	0.000685086	UP
GOPC	196.4	131.7	0.572614	3.57149e-05	0.000685086	UP
PIN4	52.03	111.4	-1.08381	3.62428e-05	0.000693478	DOWN
TMX1	25.6	58.69	-1.16608	3.62428e-05	0.000693478	DOWN
HNRNPR	86.94	54.22	0.671262	3.68365e-05	0.000704076	UP
CENPL	509.5	343.9	0.565608	3.70191e-05	0.000704519	UP
MRPL43	51.58	85.82	-0.723475	3.7013e-05	0.000704519	DOWN
SURF4	52.79	88.93	-0.74157	3.69346e-05	0.000704519	DOWN
PLA2G12A	33.97	68.1	-0.982795	3.69669e-05	0.000704519	DOWN
ARHGEF10	17.6	8.213	1.01345	3.74143e-05	0.000711274	UP
LOC101120811	21.48	62.35	-1.49464	3.74751e-05	0.000711666	DOWN
REPS2	13.86	37.12	-1.35866	3.77816e-05	0.000716714	DOWN
C25H10orf35	225.3	135.2	0.732186	3.83526e-05	0.000723725	UP
ARHGAP18	330.4	238.9	0.466112	3.83542e-05	0.000723725	STABLE
RAB11A	690.9	692.8	-0.00389481	3.83558e-05	0.000723725	STABLE
ZC3H3	51.47	101.6	-0.967135	3.83399e-05	0.000723725	DOWN
FAM160A1	35.55	73.58	-1.02901	3.82195e-05	0.000723725	DOWN
ROGDI	21.88	52.44	-1.22388	3.87751e-05	0.000730856	DOWN
DUSP13	34.61	68.99	-0.974995	3.89051e-05	0.000731747	DOWN
GUK1	32.04	64.7	-0.991907	3.89035e-05	0.000731747	DOWN
ACADSB	58.69	93.83	-0.667903	3.90226e-05	0.00073243	DOWN
LOC101121285	50.29	113.1	-1.15316	3.90242e-05	0.00073243	DOWN
SH3GLB2	7.595	25.91	-1.64677	3.92724e-05	0.000736305	DOWN
HMMR	338.8	211.9	0.674429	3.97349e-05	0.0007434	UP
INPP5B	169.4	285.4	-0.749194	3.97349e-05	0.0007434	DOWN
LOC101105985	45.88	24.61	0.87226	4.00182e-05	0.000747909	UP
BRPF1	20.66	55.72	-1.38873	4.01673e-05	0.000749174	DOWN
GMPR	30.88	85.79	-1.44492	4.01707e-05	0.000749174	DOWN
PCMT1	34.97	61.57	-0.798447	4.03049e-05	0.000750886	DOWN
ACTR1B	6.131	24.53	-1.84007	4.06398e-05	0.000756327	DOWN
TMEM106B	135.5	69.53	0.953016	4.10698e-05	0.000762079	UP
CAAP1	168.5	100.2	0.743587	4.11306e-05	0.000762079	UP
LOC101104843	225.7	137.2	0.713577	4.11475e-05	0.000762079	UP
KIN	322.1	213.3	0.592066	4.11627e-05	0.000762079	UP
RAE1	201.3	277.5	-0.461206	4.11643e-05	0.000762079	STABLE
IGF2BP2	70.13	30.62	1.16962	4.12342e-05	0.000762574	UP
PSMC2	18.61	44.58	-1.21686	4.16138e-05	0.00076879	DOWN
PSMD13	27.66	56.82	-1.01231	4.17986e-05	0.000771398	DOWN
TECR	18.79	49.47	-1.35083	4.20096e-05	0.000774483	DOWN
BTG4	1740	1009	0.784767	4.26408e-05	0.000781232	UP
TRIM59	434.1	253.8	0.772028	4.26408e-05	0.000781232	UP
CWC22	159.8	97.14	0.712397	4.26233e-05	0.000781232	UP
TMEM50B	145.5	88.55	0.710494	4.25798e-05	0.000781232	UP
TMEM9B	112.5	176	-0.640636	4.26216e-05	0.000781232	DOWN
NISCH	63.32	125.6	-0.977098	4.26216e-05	0.000781232	DOWN
LOC101103463	3.903	19.6	-2.07111	4.29127e-05	0.000785401	DOWN
TEK	11.52	32.28	-1.4103	4.32036e-05	0.000789906	DOWN
COL3A1	0.7472	0.03176	0.759958	4.34106e-05	0.000792871	UP
ESCO1	109	60.39	0.841624	4.39518e-05	0.000801927	UP
RIBC1	50.41	92.14	-0.857402	4.40666e-05	0.000803194	DOWN
CFAP97	192.2	123.4	0.635091	4.41601e-05	0.000804069	UP
SF3B3	8.565	30.17	-1.70422	4.44974e-05	0.000809376	DOWN
NDUFS7	47.52	116.2	-1.27266	4.47929e-05	0.000813079	DOWN
RAD51D	7.843	25.03	-1.55753	4.47528e-05	0.000813079	DOWN
CCDC109B	89.22	158	-0.817656	4.49316e-05	0.00081476	DOWN
LPIN1	10.62	3.354	1.41565	4.52414e-05	0.000819536	UP
TBC1D31	307.9	178.4	0.783896	4.57382e-05	0.000826098	UP
EIF3H	93.81	158.7	-0.752033	4.57438e-05	0.000826098	DOWN
NBEAL1	52	91.11	-0.797327	4.57438e-05	0.000826098	DOWN
PPP3CC	14.57	44.96	-1.562	4.63119e-05	0.000835505	DOWN
MRPL3	27.09	59.48	-1.10649	4.63965e-05	0.000836177	DOWN
WSB2	49.01	84.09	-0.7666	4.73103e-05	0.000851778	DOWN
TAOK3	535.8	313.7	0.770599	4.73773e-05	0.000852117	UP
MITD1	25.36	12.05	1.0139	4.75582e-05	0.000854501	UP
SOX9	10.25	3.088	1.46046	4.7672e-05	0.000854808	UP
TCF19	25.26	52.67	-1.03127	4.76597e-05	0.000854808	DOWN
FNTB	10.15	27.62	-1.36031	4.77401e-05	0.000855162	DOWN
DNAJC11	19.94	46.3	-1.17549	4.79669e-05	0.000858355	DOWN
ZNF114	9.54	43.25	-2.06973	4.85202e-05	0.000867378	DOWN
STRA13	11.58	34.59	-1.49996	4.86288e-05	0.000868441	DOWN
GPATCH2	232.2	138.3	0.743881	4.90246e-05	0.00087269	UP
RNF213	56.23	87.65	-0.631387	4.90443e-05	0.00087269	DOWN
ATP5I	144.9	283.8	-0.964496	4.90641e-05	0.00087269	DOWN
TUFM	53.47	110.2	-1.0295	4.90246e-05	0.00087269	DOWN
LOC101114849	30.49	12.47	1.22518	4.94257e-05	0.000878238	UP
XRN1	174.9	105	0.730759	4.99247e-05	0.000886213	UP
SIPA1	8.948	27.88	-1.53776	5.02542e-05	0.000891168	DOWN
RCE1	23.74	50.22	-1.04967	5.03586e-05	0.000891268	DOWN
ZSWIM8	21.94	60.13	-1.41419	5.03607e-05	0.000891268	DOWN
RIOK1	417.6	198.4	1.06989	5.07995e-05	0.000893668	UP
CCDC15	201.5	95.54	1.06908	5.07669e-05	0.000893668	UP
SMN2	140	90.94	0.616523	5.07669e-05	0.000893668	UP
ICA1	134.4	89.97	0.573579	5.07364e-05	0.000893668	UP
TRAPPC5	39.83	94.09	-1.21986	5.06367e-05	0.000893668	DOWN
RPL7L1	12.11	32.55	-1.35508	5.05497e-05	0.000893668	DOWN
PSMG3	11.65	34.75	-1.49892	5.09498e-05	0.00089542	DOWN
GFER	27.26	63.49	-1.19019	5.13606e-05	0.000901742	DOWN
TMX2	20.6	49.27	-1.21892	5.21488e-05	0.000914673	DOWN
GON4L	95.69	55.22	0.782171	5.24335e-05	0.000918755	UP
RAD21	492.8	370.5	0.410608	5.26099e-05	0.000920934	STABLE
GFY	8.528	30.84	-1.74033	5.32682e-05	0.000931535	DOWN
DENND1B	18.7	41.18	-1.09802	5.39948e-05	0.000943309	DOWN
TOP2A	566.5	368.1	0.620682	5.44726e-05	0.000947909	UP
DYNLL2	677	1352	-0.996846	5.44726e-05	0.000947909	DOWN
ERI3	14.54	37.25	-1.29962	5.44296e-05	0.000947909	DOWN
C21H11orf24	26.47	72.67	-1.42328	5.43512e-05	0.000947909	DOWN
UTP14A	93.64	53.34	0.800307	5.5238e-05	0.000959378	UP
STK25	28.98	62.4	-1.08022	5.52402e-05	0.000959378	DOWN
LOC105602254	28.64	71.82	-1.29684	5.52996e-05	0.000959466	DOWN
C5H19orf60	12.76	33.23	-1.31479	5.53867e-05	0.000960037	DOWN
ARPC1B	9.586	29.95	-1.54797	5.57998e-05	0.000966249	DOWN
RRP15	221.4	132.5	0.736743	5.63753e-05	0.000974693	UP
LOC101116228	135.4	233.5	-0.781749	5.63977e-05	0.000974693	DOWN
TRMT1	28.46	62.46	-1.10708	5.67372e-05	0.000979603	DOWN
COPS4	90.2	140.1	-0.629847	5.83847e-05	0.00100608	DOWN
LOC101118100	80.19	182.7	-1.17816	5.83778e-05	0.00100608	DOWN
FSD1	14.92	40.08	-1.36725	5.93652e-05	0.00102198	DOWN
SMIM13	55.87	32.59	0.759419	5.95791e-05	0.00102467	UP
CCDC97	18.04	40.57	-1.12656	5.99187e-05	0.00102951	DOWN
YAF2	191.1	112.3	0.761979	6.04189e-05	0.00103349	UP
LOC101119317	414.7	280.4	0.562999	6.04427e-05	0.00103349	UP
LARP1B	507.9	359.4	0.497731	6.04427e-05	0.00103349	STABLE
TMEM47	70.45	109.9	-0.634111	6.04404e-05	0.00103349	DOWN
ITGB5	56.76	117.4	-1.03484	6.04404e-05	0.00103349	DOWN
PSMA5	1148	692.3	0.728551	6.25668e-05	0.00106058	UP
MAP4K3	86.53	54.6	0.6546	6.23586e-05	0.00106058	UP
NUDT4	745	512.6	0.538624	6.25668e-05	0.00106058	UP
GLO1	151.2	223.6	-0.561198	6.25668e-05	0.00106058	DOWN
MUS81	69.51	117.2	-0.74495	6.25399e-05	0.00106058	DOWN
KAT8	100.1	172.7	-0.781048	6.25644e-05	0.00106058	DOWN
CDIP1	47.91	86.66	-0.841704	6.25178e-05	0.00106058	DOWN
UXT	116.5	210.9	-0.851065	6.25423e-05	0.00106058	DOWN
LOC101106331	55.1	105.8	-0.928458	6.2481e-05	0.00106058	DOWN
BUD13	35.11	19.21	0.837491	6.31014e-05	0.00106861	UP
EXOC7	10.87	29.13	-1.3444	6.33543e-05	0.00107187	DOWN
U2AF1L4	10.54	32.67	-1.54508	6.34329e-05	0.00107217	DOWN
ELMSAN1	109.7	58.65	0.891681	6.45493e-05	0.00108896	UP
LOC105606696	37.3	83.36	-1.13911	6.45493e-05	0.00108896	DOWN
ZCWPW1	282.2	166.8	0.755055	6.47514e-05	0.00108942	UP
USP8	397.6	272.7	0.542338	6.47615e-05	0.00108942	UP
SEPW1	312.6	534.8	-0.772752	6.47615e-05	0.00108942	DOWN
FN3KRP	16.63	39.56	-1.20239	6.49535e-05	0.00109058	DOWN
RMND5B	7.511	24.04	-1.55692	6.49239e-05	0.00109058	DOWN
ULK3	20.4	45.9	-1.1319	6.54632e-05	0.00109705	DOWN
NANOS1	22.33	53.58	-1.22649	6.54606e-05	0.00109705	DOWN
G6PC3	2.474	11.8	-1.88188	6.55273e-05	0.00109709	DOWN
CDK5RAP3	24.44	52.46	-1.07123	6.56705e-05	0.00109844	DOWN
PROSER1	52.56	31.74	0.710128	6.58451e-05	0.00110032	UP
DYNC1LI2	35.23	17.28	0.987288	6.63468e-05	0.00110766	UP
NRG4	23.89	60.02	-1.29343	6.6457e-05	0.00110845	DOWN
RALGAPA1	215	118.1	0.858862	6.6935e-05	0.00110962	UP
BZW2	74.49	43.79	0.753027	6.65996e-05	0.00110962	UP
FAM72A	154.7	102.6	0.58789	6.70028e-05	0.00110962	UP
BRI3	557.9	374.3	0.574766	6.70289e-05	0.00110962	UP
AHSA1	283.2	204	0.471076	6.70289e-05	0.00110962	STABLE
TBC1D7	116.7	167.8	-0.519367	6.70158e-05	0.00110962	DOWN
TMEM206	56.82	92.07	-0.686814	6.6935e-05	0.00110962	DOWN
HAT1	55.3	100.3	-0.847892	6.68829e-05	0.00110962	DOWN
ARID4B	58.98	28.35	1.0309	6.72011e-05	0.00111039	UP
APOA1BP	4.324	18.35	-1.8614	6.7139e-05	0.00111039	DOWN
DDX4	17.95	44.71	-1.27024	6.78727e-05	0.00112044	DOWN
BBS4	27.29	46.58	-0.749838	6.80979e-05	0.00112245	DOWN
GNG5	73.31	143.6	-0.960539	6.81852e-05	0.00112245	DOWN
TMEM115	14.92	36.73	-1.2451	6.81561e-05	0.00112245	DOWN
U2SURP	220.9	123.8	0.829951	6.93685e-05	0.00113458	UP
ANKRD12	585.9	350.2	0.740894	6.93712e-05	0.00113458	UP
METTL9	263.9	171.8	0.616768	6.93712e-05	0.00113458	UP
SON	639.5	431	0.568398	6.93712e-05	0.00113458	UP
ZP4	1135	1938	-0.77141	6.93712e-05	0.00113458	DOWN
MIB1	33.61	59.4	-0.803304	6.90491e-05	0.00113458	DOWN
FUS	12.54	38.26	-1.5354	6.93375e-05	0.00113458	DOWN
POLR1A	28.77	61.74	-1.07563	7.11831e-05	0.00116314	DOWN
AP2B1	134.9	201.2	-0.573829	7.17909e-05	0.00117091	DOWN
CARHSP1	82.81	158.7	-0.930033	7.17853e-05	0.00117091	DOWN
GMPPA	9.92	29.67	-1.48983	7.27034e-05	0.0011847	DOWN
PSMC4	47.64	83.38	-0.794884	7.29292e-05	0.00118623	DOWN
POLR3H	23.95	51.2	-1.06474	7.2932e-05	0.00118623	DOWN
CSTF1	542.8	162	1.73773	7.42873e-05	0.00119622	UP
PA2G4	433.7	291.8	0.570222	7.42873e-05	0.00119622	UP
TMPO	206.4	143.1	0.52578	7.42902e-05	0.00119622	UP
SH3KBP1	136.8	99.85	0.449976	7.42845e-05	0.00119622	STABLE
LEO1	2229	1672	0.414217	7.42902e-05	0.00119622	STABLE
MRRF	69.04	108.3	-0.64155	7.41902e-05	0.00119622	DOWN
PCCB	78.17	136.7	-0.798137	7.42902e-05	0.00119622	DOWN
NDUFA11	120.1	223.5	-0.890345	7.42845e-05	0.00119622	DOWN
KLF2	68.43	137.5	-0.996701	7.42588e-05	0.00119622	DOWN
SLFNL1	36.84	77.5	-1.0526	7.42331e-05	0.00119622	DOWN
MRPL30	36.9	88.63	-1.24159	7.3948e-05	0.00119622	DOWN
RNF26	6.234	23.5	-1.75964	7.49679e-05	0.00120604	DOWN
SNX19	13.94	37.5	-1.36583	7.58026e-05	0.00121835	DOWN
IK	448.3	315.5	0.505419	7.68717e-05	0.00123329	UP
LSM3	164.8	298.3	-0.851976	7.68687e-05	0.00123329	DOWN
ACAD9	7.398	27.75	-1.77545	7.74885e-05	0.00124206	DOWN
GLRX5	34.32	65.21	-0.906479	7.80894e-05	0.00125056	DOWN
SLC12A5	13.93	38.95	-1.41991	7.81661e-05	0.00125066	DOWN
NUFIP1	499.2	307.2	0.698497	7.95378e-05	0.00126687	UP
DNAJA2	464.6	351.6	0.401054	7.95347e-05	0.00126687	STABLE
RBX1	147.5	232	-0.649612	7.95378e-05	0.00126687	DOWN
CHRNA3	133.7	250.1	-0.89863	7.95317e-05	0.00126687	DOWN
CT83	134.8	270.8	-1.00135	7.95074e-05	0.00126687	DOWN
LOC101109476	41.17	19.87	1.01482	7.97528e-05	0.00126915	UP
GLRX3	77.83	151.9	-0.955957	8.08726e-05	0.00128466	DOWN
APLP1	13.73	35.47	-1.3079	8.08713e-05	0.00128466	DOWN
TUBE1	43.49	20.88	1.02417	8.15415e-05	0.00129412	UP
CCDC22	30.01	64.55	-1.08008	8.19165e-05	0.00129891	DOWN
ALKBH1	94.24	58.35	0.682294	8.21099e-05	0.00129951	UP
C15H11orf58	308.5	220.9	0.480113	8.2288e-05	0.00129951	STABLE
PELI1	218.1	162.3	0.424016	8.2288e-05	0.00129951	STABLE
PRPF8	44.03	84.03	-0.917106	8.21161e-05	0.00129951	DOWN
DAP	6.973	26.95	-1.80975	8.2322e-05	0.00129951	DOWN
CRYZL1	18.01	40.74	-1.13449	8.27971e-05	0.00130585	DOWN
NDUFS2	23.75	50.44	-1.05523	8.33147e-05	0.00131284	DOWN
B3GNT4	42.88	88.96	-1.0355	8.35903e-05	0.00131601	DOWN
IKBKB	3.168	15.03	-1.94386	8.43674e-05	0.00132706	DOWN
MAPK8	76.52	47.32	0.681749	8.46007e-05	0.00132955	UP
ZZZ3	137.8	86.78	0.660761	8.507e-05	0.00132966	UP
RAB6A	398.8	269.1	0.56566	8.51344e-05	0.00132966	UP
ME1	163.9	225.9	-0.460829	8.51312e-05	0.00132966	STABLE
FANK1	447.1	668.1	-0.578312	8.51344e-05	0.00132966	DOWN
TMEM45A	89.43	151.4	-0.75263	8.51344e-05	0.00132966	DOWN
SAP18	101.1	171	-0.752797	8.51312e-05	0.00132966	DOWN
GEMIN2	72.52	132	-0.855712	8.51215e-05	0.00132966	DOWN
OCLN	265.1	178.6	0.567266	8.65579e-05	0.0013507	UP
RFC5	27.39	57.16	-1.03452	8.68646e-05	0.00135429	DOWN
C21H11orf84	52.21	25.87	0.985421	8.71245e-05	0.00135595	UP
MFN2	16.74	43.32	-1.32098	8.71245e-05	0.00135595	DOWN
DSN1	25.1	54.24	-1.08169	8.73421e-05	0.00135814	DOWN
VPS4B	119.9	68.45	0.799741	8.77918e-05	0.00135832	UP
MYNN	184.7	124.6	0.563866	8.80671e-05	0.00135832	UP
MRPL42	297.4	477.7	-0.681898	8.80671e-05	0.00135832	DOWN
LOC101121420	536.3	945.5	-0.817004	8.80671e-05	0.00135832	DOWN
MORC2	50.63	91.33	-0.838567	8.8004e-05	0.00135832	DOWN
DNAJC4	31.59	58.05	-0.857534	8.78846e-05	0.00135832	DOWN
DNM2	26.76	52.68	-0.951474	8.80007e-05	0.00135832	DOWN
TOR1A	125.6	250.7	-0.991442	8.80671e-05	0.00135832	DOWN
ZNF526	13.84	33.84	-1.23106	8.78251e-05	0.00135832	DOWN
EME2	7.062	24.29	-1.64957	8.81217e-05	0.00135832	DOWN
TEKT1	6.067	21.37	-1.66249	8.8917e-05	0.00136938	DOWN
POLN	2.649	0.9742	0.886426	8.98869e-05	0.00138312	UP
LOC101109377	0.4567	0	0.542671	8.99714e-05	0.00138321	UP
SFRP2	55.7	23.99	1.18204	9.0274e-05	0.00138664	UP
TTC33	55.79	35.72	0.629284	9.03514e-05	0.00138664	UP
PDS5B	179.2	107.9	0.726423	9.10642e-05	0.00139332	UP
RBM6	227.6	143	0.666662	9.10881e-05	0.00139332	UP
AGK	447.4	303.6	0.557911	9.10984e-05	0.00139332	UP
LOC101117010	1065	811.8	0.391765	9.11018e-05	0.00139332	STABLE
SPR	8.289	24.5	-1.45672	9.18575e-05	0.00140366	DOWN
ACAA1	40.94	73.59	-0.83056	9.20825e-05	0.00140589	DOWN
CCDC124	12.01	33	-1.38611	9.29515e-05	0.00141793	DOWN
TBC1D25	33.09	75.42	-1.16472	9.38093e-05	0.00142978	DOWN
BNIP3L	9.832	2.785	1.51698	9.41462e-05	0.00143006	UP
RPS19	390.8	563.9	-0.527977	9.42316e-05	0.00143006	DOWN
SNRK	35.1	65.52	-0.881996	9.41082e-05	0.00143006	DOWN
COPZ1	31.49	61.27	-0.938672	9.40308e-05	0.00143006	DOWN
ZC3H10	507.7	992.3	-0.965535	9.42316e-05	0.00143006	DOWN
KLHDC9	11.61	29.95	-1.29567	9.45333e-05	0.0014334	DOWN
TPRG1L	23.45	47.16	-0.978178	9.54021e-05	0.00144534	DOWN
SLF1	357.4	225.3	0.663492	9.58271e-05	0.00145053	UP
TBC1D14	39.35	18.6	1.04215	9.66013e-05	0.001461	UP
TCERG1	150.7	94.36	0.669325	9.70276e-05	0.00146594	UP
SPATA2L	21.07	46.99	-1.12066	9.72595e-05	0.00146594	DOWN
NOL3	29.09	66.42	-1.16401	9.7158e-05	0.00146594	DOWN
MED28	9.627	29.22	-1.50782	9.72186e-05	0.00146594	DOWN
C25H1orf131	327.2	179.5	0.862335	9.74627e-05	0.0014665	UP
MLF1	202.6	155.5	0.379423	9.74627e-05	0.0014665	STABLE
BIN3	18.38	47.2	-1.31439	9.80636e-05	0.00147429	DOWN
OGFOD3	14.36	41.78	-1.47798	9.87197e-05	0.00148289	DOWN
PPP1R13L	50.28	106.7	-1.07013	9.89846e-05	0.00148561	DOWN
R3HCC1	46.61	92.49	-0.973574	0.000100182	0.00150231	DOWN
IWS1	159.9	82.68	0.943103	0.000100484	0.00150331	UP
NFIL3	35.85	68.24	-0.909896	0.000100589	0.00150331	DOWN
PSENEN	38.78	77.63	-0.982986	0.000100484	0.00150331	DOWN
TTLL12	39.71	79.83	-0.98937	0.000100589	0.00150331	DOWN
FAM76B	146.3	86.86	0.745289	0.000100761	0.00150389	UP
TOP1	707.1	444.7	0.667803	0.000100798	0.00150389	UP
ITPRIPL1	49.35	104.8	-1.07196	0.000102188	0.00152334	DOWN
SYTL3	20.54	47.25	-1.16359	0.000102846	0.00153186	DOWN
HNRNPM	214.1	122.8	0.7972	0.00010423	0.00154096	UP
GABRG1	131.7	85.06	0.625014	0.000104026	0.00154096	UP
POC5	278.5	180.6	0.621762	0.000104203	0.00154096	UP
TPP2	197.4	136.9	0.52419	0.000104237	0.00154096	UP
OPTN	400.1	294.2	0.442229	0.000104241	0.00154096	STABLE
UHRF1	825.5	612.3	0.430361	0.000104241	0.00154096	STABLE
RQCD1	73.7	119.4	-0.68891	0.000104222	0.00154096	DOWN
DKK3	36.19	64.49	-0.816223	0.000104026	0.00154096	DOWN
TRAPPC13	26.6	51.06	-0.915664	0.00010378	0.00154096	DOWN
BOP1	14.44	35.89	-1.25718	0.000104352	0.0015413	DOWN
P2RX4	15.32	40.58	-1.34915	0.000105118	0.00155003	DOWN
ENHO	10.82	33.48	-1.54477	0.000105087	0.00155003	DOWN
ACO1	12.84	33.87	-1.33294	0.000105997	0.00156169	DOWN
RHOF	21.78	48.95	-1.1325	0.000106358	0.0015644	DOWN
RHOD	15.07	38.25	-1.28867	0.000106358	0.0015644	DOWN
LATS2	12.42	30.44	-1.22893	0.000106921	0.00157137	DOWN
NPHP3	23.3	10.39	1.09326	0.000107668	0.00157766	UP
ARF4	25.8	11.68	1.08008	0.000107663	0.00157766	UP
FNBP4	156.9	106	0.561672	0.000107791	0.00157766	UP
CSNK2A1	722	551	0.389259	0.000107795	0.00157766	STABLE
RPS16	289.9	440.5	-0.601721	0.000107795	0.00157766	DOWN
PSMD8	29.61	68.51	-1.18326	0.000108467	0.00158619	DOWN
UBOX5	32.43	71.19	-1.11076	0.000108948	0.0015919	DOWN
LOC101113250	21.32	10.86	0.911975	0.000111371	0.00162329	UP
CLUAP1	689.1	406.6	0.75985	0.000111463	0.00162329	UP
DYNC2LI1	312.6	214.4	0.542065	0.000111447	0.00162329	UP
SNRNP200	46.74	75.74	-0.684968	0.000111447	0.00162329	DOWN
UCK1	8.028	24.4	-1.49215	0.000111604	0.001624	DOWN
USE1	10.7	34.93	-1.61903	0.000111852	0.00162627	DOWN
RAB8B	58.51	30.27	0.928402	0.000112151	0.00162928	UP
CEBPB	0.1889	0.01363	0.230088	0.000112947	0.00163815	STABLE
NUDT16	14.5	36.62	-1.27881	0.000112905	0.00163815	DOWN
CHRNE	15.61	44.96	-1.46834	0.000113345	0.00164258	DOWN
DNAJB4	27.29	18.85	0.511091	0.000113551	0.00164422	UP
PAQR3	45.86	29.83	0.604317	0.000114049	0.00165008	UP
FAM102B	41.44	23.66	0.783178	0.000114286	0.00165131	UP
TRIM26	32.5	64.86	-0.97538	0.000114321	0.00165131	DOWN
COQ9	15.64	42.1	-1.37247	0.000114551	0.00165328	DOWN
AAMDC	21.12	46.8	-1.11177	0.000114744	0.00165471	DOWN
NCOR1	735.5	441.8	0.734097	0.000115249	0.00165524	UP
OSTF1	246.6	172.8	0.510561	0.000115244	0.00165524	UP
SPDYC	152	233	-0.612697	0.00011524	0.00165524	DOWN
PRKCZ	88.38	154.3	-0.796966	0.000115232	0.00165524	DOWN
UBASH3B	33.96	86.39	-1.32193	0.000115013	0.00165524	DOWN
ZNF423	18.62	8.187	1.09493	0.000115922	0.00166277	UP
SSX2IP	57.1	39.39	0.524575	0.000115961	0.00166277	UP
SARAF	37.13	62.96	-0.746047	0.000116828	0.00167384	DOWN
C21H11orf68	8.657	27.07	-1.5396	0.000116949	0.00167421	DOWN
LONP1	16.9	37.3	-1.09728	0.00011792	0.00168676	DOWN
KDM7A	78.9	41.66	0.905337	0.000119166	0.00169361	UP
PAK2	351.9	214.7	0.710015	0.000119107	0.00169361	UP
CCSAP	230.1	157.3	0.546017	0.000119138	0.00169361	UP
PPM1B	315	216.8	0.537009	0.000119155	0.00169361	UP
NUDT21	344.8	460.3	-0.415714	0.000119155	0.00169361	STABLE
LOC101114490	29.08	59.33	-1.00425	0.000118787	0.00169361	DOWN
POC1A	51.53	104.9	-1.01191	0.000119064	0.00169361	DOWN
SLC5A9	21.25	60.94	-1.47702	0.000118706	0.00169361	DOWN
MRPL53	15.96	37.88	-1.19662	0.000120701	0.00171406	DOWN
ARL6IP1	600.2	262.8	1.18857	0.000123177	0.00174111	UP
TMX3	47.57	24.06	0.954477	0.000122946	0.00174111	UP
FAM184B	121.3	69.32	0.798906	0.00012303	0.00174111	UP
NFXL1	203.4	137.9	0.55678	0.000123182	0.00174111	UP
DUT	482.2	772.1	-0.678075	0.000123186	0.00174111	DOWN
NOL4L	14.21	36.99	-1.32092	0.000123197	0.00174111	DOWN
SAYSD1	7.676	29.84	-1.82985	0.000125203	0.00176805	DOWN
MCM3	19.03	8.3	1.10672	0.000125334	0.00176848	UP
TAF4	230.7	143.3	0.68256	0.000127341	0.00179108	UP
ATP13A3	194.6	127.5	0.606362	0.000127327	0.00179108	UP
FAM58A	292.9	194.5	0.58776	0.000127332	0.00179108	UP
TAF1C	32.32	55.19	-0.753879	0.000127185	0.00179108	DOWN
TAMM41	199.4	131.6	0.595435	0.000129312	0.00181591	UP
NME4	9.699	27.26	-1.40134	0.000129242	0.00181591	DOWN
TULP4	22.91	10.14	1.10174	0.000129612	0.00181868	UP
PLEKHM1	22.21	48.24	-1.08477	0.000129923	0.00182161	DOWN
TMEM18	9.053	28.95	-1.57513	0.000130592	0.00182953	DOWN
C3H12orf10	10.08	32.7	-1.60522	0.000130871	0.00183199	DOWN
NFYB	77.91	49.9	0.632505	0.00013124	0.0018357	UP
PHRF1	36.25	81.85	-1.15317	0.000131368	0.00183603	DOWN
NOC3L	179.6	129.8	0.465395	0.00013159	0.00183769	STABLE
FAM189B	16.86	38.75	-1.15436	0.000133358	0.0018609	DOWN
SUPV3L1	110.4	77.76	0.500602	0.000133805	0.00186567	UP
OTOP1	1.767	0.2475	1.14943	0.000134736	0.00187717	UP
SVIP	98.06	58.98	0.723795	0.000135656	0.00188565	UP
ARID2	225.6	136.3	0.722965	0.000136045	0.00188565	UP
GAR1	159.8	97.94	0.700809	0.000136016	0.00188565	UP
DOCK7	115.4	76.61	0.584414	0.000135792	0.00188565	UP
TIGAR	78.64	126.3	-0.676592	0.000136011	0.00188565	DOWN
TMEM219	63.14	119.5	-0.910059	0.000135963	0.00188565	DOWN
ALOX5AP	11.88	30.99	-1.31306	0.000136091	0.00188565	DOWN
CPTP	11.49	29.88	-1.30575	0.000136581	0.00189095	DOWN
MAMDC2	13.1	5.056	1.21888	0.000136862	0.00189337	UP
MAK16	35.34	16.59	1.04698	0.000138348	0.00191243	UP
WDR54	24.62	52.52	-1.0629	0.000139204	0.00192275	DOWN
NCKIPSD	22	61.49	-1.44166	0.000139533	0.00192579	DOWN
GGA3	27.08	54.79	-0.990694	0.000140022	0.00193103	DOWN
LYAR	501.2	361.8	0.469012	0.000140632	0.00193493	STABLE
MOGAT1	329.7	457.3	-0.470811	0.000140632	0.00193493	STABLE
BLOC1S5	158.9	229.1	-0.524544	0.000140627	0.00193493	DOWN
NCKAP1	15.28	6.207	1.17564	0.000140753	0.00193508	UP
CBS	29.56	60.96	-1.01959	0.000142132	0.00195253	DOWN
FIG4	31.95	14.47	1.09144	0.000143013	0.00196158	UP
TBC1D1	67.41	104.5	-0.62439	0.000142934	0.00196158	DOWN
PAPD7	24.58	12.33	0.94056	0.000143427	0.00196573	UP
SLC17A7	14.67	35.14	-1.20562	0.000144207	0.00197373	DOWN
MUL1	10.57	32.73	-1.54353	0.000144234	0.00197373	DOWN
GTPBP4	149	84.13	0.817509	0.00014505	0.00197668	UP
RBM25	704.9	417.8	0.75337	0.000145344	0.00197668	UP
THAP2	88.65	54.15	0.701008	0.000144911	0.00197668	UP
RNF10	471.8	334.5	0.494648	0.000145344	0.00197668	STABLE
ELOVL4	246.9	180.2	0.452054	0.000145344	0.00197668	STABLE
TNPO1	144.1	108.3	0.409007	0.000145329	0.00197668	STABLE
PRELID1	59.57	91.58	-0.61197	0.000145323	0.00197668	DOWN
UCHL3	102.7	179.9	-0.802455	0.000145334	0.00197668	DOWN
COPS5	18.95	63.97	-1.70344	0.000146619	0.00199249	DOWN
KIAA0319L	30.29	59.45	-0.949901	0.000146888	0.00199461	DOWN
RAB21	71.43	31.93	1.137	0.000148186	0.00201069	UP
NFIX	48.45	28.15	0.76247	0.000149049	0.0020193	UP
EVI5L	19.28	45.88	-1.20865	0.000149039	0.0020193	DOWN
PPIG	343.4	214.4	0.677052	0.000150204	0.00202409	UP
SEC62	594.2	396.1	0.583945	0.000150204	0.00202409	UP
STAM2	131.8	94.02	0.483226	0.000150194	0.00202409	STABLE
DDX28	74.8	122.5	-0.703977	0.000150093	0.00202409	DOWN
HSD17B10	66.63	114.2	-0.768938	0.000150151	0.00202409	DOWN
MTFR1L	53.75	96.55	-0.833367	0.000150018	0.00202409	DOWN
SLC9A3R1	19.99	48.47	-1.23689	0.000149568	0.00202409	DOWN
PI4K2A	12.41	29.89	-1.20418	0.000151527	0.00204037	DOWN
CHMP2B	56.14	23.61	1.21541	0.000151896	0.00204378	UP
SORBS1	48.39	81.83	-0.745901	0.000152686	0.00205284	DOWN
CFL1	9.816	1.907	1.89549	0.000152948	0.00205435	UP
EIF4A2	31.56	11.74	1.35366	0.000153263	0.00205435	UP
SH2D7	18.7	49.86	-1.36872	0.000153237	0.00205435	DOWN
LIMK2	10.01	27.86	-1.39011	0.000153034	0.00205435	DOWN
PSIP1	795	441.1	0.848617	0.000155217	0.00206644	UP
CCDC18	175.3	97.47	0.840098	0.000155108	0.00206644	UP
IQGAP1	167.8	102.7	0.702306	0.000155195	0.00206644	UP
SMIM15	195.1	121.8	0.675331	0.00015519	0.00206644	UP
CA9	214.1	141.2	0.597711	0.00015519	0.00206644	UP
GNPAT	41.2	71.63	-0.783471	0.00015519	0.00206644	DOWN
FOXR1	111.8	193.3	-0.785181	0.000155206	0.00206644	DOWN
C24H16orf13	34.17	70.89	-1.03131	0.000155108	0.00206644	DOWN
ZP3	1935	4086	-1.07827	0.000155217	0.00206644	DOWN
VDR	10.98	30.62	-1.40007	0.000156584	0.00208308	DOWN
PSMB6	85.18	144.1	-0.751532	0.000157765	0.00209721	DOWN
DMD	70.66	46.48	0.593815	0.000159147	0.00211399	UP
CCDC77	272.7	143.6	0.920531	0.000160381	0.00211615	UP
N4BP2	192.7	116.6	0.720281	0.000160331	0.00211615	UP
FBXL4	267.2	177.2	0.590089	0.000160381	0.00211615	UP
NAA30	783.4	583.1	0.425404	0.000160387	0.00211615	STABLE
CYSTM1	199.6	321.7	-0.68585	0.000160387	0.00211615	DOWN
PDIA4	44.58	72.81	-0.695163	0.000160331	0.00211615	DOWN
GTF2F1	128.7	216	-0.742101	0.000160364	0.00211615	DOWN
ADAM19	64.41	125.7	-0.954295	0.000160331	0.00211615	DOWN
CHMP1A	38.86	80.61	-1.03382	0.000160274	0.00211615	DOWN
IFRD1	31.39	18.51	0.731552	0.000161477	0.00212894	UP
AK6	10.64	31.84	-1.49609	0.000161817	0.00213183	DOWN
UXS1	28.72	16.41	0.771644	0.000162269	0.0021362	UP
MOSPD3	29.33	59.6	-0.998705	0.000162548	0.00213828	DOWN
TBCEL	29.89	49.46	-0.707967	0.000162707	0.00213878	DOWN
LOC101119611	101.5	67.95	0.572365	0.000162912	0.00213905	UP
ZNF75D	75.46	113.1	-0.577296	0.000162969	0.00213905	DOWN
ASGR2	14.79	36.28	-1.23952	0.000164449	0.00215686	DOWN
FAM126A	79.38	48.78	0.691447	0.000165395	0.0021607	UP
ARHGAP29	104.9	64.74	0.688456	0.000165395	0.0021607	UP
VRK1	569.6	379.1	0.585946	0.000165718	0.0021607	UP
COQ10B	136.8	93.6	0.542202	0.000165233	0.0021607	UP
PBRM1	220.1	153.5	0.517032	0.000165713	0.0021607	UP
UBA1	118.1	178.8	-0.594719	0.000165718	0.0021607	DOWN
RPL19	223.4	456.6	-1.02816	0.000165718	0.0021607	DOWN
SLC4A11	5.414	17.84	-1.55413	0.000165517	0.0021607	DOWN
MAP2K2	22.24	47.66	-1.0659	0.000169059	0.00220262	DOWN
KIAA0355	75.18	41.8	0.831816	0.000169519	0.00220537	UP
45718	13.12	32.29	-1.23685	0.000169519	0.00220537	DOWN
SNW1	368.8	258.6	0.510312	0.000171205	0.002217	UP
STXBP6	134.4	162.5	-0.272152	0.000171211	0.002217	STABLE
GPC4	313.3	434.3	-0.469888	0.000171217	0.002217	STABLE
JAM3	206.9	330.7	-0.674221	0.000171217	0.002217	DOWN
LOC101115926	104.9	178.2	-0.759063	0.000171211	0.002217	DOWN
CERS5	55.42	95.11	-0.768395	0.000171097	0.002217	DOWN
DDX41	13.46	34.24	-1.28551	0.000171291	0.002217	DOWN
LOC105607580	9.703	3.876	1.13423	0.000174976	0.00226304	UP
ELMO2	17.88	40.59	-1.13957	0.000175134	0.00226342	DOWN
ETHE1	19.84	44.5	-1.12664	0.000175877	0.00227137	DOWN
KIF20B	2838	1836	0.627812	0.000176886	0.00227774	UP
FAU	873.3	1266	-0.53472	0.000176886	0.00227774	DOWN
NOBOX	41.62	70.44	-0.745291	0.000176763	0.00227774	DOWN
BAHD1	35.08	72.44	-1.02521	0.000176537	0.00227774	DOWN
SAV1	21.48	11.01	0.904806	0.000179069	0.00230418	UP
PHLDA2	1.711	11.16	-2.165	0.000180357	0.00231907	DOWN
EVI5	71.11	39.96	0.816085	0.000180935	0.0023248	UP
CBLC	9.846	28.86	-1.46085	0.000181471	0.00232999	DOWN
C5H19orf24	23.87	57.01	-1.22222	0.000181693	0.00233116	DOWN
HYPK	494.3	299.3	0.72169	0.000182731	0.00233263	UP
SFT2D1	346.5	213.8	0.693783	0.000182731	0.00233263	UP
NOL10	267.9	185.6	0.527638	0.000182731	0.00233263	UP
LOC101106086	235.4	164.2	0.517216	0.000182731	0.00233263	UP
EIF3M	222.4	317.5	-0.51158	0.000182731	0.00233263	DOWN
NTPCR	156.4	250.5	-0.676608	0.000182731	0.00233263	DOWN
FBXO8	78.92	149.2	-0.910686	0.000182605	0.00233263	DOWN
CLCN3	24.26	10.74	1.10504	0.000183934	0.00234628	UP
SIRT2	4.18	15.24	-1.64881	0.000184102	0.00234674	DOWN
STARD3NL	35.41	21.53	0.692612	0.000184386	0.00234866	UP
ATF1	66.21	32.77	0.992987	0.000187335	0.00238451	UP
ZNF19	21.68	48.59	-1.12858	0.00018769	0.00238731	DOWN
GOLGA1	88.42	49.31	0.829674	0.000188395	0.00239455	UP
NFKBIA	347	205.4	0.753868	0.000188732	0.00239572	UP
RPS23	351.1	433.2	-0.302516	0.000188758	0.00239572	STABLE
TSKU	17.12	40.14	-1.18268	0.000189451	0.00240279	DOWN
TESK1	6.879	21.62	-1.52123	0.000191011	0.00242084	DOWN
TCHP	15.36	7.213	0.99411	0.000192598	0.0024392	UP
LRRC28	17.82	36.48	-0.994292	0.000193873	0.00245359	DOWN
LOC101108763	9.352	30.66	-1.61279	0.00019405	0.00245409	DOWN
WDR20	359.7	212.6	0.755483	0.000194945	0.0024587	UP
SGMS1	238.1	148.6	0.676838	0.000194945	0.0024587	UP
MOS	1773	1360	0.38278	0.000194971	0.0024587	STABLE
ZNF639	49.48	84.51	-0.760355	0.000194738	0.0024587	DOWN
SS18	174.3	108.6	0.677482	0.000198068	0.00249597	UP
MAPK13	14	35.86	-1.29737	0.000199953	0.00251793	DOWN
CERS4	31.82	75.33	-1.21796	0.000200246	0.00251983	DOWN
WDR92	120.4	77.91	0.621231	0.000201218	0.00252497	UP
FER	93.93	61.38	0.605748	0.000201129	0.00252497	UP
CDC26	101.9	73.06	0.473739	0.000201232	0.00252497	STABLE
RAD23B	140.3	190.6	-0.438998	0.000201369	0.00252497	STABLE
RPAP1	124.7	196	-0.648402	0.000201363	0.00252497	DOWN
PSMD6	30.66	57.5	-0.885694	0.000204409	0.00255764	DOWN
TUBB	38.17	85.02	-1.13484	0.000204409	0.00255764	DOWN
CHPF	23.81	69.54	-1.5077	0.000204402	0.00255764	DOWN
RIMKLA	65.1	115.3	-0.814762	0.000204583	0.00255801	DOWN
MTMR14	21.92	59.31	-1.39563	0.000205421	0.00256668	DOWN
LOC101120052	254.3	179.8	0.497516	0.000207978	0.00259313	STABLE
USP46	1339	1013	0.40201	0.000207978	0.00259313	STABLE
PUF60	90.21	156.9	-0.791562	0.000207964	0.00259313	DOWN
RABL2B	183.9	111.3	0.71856	0.000211205	0.00263151	UP
ATRX	518.6	298.2	0.796524	0.000214784	0.00265551	UP
GMCL1	207.7	142.2	0.543778	0.000214755	0.00265551	UP
MND1	411.1	290.4	0.499667	0.000214776	0.00265551	STABLE
SKA1	838.3	599.5	0.482912	0.000214784	0.00265551	STABLE
SPRTN	162.2	116.4	0.474843	0.000214769	0.00265551	STABLE
RPLP0	358.2	556.9	-0.635268	0.000214776	0.00265551	DOWN
FABP5	134.6	220.7	-0.709409	0.000214755	0.00265551	DOWN
RPL35	131	232	-0.820079	0.000214776	0.00265551	DOWN
STX8	71.33	134.8	-0.908883	0.000214755	0.00265551	DOWN
TPT1	47	129.8	-1.4466	0.000214776	0.00265551	DOWN
SMIM20	6.983	24.1	-1.65298	0.000213873	0.00265551	DOWN
HID1	7.566	25.74	-1.64228	0.00021813	0.00269499	DOWN
HS3ST2	18.85	38.14	-0.979267	0.000218406	0.00269652	DOWN
RPL22	41.63	84.18	-0.998657	0.000221529	0.00273126	DOWN
CARS2	41.32	86.38	-1.04595	0.00022138	0.00273126	DOWN
EIF5B	3006	1901	0.660817	0.000221798	0.00273267	UP
RFNG	13.57	35.43	-1.32188	0.00022196	0.00273276	DOWN
SNAPC2	26.86	51.45	-0.912705	0.000223227	0.00274646	DOWN
KRTCAP3	44.27	86.92	-0.957706	0.000224749	0.00276326	DOWN
KIAA0895L	9.359	24.48	-1.29844	0.00022527	0.00276773	DOWN
ARHGAP35	15.48	6.34	1.16672	0.000225945	0.00277354	UP
NRDE2	12.44	6.559	0.830467	0.000226056	0.00277354	UP
CSPP1	398.2	264.8	0.587196	0.000229026	0.00280026	UP
TLK2	107.1	71.69	0.572012	0.000228596	0.00280026	UP
SMC2	934.9	655.1	0.512453	0.000229026	0.00280026	UP
ARFIP1	568.2	455.9	0.31713	0.000229026	0.00280026	STABLE
GEMIN8	49.32	99.04	-0.991403	0.000228872	0.00280026	DOWN
CAV2	3.147	0.7245	1.26596	0.000229707	0.00280665	UP
MPP1	30.12	57.32	-0.906129	0.000231441	0.00282588	DOWN
MICU2	13.15	30.72	-1.16459	0.00023207	0.00283161	DOWN
ASNA1	2.869	15.02	-2.04951	0.000233971	0.00285284	DOWN
FAM89B	17.09	36.08	-1.03539	0.000234226	0.00285397	DOWN
BYSL	30.57	58.49	-0.914066	0.000234743	0.00285831	DOWN
NFKBIE	33.14	59.08	-0.815379	0.000235529	0.00286451	DOWN
TRIM3	4.92	18.53	-1.72206	0.000235577	0.00286451	DOWN
PIGU	28.33	50.56	-0.813853	0.000235797	0.00286522	DOWN
FXR1	521.1	404.7	0.363905	0.000236467	0.00286951	STABLE
LOC101116843	718.9	1074	-0.578592	0.000236475	0.00286951	DOWN
B4GALT1	40.59	21.58	0.881418	0.000239451	0.00290363	UP
LOC105605079	1.774	12.91	-2.32575	0.000241198	0.00292281	DOWN
GOLT1B	552.4	307.7	0.842	0.000244143	0.00294648	UP
DNAJC2	291.1	172.9	0.748183	0.00024407	0.00294648	UP
HNRNPU	698.2	530.7	0.395161	0.000244151	0.00294648	STABLE
RPS26	358.4	506.7	-0.498265	0.000244151	0.00294648	STABLE
RPL12	104.7	187.5	-0.834197	0.000244119	0.00294648	DOWN
IQCC	8.265	23.57	-1.40675	0.000244063	0.00294648	DOWN
AKAP17A	5.13	0.9022	1.68822	0.000245721	0.00296138	UP
PDE3B	19.54	10.33	0.858471	0.000245558	0.00296138	UP
TRIAP1	19.03	43.85	-1.1631	0.000247412	0.00297973	DOWN
C16H5orf34	258.7	184	0.489118	0.000247994	0.0029847	STABLE
ARRDC1	9.076	27.03	-1.47587	0.000248968	0.00299439	DOWN
PDK2	20.84	44.81	-1.06906	0.000249666	0.00300075	DOWN
MED13	137.2	92.14	0.568926	0.00025206	0.00302541	UP
WTAP	195.6	143.8	0.440868	0.00025206	0.00302541	STABLE
LOC101117528	48.47	26.56	0.844326	0.000253272	0.00303789	UP
CBX8	26.5	56.8	-1.07143	0.000254703	0.00305298	DOWN
EXOSC1	17.5	41.78	-1.20923	0.000255439	0.00305766	DOWN
WDR18	5.771	17.35	-1.43795	0.000255278	0.00305766	DOWN
NUP160	92.5	65.96	0.481577	0.00025602	0.00306254	STABLE
SLC25A28	14.96	29.21	-0.920948	0.000257765	0.00307925	DOWN
TMEM259	13.22	32.11	-1.21945	0.000257748	0.00307925	DOWN
ARAP2	255.1	159.3	0.675869	0.000260201	0.00310415	UP
MRPL2	34.01	74.47	-1.10825	0.000260115	0.00310415	DOWN
TBL2	7.812	19.43	-1.21333	0.000261543	0.00311805	DOWN
B4GALT4	13.28	34.83	-1.32736	0.000262651	0.00312915	DOWN
ZCCHC8	166.1	102.7	0.688318	0.000264332	0.00314707	UP
ZNF304	23.7	53.63	-1.14491	0.000264616	0.00314832	DOWN
DHRS1	20.47	43.07	-1.03707	0.00026541	0.00315565	DOWN
MAPK7	21.49	47.98	-1.12295	0.000266092	0.00316164	DOWN
BFAR	2.094	0.4821	1.06179	0.000267533	0.00316385	UP
HDGF	9.198	4.204	0.970483	0.000268584	0.00316385	UP
LOC101118928	17.15	9.063	0.851198	0.000267224	0.00316385	UP
SARNP	293.7	191	0.617698	0.000268596	0.00316385	UP
RBBP8	242.6	160.9	0.58967	0.000268596	0.00316385	UP
FBXO5	1003	689.2	0.540044	0.000268605	0.00316385	UP
CRH	283.5	379.2	-0.418291	0.000268605	0.00316385	STABLE
PPCDC	57.87	100.5	-0.78538	0.000268552	0.00316385	DOWN
C22H10orf76	31.92	63.45	-0.969132	0.000268103	0.00316385	DOWN
NECAP1	14.31	32.01	-1.10862	0.000267917	0.00316385	DOWN
HDDC3	7.833	21.66	-1.35936	0.000267762	0.00316385	DOWN
COQ4	8.138	25.99	-1.56252	0.000266869	0.00316385	DOWN
LOC101116902	5.812	23.58	-1.85111	0.000267762	0.00316385	DOWN
TBC1D9B	10.4	27.94	-1.34404	0.000271143	0.00319161	DOWN
DHRS11	9.014	26.11	-1.43672	0.000271336	0.00319176	DOWN
AP2A2	19.04	45.9	-1.22645	0.000272196	0.00319975	DOWN
SMAD1	12.08	5.495	1.01017	0.000275963	0.00324184	UP
SFMBT1	144.7	89.17	0.692355	0.000276494	0.00324184	UP
STAG1	164.3	105.3	0.636691	0.000277073	0.00324184	UP
HP1BP3	174.2	130.3	0.41615	0.000277163	0.00324184	STABLE
LOC101118606	48.38	81.19	-0.734938	0.000277218	0.00324184	DOWN
ZFAND3	83.46	141.4	-0.753758	0.000277218	0.00324184	DOWN
A1CF	80.26	144.1	-0.836163	0.000277064	0.00324184	DOWN
CHMP6	12.61	30.28	-1.20026	0.000277243	0.00324184	DOWN
KLK12	15.89	39.65	-1.26723	0.000279882	0.00327053	DOWN
MPRIP	35.12	67.75	-0.928469	0.000280154	0.00327155	DOWN
ARF1	353.6	475.1	-0.425133	0.000286163	0.00333072	STABLE
BUB3	590.2	877.2	-0.571041	0.000286163	0.00333072	DOWN
C1GALT1	34.56	54.51	-0.642412	0.000285837	0.00333072	DOWN
MRPS15	103.4	164.1	-0.661754	0.000286154	0.00333072	DOWN
LCMT1	57.36	93.94	-0.702092	0.000285642	0.00333072	DOWN
MOCS1	19.21	43.82	-1.14909	0.000288027	0.00335021	DOWN
C7H14orf37	33.93	63.73	-0.889811	0.000289926	0.00336786	DOWN
ARFGAP1	35.44	74.23	-1.04556	0.000289926	0.00336786	DOWN
NDUFB10	60.98	116.3	-0.920015	0.000290624	0.00337275	DOWN
PLLP	14.15	33.04	-1.16796	0.000290728	0.00337275	DOWN
REEP2	14.41	42.02	-1.48131	0.000292613	0.00339239	DOWN
EDF1	19.4	42.04	-1.07744	0.000293241	0.00339744	DOWN
TTF1	46.98	25.78	0.841303	0.000293721	0.00340077	UP
TMA16	43.14	70.16	-0.688901	0.000294194	0.00340402	DOWN
DDX50	171.6	119.1	0.523593	0.000295149	0.00340837	UP
COPS3	166.5	260.3	-0.641203	0.00029534	0.00340837	DOWN
DNPEP	70.26	113.2	-0.680724	0.000295245	0.00340837	DOWN
FBXO10	92.13	154.5	-0.739739	0.000295302	0.00340837	DOWN
MAN2B1	0.2467	5.113	-2.29385	0.00029593	0.00341294	DOWN
LIPA	5.748	21.7	-1.74994	0.000296564	0.00341803	DOWN
HACL1	23.19	39.58	-0.746136	0.00029885	0.00344213	DOWN
NDUFV3	549.5	422.4	0.37873	0.000300012	0.00345327	STABLE
MFSD11	6.698	2.43	1.16637	0.000302079	0.00347254	UP
CIDEA	18.68	39.11	-1.02719	0.00030198	0.00347254	DOWN
TADA2A	117.4	71.07	0.71643	0.000303614	0.00348791	UP
WDR70	265.5	178.4	0.570583	0.000304793	0.00349011	UP
SLC39A6	249.1	327.9	-0.39527	0.000304793	0.00349011	STABLE
LOC101110066	335.6	516.5	-0.620492	0.000304793	0.00349011	DOWN
NDUFB4	89.47	161.3	-0.842933	0.000304596	0.00349011	DOWN
RHBDF1	6.806	25.38	-1.75651	0.000304707	0.00349011	DOWN
ILK	12.39	26.88	-1.05771	0.00030635	0.00350341	DOWN
SLC35A4	9.513	25.62	-1.34028	0.00030635	0.00350341	DOWN
SAP30	53.75	30.34	0.805036	0.000308906	0.00352579	UP
POMT2	47.87	78.03	-0.693268	0.000308788	0.00352579	DOWN
C5H19orf43	8.008	28.62	-1.71714	0.000308836	0.00352579	DOWN
TDRD10	74.78	132.5	-0.817303	0.000309614	0.0035316	DOWN
RGP1	25.44	56	-1.10793	0.000312853	0.00356625	DOWN
BCL2A1	1.493	0.464	0.767882	0.000313582	0.00357225	UP
LOC101117269	192.8	118.6	0.696608	0.000314427	0.00357795	UP
PPP6C	160.6	104.3	0.618768	0.000314487	0.00357795	UP
SERINC2	10.32	27.9	-1.3516	0.00031616	0.00359467	DOWN
MPND	12.82	30.1	-1.17024	0.000316574	0.00359706	DOWN
THSD1	19.25	41.43	-1.0671	0.000317235	0.00360226	DOWN
PDCD2	34.52	68.89	-0.976538	0.000318644	0.00361593	DOWN
ORC1	22.26	45.59	-1.00191	0.000321593	0.00364706	DOWN
MSX1	567	368.7	0.619561	0.000324553	0.00366417	UP
CLIP1	401.9	264.6	0.601192	0.000324553	0.00366417	UP
RDH10	487.4	334.8	0.540183	0.000324553	0.00366417	UP
CLPX	368.5	274.1	0.425669	0.000324543	0.00366417	STABLE
ATP5G2	139.1	209.7	-0.588857	0.000324543	0.00366417	DOWN
CUL4A	158.3	255	-0.684042	0.000324553	0.00366417	DOWN
WDR91	112.1	214.5	-0.930165	0.000324532	0.00366417	DOWN
F3	67.39	37.08	0.84482	0.000325852	0.00367649	UP
SIGLECL1	3.751	13.18	-1.57734	0.000328571	0.00370481	DOWN
LOC101119721	61.37	116.6	-0.915318	0.000329572	0.00371372	DOWN
MCRS1	33.98	62.12	-0.851736	0.00033312	0.00375132	DOWN
SEPP1	29.36	13.22	1.09409	0.000334988	0.00376038	UP
DIRAS2	551.3	332.6	0.727328	0.000334877	0.00376038	UP
PHYHIPL	181.8	124.7	0.540861	0.000334824	0.00376038	UP
ADGRA3	91.29	134.8	-0.556769	0.000334877	0.00376038	DOWN
GPR84	102.8	171.9	-0.735191	0.000334824	0.00376038	DOWN
ZFP36L1	21.5	11.73	0.821461	0.000339116	0.00380429	UP
ADIPOR1	159.2	236.2	-0.566778	0.000340143	0.00381339	DOWN
AZIN2	85.33	57.64	0.558078	0.000344194	0.00385637	UP
SMARCC1	149	72.42	1.03028	0.000344577	0.00385821	UP
KIAA1033	464.2	338.7	0.453468	0.000345508	0.00385886	STABLE
CCDC6	604.3	761	-0.332157	0.000345508	0.00385886	STABLE
E2F4	139	195.6	-0.489737	0.000345486	0.00385886	STABLE
LOC101121538	182.8	316.7	-0.78953	0.000345508	0.00385886	DOWN
TRMT13	15.68	7.492	0.974128	0.000347537	0.00387907	UP
LRR1	349.1	213.2	0.708971	0.000350929	0.00391447	UP
MACC1	97.99	51.87	0.904902	0.000353244	0.0039378	UP
ATP11A	48.18	30.13	0.659504	0.000354337	0.00394749	UP
FBXO9	159.8	115.6	0.464173	0.000356431	0.00396358	STABLE
UBE2R2	254.3	344	-0.434424	0.000356442	0.00396358	STABLE
RBM42	174.5	252	-0.527724	0.000356453	0.00396358	DOWN
GPS1	36.61	75.43	-1.0231	0.000361625	0.00401856	DOWN
TMEM208	10.74	25.7	-1.18614	0.000365957	0.00406414	DOWN
POLA2	45.25	81.87	-0.841481	0.000366325	0.00406568	DOWN
CARS	34.84	13.79	1.27725	0.000368091	0.00406995	UP
STK4	199.2	101.2	0.969719	0.000367491	0.00406995	UP
YIPF6	65.39	95.65	-0.541665	0.000367676	0.00406995	DOWN
RAD17	135.9	204.2	-0.584154	0.000367722	0.00406995	DOWN
RNF31	85.09	146.6	-0.77796	0.000367607	0.00406995	DOWN
LOC101111215	8.977	24.48	-1.35276	0.00036794	0.00406995	DOWN
MFSD9	17.6	33.55	-0.893409	0.00036921	0.00407977	DOWN
MTG1	33.83	67.11	-0.967737	0.000372498	0.00411323	DOWN
SLC37A4	23.39	51.68	-1.11115	0.000372703	0.00411323	DOWN
LOC101112525	101.5	51.59	0.962821	0.000377901	0.00416033	UP
THOC6	119.7	70.65	0.752434	0.000379193	0.00416033	UP
CEP76	74.45	45.55	0.696813	0.000378327	0.00416033	UP
NKX3-1	196.8	143.8	0.450489	0.000379205	0.00416033	STABLE
SMURF2	536.6	419.8	0.353265	0.000379324	0.00416033	STABLE
SLC10A3	34.38	54.69	-0.654564	0.000378647	0.00416033	DOWN
PDE6D	62.43	110.7	-0.816262	0.000378908	0.00416033	DOWN
TMEM126A	13.16	36.53	-1.40609	0.000377525	0.00416033	DOWN
LOC101107089	3.676	12.75	-1.55613	0.000377927	0.00416033	DOWN
C24H16orf90	2.979	13.85	-1.90024	0.000377939	0.00416033	DOWN
ULK1	10.33	28.64	-1.38748	0.000381821	0.00418512	DOWN
GALT	8.491	22.36	-1.29954	0.000384584	0.00421279	DOWN
POLR2E	107.4	173.2	-0.684924	0.00038524	0.00421737	DOWN
LOC101109495	22.27	41.89	-0.882084	0.000389258	0.00425872	DOWN
TTC14	95.1	63.05	0.585463	0.000390231	0.00425895	UP
TMEM230	57.05	105.6	-0.877288	0.000390243	0.00425895	DOWN
SMIM7	30.39	58.15	-0.914147	0.000390243	0.00425895	DOWN
SLC7A9	4.116	19.75	-2.02044	0.000389956	0.00425895	DOWN
PPIH	169.4	114.3	0.562886	0.000391023	0.00426223	UP
CSGALNACT2	264	186.9	0.496057	0.000391243	0.00426223	STABLE
GNB1	105.7	173.6	-0.710277	0.000391267	0.00426223	DOWN
PI4K2B	37.7	23.01	0.688476	0.000393205	0.00428071	UP
APBA3	7.224	20.45	-1.38283	0.000393849	0.00428508	DOWN
KAT2A	9.797	2.58	1.59255	0.000395037	0.00429316	UP
LOC101106409	7.298	2.791	1.13023	0.000395077	0.00429316	UP
NXF1	32.6	61.75	-0.901258	0.000396925	0.00431058	DOWN
OXTR	19.29	47.54	-1.25823	0.000399007	0.00433054	DOWN
ACOT7	7.911	23.67	-1.46909	0.000399355	0.00433166	DOWN
ATP6AP1	12.62	35.06	-1.40499	0.000400812	0.00434479	DOWN
PLPPR2	8.154	25.41	-1.52879	0.000401733	0.00435211	DOWN
FSD1L	85.65	50.62	0.747131	0.00040206	0.00435298	UP
IKZF2	189.8	122.9	0.622787	0.000403435	0.00435535	UP
SNX16	89.24	64.33	0.465937	0.000402847	0.00435535	STABLE
TTC4	225.3	163.9	0.456759	0.000403511	0.00435535	STABLE
BNC2	71.02	101.6	-0.510308	0.00040331	0.00435535	DOWN
AP2S1	54.49	105.3	-0.937563	0.00040286	0.00435535	DOWN
CERCAM	17.73	41.26	-1.17427	0.000404083	0.00435887	DOWN
USP14	51.91	35.37	0.540913	0.000406223	0.00437928	UP
ALKBH3	23.58	44.18	-0.878516	0.000409043	0.00440627	DOWN
PTGES2	6.191	20.98	-1.61205	0.000409225	0.00440627	DOWN
S100B	4.127	14.95	-1.63759	0.000412196	0.00443556	DOWN
ICE1	88.01	43.13	1.0124	0.000413379	0.00444558	UP
EDC3	23.65	49.36	-1.03066	0.000414083	0.00445045	DOWN
RRP1B	168	89.02	0.908424	0.000415765	0.0044544	UP
LATS1	44.66	26.78	0.716804	0.000415399	0.0044544	UP
PINX1	262.5	173.7	0.593234	0.000416202	0.0044544	UP
LOC101115969	81.86	54.92	0.567285	0.000415482	0.0044544	UP
MEPCE	140.2	224.2	-0.67336	0.000416215	0.0044544	DOWN
CCDC53	56.27	95.43	-0.751637	0.000416086	0.0044544	DOWN
YBX2	38.84	71.39	-0.861677	0.000415495	0.0044544	DOWN
DROSHA	87.68	60.88	0.519132	0.000422224	0.00451325	UP
PRIM2	50.72	84.62	-0.727217	0.000422224	0.00451325	DOWN
EPHA7	50.6	29.33	0.766834	0.000423245	0.00452144	UP
RASGRP4	0.2739	6.337	-2.52598	0.000424436	0.00453142	DOWN
ZNF445	70.79	45.16	0.637159	0.000426326	0.00454885	UP
MED1	167	93.6	0.828235	0.000428776	0.00455245	UP
UTP20	483.8	335.6	0.526283	0.000429238	0.00455245	UP
KIAA1109	213.1	150.2	0.501646	0.000428974	0.00455245	UP
RNF34	661.8	501.6	0.399113	0.000429238	0.00455245	STABLE
MRPL38	98.75	135	-0.447463	0.000429212	0.00455245	STABLE
LOC105611587	50.15	81.35	-0.686977	0.000428974	0.00455245	DOWN
SLC4A8	47.34	80.94	-0.761488	0.000429106	0.00455245	DOWN
GTF3C2	47.41	84.55	-0.821505	0.000428974	0.00455245	DOWN
RRP12	21.15	42.41	-0.970816	0.00042705	0.00455245	DOWN
EXOC2	13.35	27.56	-0.993074	0.000427372	0.00455245	DOWN
LOC101117755	16.03	36.59	-1.14271	0.000429832	0.00455602	DOWN
RAD52	15.17	34.49	-1.13393	0.000431475	0.00457069	DOWN
UBE2D4	21.05	39.28	-0.869338	0.000433687	0.00459137	DOWN
IGF1R	7.348	2.838	1.12095	0.000434065	0.00459262	UP
CXHXorf38	11.2	30.18	-1.35392	0.000435348	0.00460344	DOWN
RHBDD2	3.512	15.4	-1.86142	0.000435716	0.00460458	DOWN
SPNS3	19.45	48.71	-1.28127	0.000436488	0.00460998	DOWN
ADSL	17.13	39.46	-1.15831	0.0004402	0.00464641	DOWN
LYSMD3	21.25	9.547	1.07681	0.000441688	0.00464721	UP
NEK4	38.66	21.81	0.797935	0.00044073	0.00464721	UP
NR2C1	131.7	83.74	0.647549	0.000441883	0.00464721	UP
ARHGAP12	317.8	226.6	0.486319	0.000442641	0.00464721	STABLE
PAN3	269.3	203	0.406117	0.000442641	0.00464721	STABLE
RHEB	220	316.1	-0.520891	0.000442641	0.00464721	DOWN
LOC106991648	41.06	69.75	-0.750216	0.000441503	0.00464721	DOWN
C24H16orf62	25.14	43.27	-0.759862	0.000441016	0.00464721	DOWN
BSDC1	43.28	80.19	-0.874702	0.00044149	0.00464721	DOWN
HJURP	59.14	29.62	0.974084	0.000445174	0.00466825	UP
LOC105602333	9.968	28.26	-1.41583	0.000445174	0.00466825	DOWN
PI4KA	11.6	35.44	-1.53186	0.000448658	0.004702	DOWN
AGRP	14.56	34.59	-1.19392	0.000450117	0.0047145	DOWN
CYP2J	3.953	14.83	-1.676	0.000450548	0.00471621	DOWN
OIP5	28.16	61.76	-1.10598	0.000453365	0.0047429	DOWN
RASSF3	99.76	55.9	0.8245	0.000454752	0.00474971	UP
INO80D	132.3	79.06	0.735311	0.000455934	0.00474971	UP
TAF5	259.3	194.8	0.410587	0.000456435	0.00474971	STABLE
EIF4G2	505.8	695.8	-0.459321	0.000456435	0.00474971	STABLE
NDUFB6	119.6	175.8	-0.551362	0.000456379	0.00474971	DOWN
NDUFB2	198.5	329.9	-0.730311	0.000456435	0.00474971	DOWN
ACTN1	48.8	87.43	-0.828345	0.000456156	0.00474971	DOWN
PIK3CD	37.82	71.03	-0.892005	0.000455642	0.00474971	DOWN
THBS4	35.67	72.27	-0.998409	0.000456156	0.00474971	DOWN
GINS2	20.04	41.49	-1.01433	0.000462672	0.00481179	DOWN
CTNNBL1	43.85	67.72	-0.615744	0.000462987	0.00481223	DOWN
SCN9A	29.81	9.872	1.50285	0.000464065	0.00482061	UP
SNRNP35	9.316	23.76	-1.26322	0.00046598	0.00483765	DOWN
BMPR2	20.83	9.3	1.08389	0.000470888	0.00487143	UP
BDP1	162.8	81.98	0.981248	0.000470128	0.00487143	UP
C9H8orf37	40.28	24.18	0.713194	0.000471162	0.00487143	UP
SECISBP2L	200.8	130.6	0.616434	0.000470342	0.00487143	UP
METAP2	658	443.1	0.569631	0.000470628	0.00487143	UP
RPP21	153.6	263.9	-0.776903	0.000470628	0.00487143	DOWN
BSG	55.11	96.5	-0.797153	0.000470485	0.00487143	DOWN
GTF2I	56.31	81.48	-0.525375	0.000477574	0.00492046	DOWN
CPSF3L	13.04	26.58	-0.973749	0.000477065	0.00492046	DOWN
EEF2	32.95	66.95	-1.00105	0.000476663	0.00492046	DOWN
YPEL1	14.44	34.14	-1.18641	0.000477065	0.00492046	DOWN
EPOR	9.119	23.49	-1.27497	0.000477442	0.00492046	DOWN
PIGQ	6.281	18.96	-1.45533	0.000477428	0.00492046	DOWN
NMT1	74.46	39.63	0.893339	0.000481049	0.00495338	UP
DDX21	158.1	84.5	0.895669	0.000483474	0.00495891	UP
APPL1	77.23	47.45	0.691319	0.000482801	0.00495891	UP
OPA1	358.6	241.2	0.57026	0.000485232	0.00495891	UP
CSNK1G3	246	179.2	0.455151	0.000485218	0.00495891	STABLE
NLRP2	417.2	579	-0.472113	0.000485232	0.00495891	STABLE
FASTKD2	44.89	64.13	-0.505027	0.000483986	0.00495891	DOWN
LOC101107613	96.58	141.6	-0.546852	0.000484719	0.00495891	DOWN
GNAI2	56.62	90.54	-0.667758	0.000485218	0.00495891	DOWN
LOC105615749	285.2	462.1	-0.694203	0.000485232	0.00495891	DOWN
CCDC159	26.53	48.87	-0.857302	0.000484411	0.00495891	DOWN
STAT2	30.86	57.44	-0.87521	0.000482816	0.00495891	DOWN
MYDGF	21.73	43.77	-0.977497	0.000482816	0.00495891	DOWN
SPG7	3.561	13.61	-1.68015	0.000484632	0.00495891	DOWN
THRA	13.21	5.943	1.03324	0.000486722	0.00497126	UP
KLHDC10	15.72	32.99	-1.02327	0.000493439	0.00503696	DOWN
CETN2	91.88	45.8	0.988904	0.000494783	0.00504209	UP
MIER1	47.19	29.88	0.642226	0.000494798	0.00504209	UP
LOC105608474	22.97	48.16	-1.03601	0.000494798	0.00504209	DOWN
LOC105604737	14.35	5.72	1.1913	0.000496394	0.00505544	UP
HBEGF	191.5	137.6	0.473405	0.000500228	0.00508601	STABLE
MFSD14A	96.58	70.36	0.451433	0.000499957	0.00508601	STABLE
LHX8	264.9	329.7	-0.314515	0.000500258	0.00508601	STABLE
SYCP1	22.18	12.1	0.822965	0.000500785	0.00508734	UP
CDK20	1.655	11.26	-2.20764	0.000500965	0.00508734	DOWN
SH3BGRL3	3.036	14.59	-1.94943	0.000501348	0.0050883	DOWN
ASAH2	1.962	14.97	-2.43018	0.000506238	0.00513499	DOWN
SERPINA6	38.97	70.03	-0.829433	0.000507384	0.00514366	DOWN
MEFV	9.938	27.74	-1.39379	0.000508578	0.00515281	DOWN
TAF13	83.67	55.73	0.577713	0.000512325	0.00518483	UP
ZHX3	13.85	29.98	-1.06103	0.000512309	0.00518483	DOWN
AHI1	23.49	12	0.914394	0.000515381	0.00519537	UP
ARID4A	697.3	421.2	0.72605	0.000515717	0.00519537	UP
SMARCE1	571.4	358.4	0.671479	0.000515717	0.00519537	UP
MAP3K3	153	107.2	0.509729	0.000515563	0.00519537	UP
MID1	238.4	317.4	-0.411492	0.000515717	0.00519537	STABLE
TXNL4B	44.55	71.45	-0.669344	0.000514837	0.00519537	DOWN
RNASEK	83.72	136.2	-0.695874	0.000515655	0.00519537	DOWN
TPM1	55.42	98.25	-0.814873	0.000515655	0.00519537	DOWN
LOC101110151	18.64	41.7	-1.12053	0.000516491	0.00520021	DOWN
ETAA1	227.2	170.6	0.410808	0.000523581	0.0052626	STABLE
GTPBP1	106	166.1	-0.643641	0.000523581	0.0052626	DOWN
GOT1	41.35	67.16	-0.686697	0.00052344	0.0052626	DOWN
SETD1B	14.78	8.275	0.76689	0.000524415	0.00526798	UP
NAF1	138.6	85.21	0.694892	0.000531605	0.00532524	UP
NMD3	301.2	213	0.497996	0.000531621	0.00532524	STABLE
EPB41L5	498.8	371.1	0.425634	0.000531621	0.00532524	STABLE
TMED3	42.11	71.84	-0.756553	0.000531066	0.00532524	DOWN
LOC443411	61.66	111.3	-0.842005	0.000531462	0.00532524	DOWN
PLPPR3	7.093	20.26	-1.3931	0.000534809	0.00535414	DOWN
ZNF93	106.8	63.49	0.740947	0.000535128	0.00535431	UP
LOC106991688	77.86	20.86	1.85108	0.000538917	0.00538917	UP
ACACA	7.511	22.84	-1.48596	0.000540499	0.00540193	DOWN
RPSA	1375	887.3	0.631776	0.00054798	0.00546127	UP
HSPA14	174.3	141.8	0.295872	0.000547964	0.00546127	STABLE
MTCH2	107.1	159.6	-0.570948	0.000547964	0.00546127	DOWN
NDUFS5	191.8	288.2	-0.585537	0.00054798	0.00546127	DOWN
MPC1	123.3	187.5	-0.600672	0.00054798	0.00546127	DOWN
LOC101122400	11.7	23.65	-0.957169	0.000548782	0.00546618	DOWN
SYF2	294.7	185.3	0.666984	0.000556235	0.00553418	UP
NELFE	55.06	96.58	-0.799538	0.000556153	0.00553418	DOWN
MKKS	21.91	45.03	-1.00644	0.000561141	0.00557985	DOWN
LOC101102690	142.3	80.72	0.810269	0.000564473	0.00559049	UP
WIPI2	114.5	72.69	0.648866	0.000563872	0.00559049	UP
TBL1XR1	162.3	104.6	0.629193	0.000564741	0.00559049	UP
ARHGAP5	382.2	273.7	0.48024	0.000564741	0.00559049	STABLE
CYFIP2	86.68	124.6	-0.519026	0.000564457	0.00559049	DOWN
ME2	36.24	54.48	-0.575032	0.000563856	0.00559049	DOWN
FAM168B	54.62	90.94	-0.725073	0.000564473	0.00559049	DOWN
ITPK1	27.68	52.12	-0.889506	0.000562789	0.00559049	DOWN
LIN37	20.71	45.1	-1.08676	0.000572572	0.00566484	DOWN
SSC5D	7.684	23.68	-1.50681	0.000573256	0.00566844	DOWN
CCDC138	6.944	3.067	0.965713	0.000575638	0.00568881	UP
BAG6	15.45	34.14	-1.09473	0.000577227	0.00570133	DOWN
TARDBP	97.49	56.54	0.775393	0.000578353	0.00570926	UP
PEX5L	144.5	88.68	0.698553	0.000581515	0.00571132	UP
GTF2F2	382.1	256.3	0.574551	0.000582115	0.00571132	UP
RP2	47.7	32.34	0.546553	0.000579292	0.00571132	UP
STX7	166.1	119.2	0.474963	0.000582046	0.00571132	STABLE
POLR2H	138.5	99.52	0.472741	0.000582098	0.00571132	STABLE
CHURC1	335.6	435.5	-0.37495	0.000582115	0.00571132	STABLE
ERMP1	108.3	151.6	-0.481659	0.000581926	0.00571132	STABLE
PSMD14	129.7	184.6	-0.50654	0.000582098	0.00571132	DOWN
RPS15A	141	211.2	-0.579483	0.000582115	0.00571132	DOWN
CCT4	30.24	49.67	-0.697863	0.000581755	0.00571132	DOWN
SMIM4	13.97	36.3	-1.31683	0.000579229	0.00571132	DOWN
CD2BP2	27.66	53.56	-0.928921	0.000596055	0.00584484	DOWN
RASSF8	470.9	341.2	0.46345	0.000599915	0.00586967	STABLE
ITGA6	151.6	226.4	-0.575899	0.000599915	0.00586967	DOWN
PSMA3	116.1	186.9	-0.682808	0.000599845	0.00586967	DOWN
NDUFV1	36.1	69.37	-0.923644	0.000598931	0.00586967	DOWN
CRAT	9.654	24.65	-1.26753	0.000603589	0.00590235	DOWN
CDC40	83.44	54.42	0.607513	0.000606052	0.00592317	UP
LOC101121256	48.93	26.95	0.837188	0.000607683	0.00593582	UP
SVOPL	9.567	26.87	-1.39939	0.000608983	0.00594523	DOWN
PIWIL1	38.43	21.9	0.783486	0.000610034	0.0059522	UP
STK32A	3.244	12.61	-1.68143	0.000610916	0.00595753	DOWN
DRG2	20.45	37.81	-0.854996	0.000611678	0.00596167	DOWN
QARS	14.96	36.14	-1.21823	0.000612758	0.00596891	DOWN
KCTD18	47.48	32.64	0.527446	0.000615209	0.0059758	UP
TGM2	27.61	54.01	-0.94287	0.000615231	0.0059758	DOWN
ELP3	18.22	36.96	-0.981655	0.000614261	0.0059758	DOWN
MEI1	17.01	35.84	-1.0324	0.000614261	0.0059758	DOWN
LMNA	27.58	57.88	-1.04315	0.000616059	0.0059758	DOWN
GLI4	11.04	30.91	-1.40591	0.00061617	0.0059758	DOWN
ILVBL	4.918	16.74	-1.58394	0.000614528	0.0059758	DOWN
ARHGAP33	1.118	9.45	-2.30247	0.000615943	0.0059758	DOWN
ZMYND11	631.3	424.7	0.570588	0.000618221	0.00597929	UP
FYN	406	290.6	0.481022	0.000618203	0.00597929	STABLE
PIGV	54.61	76.32	-0.475388	0.000618203	0.00597929	STABLE
RPL22L1	90.39	148.8	-0.712993	0.000618149	0.00597929	DOWN
SLC35B1	61.99	127.7	-1.03049	0.00061759	0.00597929	DOWN
NAPG	63	104.6	-0.722955	0.000627385	0.00606461	DOWN
LOC101106776	30.06	15.74	0.891462	0.000631468	0.00609759	UP
TAF1	49.6	26.39	0.885711	0.000631487	0.00609759	UP
ZSWIM7	8.012	20.81	-1.27499	0.000632514	0.00610417	DOWN
PPP1R1B	37.32	71.5	-0.919831	0.000632983	0.00610537	DOWN
TLN2	107.8	52.22	1.03158	0.000633997	0.00610848	UP
GRAMD1A	22.23	43.73	-0.945385	0.000633997	0.00610848	DOWN
CHD4	252.6	150.7	0.741121	0.000637027	0.00612118	UP
PGAM5	247	159.1	0.63136	0.000636972	0.00612118	UP
EPB41	160.5	112.1	0.513892	0.000636972	0.00612118	UP
ATP6V1H	54.09	83.78	-0.621929	0.000636657	0.00612118	DOWN
TSPAN7	345	559.8	-0.696426	0.000637046	0.00612118	DOWN
SIK3	17.73	34.8	-0.934142	0.000640999	0.00615582	DOWN
EXOC3	10.77	26.59	-1.22941	0.000653298	0.00627053	DOWN
CCDC73	105.1	64.15	0.703658	0.000654127	0.00627507	UP
LACTB	221.1	145.7	0.598012	0.000656212	0.00627647	UP
RYK	220.5	159.1	0.468082	0.000656402	0.00627647	STABLE
NCL	535.7	387.9	0.464845	0.000656402	0.00627647	STABLE
AKR1B1	1548	1950	-0.332609	0.000656402	0.00627647	STABLE
P4HB	179.8	301.5	-0.742221	0.000656402	0.00627647	DOWN
MRPL55	37.1	75.93	-1.01381	0.00065534	0.00627647	DOWN
AP1S3	15.9	7.117	1.058	0.000657544	0.00628398	UP
LOC106991758	22.94	45.15	-0.946884	0.000663117	0.00633382	DOWN
GCFC2	31.78	16.59	0.897902	0.000665359	0.00635181	UP
STK39	97.76	153	-0.641306	0.000666265	0.00635702	DOWN
SNX1	11.96	28.84	-1.20252	0.000669242	0.00638199	DOWN
FBXL19	5.421	1.351	1.44935	0.000675147	0.00640443	UP
PPP4R4	175.1	113	0.627071	0.000676285	0.00640443	UP
FBXO4	115.1	74.27	0.625255	0.000673951	0.00640443	UP
ANP32E	80.24	54.54	0.548667	0.000673971	0.00640443	UP
GCC2	550.3	378.7	0.53795	0.000676304	0.00640443	UP
CEP70	302.8	218.3	0.470478	0.000676285	0.00640443	STABLE
RANBP9	312.3	254.1	0.296299	0.000676285	0.00640443	STABLE
MORF4L1	483	398.4	0.277148	0.000676304	0.00640443	STABLE
WLS	276.6	362.5	-0.388714	0.000676304	0.00640443	STABLE
SAMD12	107	155.5	-0.535276	0.000676304	0.00640443	DOWN
TAX1BP3	65.59	95.74	-0.538885	0.000675915	0.00640443	DOWN
PHC1	56.91	93.22	-0.702144	0.000673951	0.00640443	DOWN
LIMK1	9.458	24.33	-1.27614	0.000674235	0.00640443	DOWN
COL11A2	19.23	39.98	-1.01858	0.000680841	0.00644048	DOWN
RPS19BP1	17.49	37.2	-1.04652	0.000680841	0.00644048	DOWN
NUDT15	19.93	8.879	1.08309	0.000685235	0.00647858	UP
ICMT	12.24	29.59	-1.20838	0.000685644	0.00647899	DOWN
CMTM3	20.44	45.93	-1.13046	0.000691051	0.00652659	DOWN
FAM199X	16.38	30.39	-0.853188	0.000692382	0.00653568	DOWN
LOC105604207	6.659	1.58	1.56952	0.00069517	0.00653866	UP
LHX1	23.99	9.457	1.25681	0.000695605	0.00653866	UP
LOC101112257	1972	1274	0.63019	0.000696767	0.00653866	UP
LIG4	113.1	74.14	0.602488	0.000696068	0.00653866	UP
PARD6B	109	71.88	0.593982	0.000696068	0.00653866	UP
RRAGC	522.5	349.2	0.580121	0.000696767	0.00653866	UP
RB1CC1	400.7	271.7	0.55873	0.000696747	0.00653866	UP
ZC3H13	292.3	198.7	0.554636	0.000696687	0.00653866	UP
SDHAF2	291.3	211.4	0.460495	0.000696687	0.00653866	STABLE
RABGAP1	410.1	329.3	0.315681	0.000696767	0.00653866	STABLE
GABARAPL2	111.5	164.2	-0.5542	0.000696747	0.00653866	DOWN
TUB	12.2	4.633	1.22851	0.000698593	0.00653885	UP
AS3MT	19.23	36.66	-0.896649	0.000698031	0.00653885	DOWN
LAMA5	12.29	24.44	-0.937359	0.000698051	0.00653885	DOWN
FAM195B	13.79	33	-1.20054	0.000698031	0.00653885	DOWN
TSC22D4	0.3178	6.177	-2.44535	0.000698637	0.00653885	DOWN
EBAG9	59.85	41.41	0.520963	0.00070384	0.00658407	UP
PPP6R3	18.6	8.914	0.983582	0.000706378	0.00660432	UP
TIMELESS	107.3	51.75	1.03786	0.000714408	0.00667587	UP
MICAL1	60.45	92.51	-0.605744	0.000717086	0.0066963	DOWN
FAHD1	56.28	95.6	-0.753959	0.000717352	0.0066963	DOWN
KIT	153.7	216.2	-0.48975	0.000717782	0.00669678	STABLE
LOC101111481	14	7.11	0.887495	0.000720619	0.0067197	UP
ZNF292	16.27	12.55	0.349427	0.000722289	0.00673034	STABLE
SCYL1	6.441	17.46	-1.31097	0.000722521	0.00673034	DOWN
UBE2M	24.76	47.67	-0.91785	0.000725103	0.00675083	DOWN
FMN2	12.68	5.374	1.10231	0.00072659	0.00676039	UP
LOC101110727	0.6467	0.05484	0.642531	0.000726895	0.00676039	UP
RAP1A	236.4	176.1	0.422601	0.000728292	0.00676982	STABLE
NUDT5	8.232	19.67	-1.16303	0.000728981	0.00677267	DOWN
C1H3orf17	56.05	36.32	0.612294	0.00073005	0.00677903	UP
URB2	16.68	34.51	-1.00612	0.000734817	0.00681972	DOWN
NOL8	105.1	65.63	0.670949	0.000735968	0.00682324	UP
PRRG3	0.4311	0.03692	0.464827	0.000735885	0.00682324	STABLE
PSMC5	11.67	26	-1.09168	0.000737353	0.0068325	DOWN
PTPN11	274.1	190.1	0.525798	0.000739344	0.00684735	UP
RPL10A	17.73	41.05	-1.16696	0.000740983	0.00685894	DOWN
FAF1	6.154	21.75	-1.66914	0.000743597	0.00687954	DOWN
CENPM	17.23	38.66	-1.12157	0.000744179	0.00688132	DOWN
HIPK1	55.8	35.41	0.641624	0.000745776	0.00689248	UP
LRRC49	32.48	20.68	0.627013	0.00074964	0.00692458	UP
LOC105602833	15.49	39.07	-1.2808	0.000755493	0.00697499	DOWN
DIABLO	24.85	50.6	-0.997164	0.000756929	0.00698188	DOWN
DCAF16	4.588	14.66	-1.48685	0.000757028	0.00698188	DOWN
PTPMT1	51.87	99.54	-0.927271	0.000759075	0.00699711	DOWN
ZNF142	8.759	22.49	-1.2671	0.000759606	0.00699835	DOWN
MICAL2	365.4	488.1	-0.416668	0.000761657	0.00700629	STABLE
YWHAQ	158	245.3	-0.631468	0.000761657	0.00700629	DOWN
FAM13A	57.18	94.76	-0.718904	0.000761441	0.00700629	DOWN
COQ6	19.49	39.78	-0.99261	0.000765071	0.00703403	DOWN
DSCC1	172.8	124.2	0.473755	0.000772893	0.00709569	STABLE
NUP93	127.7	171.3	-0.420644	0.000772981	0.00709569	STABLE
TMEM134	33.39	64.63	-0.932437	0.000772239	0.00709569	DOWN
SNX8	16.39	35.06	-1.05172	0.000774501	0.00710596	DOWN
C14H19orf47	3.808	12.22	-1.45934	0.000777308	0.00712801	DOWN
EPSTI1	85.92	57.79	0.56405	0.000779635	0.00714564	UP
BPTF	143.2	81.22	0.810548	0.000781836	0.0071586	UP
TOP3A	29.36	50.38	-0.759014	0.000781858	0.0071586	DOWN
SREK1IP1	387.9	244.7	0.662801	0.000784505	0.00716058	UP
TDRD7	401.8	292.4	0.45727	0.000784505	0.00716058	STABLE
RPS24	593.6	783.9	-0.40047	0.000784505	0.00716058	STABLE
SLC25A26	176.5	254	-0.522484	0.000784505	0.00716058	DOWN
TOMM34	63.98	105.7	-0.71558	0.000784284	0.00716058	DOWN
REXO1	31.46	56.88	-0.834388	0.000783269	0.00716058	DOWN
PYGO2	123.2	185.6	-0.587076	0.00079592	0.00725911	DOWN
MYEOV2	85.92	168.8	-0.966116	0.000796121	0.00725911	DOWN
CCDC106	34.54	65.69	-0.907826	0.000799775	0.00728867	DOWN
LOC105609432	11.36	28.27	-1.24413	0.000801617	0.00730169	DOWN
NXT1	69.25	108.8	-0.644067	0.000805274	0.00733123	DOWN
FAM96B	39.86	70.12	-0.799371	0.000806721	0.00734062	DOWN
CCNO	469	738.4	-0.65385	0.000807988	0.00734459	DOWN
NSFL1C	85.85	151.4	-0.811681	0.000807942	0.00734459	DOWN
CIRBP	29.67	53.96	-0.841644	0.00081615	0.00741497	DOWN
PALM	17.56	37.21	-1.04168	0.000821537	0.00746008	DOWN
LOC105605457	48.49	21.34	1.14725	0.000827512	0.00750377	UP
LOC105611500	48.69	22.88	1.05713	0.000827622	0.00750377	UP
EFNA3	0.2056	3.441	-1.88122	0.00082698	0.00750377	DOWN
LOC101120283	9.346	21.28	-1.10688	0.000828537	0.00750822	DOWN
CD3EAP	104.8	45.85	1.17534	0.000829339	0.00751164	UP
NCOA7	92.28	61.9	0.568436	0.000830173	0.00751534	UP
GCA	95.06	55.24	0.772299	0.000831309	0.00752142	UP
MAT2B	706.9	577.1	0.292138	0.000832121	0.00752142	STABLE
HIGD2A	172	294.4	-0.771936	0.000832121	0.00752142	DOWN
LOC101112888	42.33	25.72	0.697216	0.000834077	0.00753525	UP
POLL	6.009	18.7	-1.49103	0.000835337	0.00754278	DOWN
PRSS42	3.6	12.62	-1.56614	0.000837406	0.0075576	DOWN
SNX10	25.76	15.34	0.71191	0.000852402	0.00768901	UP
ATF7IP	148.6	85.83	0.784515	0.000856447	0.00769446	UP
NUDCD1	330.2	204.5	0.688792	0.000856899	0.00769446	UP
USP2	237	166.2	0.510007	0.000856803	0.00769446	UP
LEF1	204.8	144.4	0.500625	0.000856684	0.00769446	UP
POLD3	244.1	176.6	0.464799	0.000856922	0.00769446	STABLE
ZMYM2	434.9	326.7	0.411381	0.000856899	0.00769446	STABLE
SUPT16H	221.4	167.3	0.402106	0.000856899	0.00769446	STABLE
PAFAH1B1	53.6	77.58	-0.525392	0.000855591	0.00769446	DOWN
CDT1	59.59	107.5	-0.840615	0.000856827	0.00769446	DOWN
SRRM3	10.6	3.887	1.2472	0.000862	0.00773613	UP
CCDC91	33.65	20.82	0.667262	0.000862658	0.0077381	UP
COG2	42.91	77.83	-0.844274	0.00086561	0.00776064	DOWN
OTUD3	47.1	31.16	0.580767	0.00087356	0.00782795	UP
HEATR1	34.06	19.46	0.77678	0.000875389	0.00784036	UP
MUTYH	6.472	17.77	-1.32911	0.000877817	0.00785813	DOWN
COPRS	84.72	52.35	0.684055	0.00087946	0.00786111	UP
PGLS	45.79	77.85	-0.752958	0.000879484	0.00786111	DOWN
RAB1B	31.47	64.55	-1.01342	0.000879435	0.00786111	DOWN
C26H16orf87	120.9	78.99	0.60732	0.000881042	0.00786339	UP
DNAJC7	252.6	180.1	0.485719	0.000882358	0.00786339	STABLE
UBXN4	1056	756.3	0.481714	0.000882407	0.00786339	STABLE
EEF1D	139.5	193.8	-0.471652	0.00088231	0.00786339	STABLE
ETFB	57.96	100.3	-0.781338	0.00088192	0.00786339	DOWN
UFD1L	50.74	98.03	-0.936436	0.000881895	0.00786339	DOWN
LOC106991168	1.388	0.2851	0.894174	0.000883646	0.00787046	UP
COMMD9	5.328	16.74	-1.48741	0.000886297	0.0078901	DOWN
RRP1	21.89	46.12	-1.04155	0.000888344	0.00790434	DOWN
NETO2	142.7	105.1	0.438363	0.000894893	0.00795461	STABLE
TPRN	16.9	41.1	-1.23344	0.000894668	0.00795461	DOWN
CHN1	56.21	35.36	0.654035	0.000897243	0.00796748	UP
TCEAL4	15.18	33.14	-1.07694	0.000897243	0.00796748	DOWN
LOC101111180	3.575	11.66	-1.469	0.000899455	0.00798311	DOWN
DGKI	19.98	35.34	-0.792993	0.000903105	0.00800747	DOWN
PTS	30.65	61.45	-0.980392	0.000903105	0.00800747	DOWN
KRAS	99.96	62.89	0.660118	0.000906445	0.00803164	UP
AIDA	43.02	68.97	-0.668718	0.000907194	0.00803164	DOWN
LOC101107295	37.74	62.66	-0.716719	0.000907194	0.00803164	DOWN
KAT6A	181.5	130.2	0.476544	0.000908493	0.0080351	STABLE
[truncated: 15,682 more rows]

## Sheet: Sheet4
DEGs between Type 3 and Type 2 oocytes
Gene	baseMean	log2FoldChange	lfcSE	stat	pvalue	padj	change
GJA4	33.742	-2.36732	0.230387	-10.2754	9.09475e-25	8.75188e-21	DOWN
DYNLL1	332.962	-1.60123	0.194945	-8.21374	2.14399e-16	1.03158e-12	DOWN
LOC101122734	26.9671	-1.48938	0.186862	-7.97049	1.58042e-15	5.06947e-12	DOWN
ITGB1	25.5999	0.954145	0.122332	7.79964	6.20848e-15	1.49361e-11	UP
LOC101110145	23.672	-1.6519	0.21298	-7.75613	8.75593e-15	1.68517e-11	DOWN
MVP	100.822	-1.90499	0.247282	-7.70371	1.32174e-14	2.11986e-11	DOWN
GHITM	22.1656	-1.06012	0.138103	-7.67631	1.6374e-14	2.25095e-11	DOWN
CALR	15.8796	-1.95101	0.258713	-7.54121	4.65624e-14	5.60087e-11	DOWN
HSPA5	6.88655	-1.73768	0.237343	-7.32139	2.45423e-13	2.62411e-10	DOWN
DGAT2	6.72522	-2.09669	0.287714	-7.2874	3.15988e-13	3.04075e-10	DOWN
TRAPPC12	2.43718	-2.27744	0.313102	-7.27379	3.4955e-13	3.05793e-10	DOWN
CSNK1D	7.8052	-1.71677	0.237654	-7.22381	5.05492e-13	4.05363e-10	DOWN
PGS1	24.0816	-1.47216	0.205033	-7.18011	6.96566e-13	4.75899e-10	DOWN
GTSF1	27.9379	-1.08046	0.15055	-7.17679	7.13652e-13	4.75899e-10	DOWN
LOC106990101	97.3803	-1.61429	0.225098	-7.1715	7.41815e-13	4.75899e-10	DOWN
GDPD3	2.88748	-2.47633	0.345791	-7.16134	7.98911e-13	4.80495e-10	DOWN
YIPF3	3.66734	-1.76072	0.247048	-7.12705	1.02545e-12	5.80466e-10	DOWN
ECT2	25.4722	0.976929	0.13814	7.07203	1.52684e-12	8.16264e-10	UP
FMNL2	36.6007	0.951196	0.135542	7.01772	2.25524e-12	1.14222e-09	UP
POLE3	40.4886	-0.954362	0.136639	-6.98456	2.85742e-12	1.37485e-09	DOWN
EXOC5	21.069	1.02183	0.146762	6.96253	3.34217e-12	1.49922e-09	UP
LSM10	6.36364	-1.94957	0.280152	-6.95898	3.42751e-12	1.49922e-09	DOWN
BCL2L10	113.501	1.0922	0.157559	6.93196	4.1504e-12	1.67655e-09	UP
OGDH	2.93461	-2.1381	0.308487	-6.93091	4.18136e-12	1.67655e-09	DOWN
FASN	3.35129	-2.58636	0.374392	-6.90818	4.90924e-12	1.88966e-09	DOWN
COPS7A	14.1939	-1.76391	0.256179	-6.88548	5.75915e-12	2.06665e-09	DOWN
PDXP	22.7168	-1.29405	0.187966	-6.88451	5.79856e-12	2.06665e-09	DOWN
RAP2C	12.6558	1.3303	0.195785	6.79473	1.08519e-11	3.72957e-09	UP
MYO5B	13.3124	-1.53345	0.226791	-6.76151	1.36563e-11	4.53155e-09	DOWN
LOC101104471	2.73134	-2.11552	0.314716	-6.72199	1.79259e-11	5.75005e-09	DOWN
DR1	13.475	1.16702	0.174198	6.69938	2.09302e-11	6.49713e-09	UP
RAB6B	13.3763	-1.30458	0.194903	-6.69346	2.1795e-11	6.55416e-09	DOWN
FLOT1	3.6791	-1.66126	0.248802	-6.67704	2.43824e-11	6.92588e-09	DOWN
HAX1	12.3326	-1.6575	0.248258	-6.67651	2.44705e-11	6.92588e-09	DOWN
CHAC1	27.6235	-1.29935	0.194788	-6.67058	2.54802e-11	7.00561e-09	DOWN
VKORC1	10.0001	-1.96567	0.297319	-6.61131	3.80922e-11	1.01823e-08	DOWN
GAPDH	21.0669	-1.59255	0.241713	-6.5886	4.43992e-11	1.15474e-08	DOWN
TSACC	11.7542	-2.0512	0.312699	-6.55966	5.39298e-11	1.3657e-08	DOWN
FMNL3	12.2217	-1.34259	0.205505	-6.53312	6.44145e-11	1.58939e-08	DOWN
HMGXB4	15.7799	1.10746	0.16963	6.52868	6.63517e-11	1.59626e-08	UP
LOC101106419	6.57208	-1.9297	0.297266	-6.49151	8.49794e-11	1.99453e-08	DOWN
SASS6	14.8395	1.01816	0.157447	6.46667	1.00189e-10	2.28526e-08	UP
GPX4	36.333	-1.68976	0.261424	-6.46367	1.0219e-10	2.28526e-08	DOWN
NEDD1	14.6622	0.898239	0.13904	6.46031	1.04491e-10	2.28526e-08	UP
FERMT2	17.6361	1.06951	0.165708	6.45422	1.08781e-10	2.32622e-08	UP
NIT1	7.32045	-1.28387	0.20044	-6.40528	1.50097e-10	3.13996e-08	DOWN
SLAIN2	43.3283	0.67894	0.106709	6.36254	1.98448e-10	4.06312e-08	UP
NFE2L3	17.8785	0.92592	0.145732	6.3536	2.10333e-10	4.21674e-08	UP
SDHC	42.9405	-1.42556	0.225064	-6.33402	2.38858e-10	4.69087e-08	DOWN
YBX1	88.6151	1.2296	0.194415	6.32463	2.5384e-10	4.88541e-08	UP
CNOT6L	35.4635	0.877781	0.138989	6.31548	2.69323e-10	5.05247e-08	UP
LDHA	75.9202	-0.971057	0.15381	-6.31337	2.73022e-10	5.05247e-08	DOWN
SDHA	4.48275	-1.65526	0.263404	-6.28411	3.29747e-10	5.97251e-08	DOWN
VAC14	1.92063	-1.96197	0.312337	-6.28158	3.35151e-10	5.97251e-08	DOWN
RAB5B	26.5935	-1.02681	0.163592	-6.27668	3.45886e-10	6.05174e-08	DOWN
CD164L2	27.3674	-1.51766	0.242787	-6.25097	4.07903e-10	7.00938e-08	DOWN
CNOT7	45.9787	0.868369	0.138999	6.24733	4.17534e-10	7.049e-08	UP
RNF170	5.43601	-1.34561	0.215545	-6.24282	4.29739e-10	7.12996e-08	DOWN
AP1M2	5.79877	-1.60653	0.257582	-6.23698	4.46093e-10	7.27586e-08	DOWN
RBM46	16.099	1.13542	0.182358	6.22631	4.77557e-10	7.65921e-08	UP
VDAC3	25.5571	-1.23161	0.199011	-6.18867	6.06733e-10	9.57146e-08	DOWN
DLST	11.0514	-1.52566	0.246778	-6.18231	6.31718e-10	9.80487e-08	DOWN
SNRPB2	88.8149	1.01635	0.164505	6.17821	6.48306e-10	9.90262e-08	UP
NOL4L	2.72292	-1.92959	0.312814	-6.16849	6.89461e-10	1.03217e-07	DOWN
NSMCE4A	55.0938	0.786991	0.127619	6.16672	6.97193e-10	1.03217e-07	UP
ZAR1	67.6621	-1.4857	0.241171	-6.16036	7.25817e-10	1.04968e-07	DOWN
LOC101102259	50.5122	-1.55301	0.252142	-6.15926	7.30839e-10	1.04968e-07	DOWN
HELQ	42.2916	1.05309	0.171083	6.15544	7.48712e-10	1.05954e-07	UP
WDR1	5.79431	-1.67676	0.272689	-6.14896	7.79914e-10	1.0877e-07	DOWN
PEA15	3.55644	-1.93398	0.314731	-6.14487	8.00279e-10	1.10015e-07	DOWN
ZNF451	13.7944	0.890456	0.145058	6.1386	8.32496e-10	1.12832e-07	UP
ZP2	255.724	-1.00846	0.165285	-6.10135	1.05176e-09	1.40571e-07	DOWN
ALDOC	3.67898	-1.75801	0.288672	-6.09001	1.12902e-09	1.46914e-07	DOWN
YKT6	5.679	-1.81219	0.297573	-6.08991	1.12975e-09	1.46914e-07	DOWN
PGM1	7.40657	-1.66932	0.275506	-6.0591	1.36884e-09	1.75632e-07	DOWN
MRPS16	33.0069	0.98146	0.162822	6.02782	1.66185e-09	2.10421e-07	UP
IDE	22.9787	1.05863	0.176256	6.0062	1.8992e-09	2.3735e-07	UP
ZC2HC1A	99.2958	0.80848	0.134825	5.99653	2.01573e-09	2.45563e-07	UP
RPL39	21.9824	-1.11995	0.186776	-5.99623	2.01955e-09	2.45563e-07	DOWN
ACO1	2.73977	-1.93351	0.322549	-5.99447	2.04146e-09	2.45563e-07	DOWN
DUT	65.3008	-0.847591	0.141982	-5.96971	2.37671e-09	2.82359e-07	DOWN
LOC105601854	39.6314	-1.15995	0.194934	-5.95045	2.674e-09	3.13804e-07	DOWN
PCBD1	34.0205	-1.17627	0.198067	-5.93874	2.87229e-09	3.33012e-07	DOWN
ZP4	165.901	-0.996622	0.168046	-5.93066	3.01723e-09	3.45652e-07	DOWN
G6PC3	0.952224	-2.52907	0.426754	-5.9263	3.09843e-09	3.50778e-07	DOWN
PRDX2	32.9907	-1.18818	0.200878	-5.91491	3.32065e-09	3.71565e-07	DOWN
SH3GLB2	1.53345	-1.91603	0.324398	-5.90642	3.49618e-09	3.8671e-07	DOWN
USP44	26.6724	0.763831	0.130126	5.86994	4.35954e-09	4.76725e-07	UP
C1H1orf122	3.51867	-1.7195	0.293085	-5.8669	4.44014e-09	4.80084e-07	DOWN
DNAJA3	10.585	-1.27235	0.217455	-5.85112	4.88277e-09	5.22077e-07	DOWN
FLAD1	2.88891	-1.82773	0.31281	-5.84293	5.12916e-09	5.40848e-07	DOWN
PPP1R12A	63.6395	0.968564	0.165805	5.84158	5.17074e-09	5.40848e-07	UP
PADI6	113.137	-1.57556	0.269995	-5.8355	5.36284e-09	5.5491e-07	DOWN
SNRPF	60.9765	0.906606	0.155833	5.81782	5.96198e-09	6.10342e-07	UP
CDC5L	25.772	1.16976	0.201139	5.81567	6.03904e-09	6.11723e-07	UP
STIL	10.6987	1.03988	0.178877	5.81339	6.12217e-09	6.13684e-07	UP
CDK7	34.4769	0.804728	0.138634	5.8047	6.44798e-09	6.39679e-07	UP
MRPL13	3.01202	-2.04871	0.353723	-5.79185	6.96148e-09	6.83575e-07	DOWN
FAM19A4	10.0105	-1.20643	0.208525	-5.78554	7.22804e-09	7.0258e-07	DOWN
ALPL	1.27034	-2.59883	0.451487	-5.75616	8.60496e-09	8.28055e-07	DOWN
MAPRE2	19.0231	-0.791757	0.13761	-5.75364	8.73416e-09	8.32167e-07	DOWN
PPIP5K2	24.8863	0.72712	0.126523	5.74695	9.08653e-09	8.57251e-07	UP
DBF4	14.8935	0.959324	0.167045	5.74292	9.30576e-09	8.69411e-07	UP
SCAF8	29.0357	0.747438	0.130234	5.73918	9.51379e-09	8.803e-07	UP
UTS2R	6.39665	-1.66538	0.290544	-5.73195	9.92809e-09	9.09886e-07	DOWN
SNRPD1	26.0399	1.14604	0.200007	5.72999	1.00436e-08	9.11789e-07	UP
B3GNT4	6.90058	-1.23225	0.215289	-5.7237	1.04227e-08	9.37364e-07	DOWN
DEK	28.4678	1.06129	0.185644	5.7168	1.0855e-08	9.672e-07	UP
HN1	7.43388	-1.53189	0.26826	-5.71047	1.12663e-08	9.94636e-07	DOWN
ELF1	20.8962	0.923299	0.161733	5.7088	1.13776e-08	9.95336e-07	UP
POC1B	11.9696	0.954989	0.167529	5.70045	1.1949e-08	1.03591e-06	UP
STRADB	15.6668	-0.916947	0.161722	-5.66989	1.42893e-08	1.22773e-06	DOWN
TSPAN5	24.5576	-0.876492	0.15468	-5.6665	1.45743e-08	1.24114e-06	DOWN
LOC106991905	14.0471	-1.29607	0.228953	-5.66088	1.50601e-08	1.27126e-06	DOWN
CFAP97	11.3951	0.956137	0.169224	5.65014	1.60318e-08	1.34151e-06	UP
RBMX2	21.3559	1.1716	0.20748	5.6468	1.63466e-08	1.35606e-06	UP
C17H12orf49	33	-1.42195	0.25232	-5.63551	1.74541e-08	1.43556e-06	DOWN
OGDHL	4.59816	-1.63124	0.290205	-5.62099	1.89861e-08	1.54834e-06	DOWN
DSTN	90.7479	-1.11559	0.198691	-5.61469	1.96914e-08	1.59236e-06	DOWN
PRR14	9.46625	-1.06647	0.190726	-5.59166	2.24905e-08	1.80355e-06	DOWN
LOC101118849	21.7326	-1.22975	0.220642	-5.57351	2.49653e-08	1.97174e-06	DOWN
ARHGAP11A	7.6855	1.11791	0.200584	5.57329	2.49977e-08	1.97174e-06	UP
CNOT1	13.2568	-1.00139	0.179838	-5.56827	2.57287e-08	2.01291e-06	DOWN
MAGOH	131.291	0.955611	0.171941	5.55777	2.73241e-08	2.12048e-06	UP
FGFR1OP2	9.10184	1.04355	0.187935	5.55268	2.81318e-08	2.1657e-06	UP
GFY	2.26103	-2.06433	0.372046	-5.54859	2.87985e-08	2.19943e-06	DOWN
MTF2	26.1544	0.916447	0.165215	5.54701	2.90599e-08	2.20191e-06	UP
SBDS	46.6062	0.608215	0.109724	5.54311	2.97142e-08	2.22049e-06	UP
TMEM266	1.64457	-1.83594	0.331229	-5.5428	2.97666e-08	2.22049e-06	DOWN
FAM133B	51.2509	1.05004	0.18974	5.5341	3.12838e-08	2.28451e-06	UP
TLE6	26.1592	-1.10131	0.199008	-5.53403	3.12964e-08	2.28451e-06	DOWN
NDUFB9	32.0092	-1.05517	0.190677	-5.5338	3.13369e-08	2.28451e-06	DOWN
ESCO2	37.2832	0.826463	0.149409	5.53154	3.17438e-08	2.29677e-06	UP
LOC101106123	0.951185	-2.36416	0.427666	-5.52804	3.2382e-08	2.32546e-06	DOWN
PRKCH	26.7898	0.739351	0.133909	5.52129	3.36512e-08	2.39414e-06	UP
PTPN23	3.62841	-1.37077	0.248314	-5.52033	3.38359e-08	2.39414e-06	DOWN
RBBP7	101.914	0.68078	0.12349	5.51285	3.53069e-08	2.46696e-06	UP
NUP35	50.0271	0.810405	0.147012	5.5125	3.53779e-08	2.46696e-06	UP
NTPCR	22.0133	-0.980285	0.178027	-5.50638	3.66287e-08	2.53581e-06	DOWN
HSPBP1	8.51896	-1.43283	0.260478	-5.50078	3.78123e-08	2.59905e-06	DOWN
LOC101112188	43.501	-1.17942	0.214563	-5.49684	3.86667e-08	2.63893e-06	DOWN
KIF5B	41.2338	0.930389	0.169442	5.49088	3.99925e-08	2.7102e-06	UP
RALA	60.1833	0.683261	0.124736	5.47765	4.31e-08	2.90036e-06	UP
CTSB	147.768	-1.05924	0.193441	-5.47575	4.35653e-08	2.91131e-06	DOWN
PSMB2	108.487	-1.26132	0.230513	-5.47178	4.45545e-08	2.95689e-06	DOWN
HSPA8	94.7267	-0.886251	0.162248	-5.46231	4.69966e-08	3.09759e-06	DOWN
PNLDC1	40.7842	-1.06695	0.195529	-5.45673	4.84977e-08	3.17479e-06	DOWN
C1H1orf194	5.84462	-1.85299	0.340257	-5.44585	5.15597e-08	3.35242e-06	DOWN
SF3B3	1.72666	-1.72202	0.316427	-5.44208	5.26626e-08	3.40116e-06	DOWN
TMEM106B	7.27236	1.29518	0.238417	5.43242	5.55941e-08	3.56654e-06	UP
RAB6A	25.9506	0.769202	0.141747	5.42659	5.74415e-08	3.66066e-06	UP
DTD1	4.99041	-1.50763	0.277885	-5.42537	5.78339e-08	3.66142e-06	DOWN
GNS	30.0114	-0.952294	0.175612	-5.42272	5.86995e-08	3.69193e-06	DOWN
GSTP1	8.65471	-1.69428	0.312752	-5.41732	6.04987e-08	3.78038e-06	DOWN
TGFBI	4.19291	-1.70391	0.314624	-5.41571	6.10456e-08	3.78275e-06	DOWN
LRR1	21.0884	1.11261	0.205513	5.41383	6.16908e-08	3.78275e-06	UP
WDR76	66.3198	0.627071	0.115829	5.41376	6.17159e-08	3.78275e-06	UP
IKBKB	1.15967	-2.17177	0.401952	-5.40307	6.55108e-08	3.98994e-06	DOWN
ADAM19	9.89033	-1.1612	0.215043	-5.39988	6.66852e-08	4.02605e-06	DOWN
MPP5	68.0027	0.74954	0.138824	5.3992	6.69405e-08	4.02605e-06	UP
TCEANC2	11.1275	1.14356	0.211937	5.39575	6.82382e-08	4.07803e-06	UP
YAF2	11.2348	1.14694	0.212607	5.39466	6.86522e-08	4.07803e-06	UP
ISCU	10.3415	-0.896172	0.166232	-5.39111	7.00241e-08	4.134e-06	DOWN
SHROOM3	14.5772	-1.38681	0.257841	-5.37855	7.50895e-08	4.40601e-06	DOWN
TMEM106A	8.89495	-1.53115	0.284792	-5.3764	7.59913e-08	4.41416e-06	DOWN
DEPDC7	76.3769	0.707197	0.131546	5.37603	7.61458e-08	4.41416e-06	UP
ARL13B	22.1441	1.10637	0.205839	5.37492	7.66159e-08	4.41482e-06	UP
IQGAP2	27.3446	0.795588	0.148296	5.36485	8.10148e-08	4.64051e-06	UP
TSPAN33	1.26675	-2.12746	0.397239	-5.35562	8.52626e-08	4.85492e-06	DOWN
CENPV	51.6267	0.824336	0.154086	5.34984	8.80333e-08	4.9832e-06	UP
FCHO2	4.70603	1.35586	0.253546	5.34759	8.91308e-08	5.01098e-06	UP
COQ9	3.08848	-1.72951	0.323472	-5.34671	8.95656e-08	5.01098e-06	DOWN
LOC101114283	12.4443	-1.0894	0.203868	-5.34367	9.10829e-08	5.06642e-06	DOWN
SLC9A3R1	3.36106	-1.71818	0.321684	-5.3412	9.23317e-08	5.10637e-06	DOWN
TXNRD3	0.684261	-2.43253	0.457171	-5.32083	1.03296e-07	5.68011e-06	DOWN
ATP5J2	26.7917	-1.3101	0.246387	-5.31725	1.05345e-07	5.75983e-06	DOWN
PDCD6	7.35147	-1.4244	0.267944	-5.31604	1.06049e-07	5.76557e-06	DOWN
EHD1	9.34811	-1.52375	0.286732	-5.31417	1.07144e-07	5.7924e-06	DOWN
PPP2R4	2.63858	-2.01571	0.379416	-5.31266	1.08037e-07	5.80805e-06	DOWN
DDIT4	19.5641	0.823513	0.155052	5.31119	1.0891e-07	5.82246e-06	UP
C3H12orf29	12.0584	-1.35666	0.255585	-5.30806	1.10799e-07	5.8714e-06	DOWN
SCML2	7.37866	0.891047	0.16788	5.30765	1.11046e-07	5.8714e-06	UP
QKI	49.8441	0.702068	0.132346	5.30481	1.12788e-07	5.9309e-06	UP
STK32A	0.808712	-2.37487	0.448018	-5.30085	1.15267e-07	6.02836e-06	DOWN
UNC13D	9.29928	-1.36771	0.2581	-5.29913	1.16356e-07	6.05237e-06	DOWN
CEP78	5.31204	1.19932	0.226455	5.29605	1.18332e-07	6.12207e-06	UP
SDE2	14.5415	0.813138	0.153629	5.29286	1.20416e-07	6.19661e-06	UP
SLC25A39	10.4077	-1.39888	0.264352	-5.29173	1.21164e-07	6.20191e-06	DOWN
HERPUD2	8.79726	1.17374	0.222031	5.28638	1.24763e-07	6.34196e-06	UP
FBRS	5.56703	-1.21105	0.229133	-5.28536	1.2546e-07	6.34196e-06	DOWN
C2H9orf64	4.20028	1.41021	0.26688	5.28406	1.2635e-07	6.34196e-06	UP
CYTH2	4.15586	-1.90193	0.360037	-5.2826	1.27361e-07	6.34196e-06	DOWN
FDPS	23.6803	-1.0355	0.196064	-5.28141	1.28191e-07	6.34196e-06	DOWN
ATP6V0B	11.5696	-1.07634	0.203841	-5.28027	1.2899e-07	6.34196e-06	DOWN
CECR2	12.9173	1.4014	0.265413	5.28007	1.29136e-07	6.34196e-06	UP
RBM27	34.176	1.14657	0.217153	5.28002	1.29172e-07	6.34196e-06	UP
NPTX2	37.3339	-1.43005	0.27112	-5.27459	1.33057e-07	6.49951e-06	DOWN
HGSNAT	1.71345	-2.12274	0.403134	-5.2656	1.39729e-07	6.79097e-06	DOWN
PSEN1	13.0032	-1.13745	0.216158	-5.26212	1.424e-07	6.88601e-06	DOWN
NIFK	18.8699	0.981861	0.186766	5.25718	1.46285e-07	7.0088e-06	UP
TRIM59	26.581	0.936531	0.178148	5.25704	1.46396e-07	7.0088e-06	UP
CCNA2	26.5033	0.92581	0.176326	5.25056	1.51641e-07	7.22398e-06	UP
AAAS	2.71749	-1.76556	0.337347	-5.23365	1.66199e-07	7.87851e-06	DOWN
ARL6IP1	32.5017	1.37987	0.264248	5.22185	1.7714e-07	8.35599e-06	UP
N4BP2L2	50.595	0.844577	0.161831	5.21887	1.80016e-07	8.45021e-06	UP
TBC1D31	17.9617	1.03113	0.197764	5.21394	1.84869e-07	8.6359e-06	UP
TGS1	19.6402	1.01821	0.19533	5.2128	1.86011e-07	8.64725e-06	UP
KIAA1524	47.6548	1.011	0.193984	5.21177	1.87048e-07	8.65366e-06	UP
CHRNA3	20.3795	-1.11733	0.21457	-5.20732	1.91593e-07	8.80861e-06	DOWN
ESYT1	15.8852	-1.12156	0.215407	-5.2067	1.92228e-07	8.80861e-06	DOWN
PPIB	6.93589	-1.5664	0.301049	-5.20315	1.9594e-07	8.93616e-06	DOWN
DNAJC8	33.598	0.946299	0.181916	5.20186	1.97307e-07	8.95608e-06	UP
ASRGL1	4.87974	-1.20833	0.232393	-5.19951	1.99819e-07	9.02506e-06	DOWN
MYEOV2	14.5266	-1.26492	0.243314	-5.19869	2.00703e-07	9.02506e-06	DOWN
KPNA2	50.5024	-0.745296	0.14346	-5.19514	2.04565e-07	9.15595e-06	DOWN
LOC105606568	29.5016	-1.04849	0.201892	-5.19333	2.0657e-07	9.16241e-06	DOWN
THOC7	23.6551	0.838772	0.161511	5.19329	2.06614e-07	9.16241e-06	UP
SMARCA5	65.4482	0.799461	0.154041	5.18994	2.10367e-07	9.28604e-06	UP
LAMTOR1	4.00382	-1.55711	0.300107	-5.18852	2.11972e-07	9.3142e-06	DOWN
ARHGAP29	6.32472	1.21341	0.233995	5.18562	2.15298e-07	9.41733e-06	UP
CLOCK	32.9123	0.897466	0.173535	5.17167	2.32012e-07	1.01025e-05	UP
PSPC1	8.49077	0.885793	0.171633	5.16096	2.45684e-07	1.06496e-05	UP
PSMA5	73.0011	0.803237	0.155714	5.15842	2.4904e-07	1.0709e-05	UP
IDH3G	4.09933	-1.79695	0.348365	-5.15824	2.49278e-07	1.0709e-05	DOWN
TRAK2	4.71644	1.18584	0.229957	5.15679	2.51223e-07	1.07445e-05	UP
KIF18A	24.4534	0.769516	0.149289	5.15454	2.54248e-07	1.08258e-05	UP
INSIG1	22.5912	0.845199	0.164107	5.15031	2.60061e-07	1.10207e-05	UP
VDAC2	2.21555	-1.76238	0.342253	-5.14935	2.6139e-07	1.10207e-05	DOWN
PPIA	29.5085	-0.864608	0.167935	-5.14846	2.62636e-07	1.10207e-05	DOWN
NLRP13	35.1445	-0.824282	0.16012	-5.14791	2.63406e-07	1.10207e-05	DOWN
PDHX	9.30704	0.826266	0.160561	5.14613	2.65914e-07	1.10775e-05	UP
FUT9	8.67532	-1.54492	0.300491	-5.14131	2.72828e-07	1.13165e-05	DOWN
CEP57L1	11.8815	0.968386	0.188497	5.1374	2.78564e-07	1.15048e-05	UP
CALM2	128.266	1.04197	0.202869	5.13615	2.80422e-07	1.15321e-05	UP
DRC7	15.8193	-1.01312	0.197356	-5.13349	2.84412e-07	1.16464e-05	DOWN
CPEB4	19.0276	1.03934	0.20259	5.13025	2.89353e-07	1.17985e-05	UP
BOD1L1	33.6758	0.992112	0.193671	5.12267	3.01242e-07	1.22314e-05	UP
C24H16orf90	0.722714	-2.35698	0.461107	-5.11157	3.19496e-07	1.29181e-05	DOWN
POLR3A	2.6447	-1.58271	0.309838	-5.1082	3.25239e-07	1.30953e-05	DOWN
IZUMO1R	25.0615	-1.11508	0.218499	-5.10336	3.33667e-07	1.33786e-05	DOWN
RPL38	20.4049	-1.37146	0.26885	-5.10119	3.37521e-07	1.34677e-05	DOWN
RALGPS2	10.5075	1.08088	0.211914	5.10054	3.38687e-07	1.34677e-05	UP
CEP120	24.8926	0.813708	0.159693	5.09546	3.47896e-07	1.37015e-05	UP
NDUFS8	4.38672	-1.5431	0.302853	-5.09523	3.48322e-07	1.37015e-05	DOWN
NPM1	48.0373	1.11431	0.218722	5.09465	3.49382e-07	1.37015e-05	UP
NCOA3	17.3936	0.793742	0.155824	5.09385	3.50873e-07	1.37015e-05	UP
LOC101105348	1.35314	-1.73092	0.339835	-5.09341	3.51686e-07	1.37015e-05	DOWN
BPGM	48.8292	-0.733583	0.14409	-5.09115	3.55903e-07	1.37687e-05	DOWN
ATP5G1	8.04478	-1.3542	0.266002	-5.09095	3.56272e-07	1.37687e-05	DOWN
GTF2A1L	17.9299	-0.810603	0.159476	-5.08293	3.71659e-07	1.43059e-05	DOWN
UMAD1	2.28473	1.6507	0.324976	5.07944	3.7854e-07	1.45127e-05	UP
OSBPL1A	82.8864	0.581725	0.114629	5.07486	3.8779e-07	1.48083e-05	UP
QSER1	2.69075	1.4713	0.290559	5.06371	4.11181e-07	1.56395e-05	UP
THBS4	6.09458	-1.21715	0.240508	-5.06077	4.17577e-07	1.58203e-05	DOWN
MPHOSPH6	17.4041	0.871354	0.172233	5.05916	4.2111e-07	1.58915e-05	UP
NKAP	5.99654	1.39803	0.276461	5.05687	4.26194e-07	1.60206e-05	UP
ESF1	26.9428	1.03682	0.205125	5.0546	4.31285e-07	1.61488e-05	UP
SF3A2	3.20518	-1.91864	0.379876	-5.0507	4.40187e-07	1.63862e-05	DOWN
TMEM42	6.14397	-1.23639	0.244826	-5.05007	4.41659e-07	1.63862e-05	DOWN
CCDC34	21.4603	1.08497	0.214862	5.0496	4.42732e-07	1.63862e-05	UP
C24H7orf43	5.29106	-1.59839	0.316736	-5.04644	4.50128e-07	1.65961e-05	DOWN
PARK7	7.41525	-1.21611	0.241119	-5.0436	4.5685e-07	1.67796e-05	DOWN
RPL19	37.2405	-1.21367	0.240741	-5.0414	4.62146e-07	1.69096e-05	DOWN
SDHB	2.47714	-1.54838	0.307291	-5.03881	4.68435e-07	1.70748e-05	DOWN
WBP4	27.1694	0.754626	0.149786	5.03802	4.70371e-07	1.70807e-05	UP
ZFAND5	73.7978	0.598827	0.118907	5.0361	4.75108e-07	1.71878e-05	UP
PRKG2	0.386007	-2.95197	0.586637	-5.03203	4.85325e-07	1.74917e-05	DOWN
ZFYVE1	12.6554	-1.50145	0.298762	-5.02558	5.01903e-07	1.80217e-05	DOWN
CAAP1	9.84591	0.985076	0.196123	5.02275	5.09376e-07	1.81919e-05	UP
NFKB2	3.66296	-1.61527	0.321615	-5.02235	5.10423e-07	1.81919e-05	DOWN
CCDC173	10.924	1.26147	0.251415	5.0175	5.23473e-07	1.85881e-05	UP
SLC7A9	1.14668	-2.05922	0.41052	-5.01613	5.27227e-07	1.86526e-05	DOWN
PPDPF	14.4338	-1.49349	0.298008	-5.01158	5.39848e-07	1.90291e-05	DOWN
ABHD12	8.36422	-1.35883	0.271255	-5.00943	5.45927e-07	1.91732e-05	DOWN
ATP6V1B2	26.276	-0.926001	0.18489	-5.00838	5.48897e-07	1.92074e-05	DOWN
POLDIP2	9.74374	-1.16844	0.233458	-5.00492	5.58842e-07	1.94845e-05	DOWN
ENY2	68.0395	0.864082	0.172857	4.99883	5.76792e-07	2.00378e-05	UP
SLC16A13	3.97213	-1.66398	0.333112	-4.99526	5.87575e-07	2.0339e-05	DOWN
LOC105606766	2.42758	-1.67047	0.334509	-4.99379	5.92043e-07	2.04202e-05	DOWN
ZNF574	3.9604	-1.53046	0.307025	-4.98481	6.2024e-07	2.13163e-05	DOWN
ATP6V0D1	13.7155	-1.10005	0.2209	-4.97984	6.36374e-07	2.1793e-05	DOWN
PLPPR3	1.64643	-1.82616	0.36678	-4.9789	6.39477e-07	2.18216e-05	DOWN
GDF3	20.2139	-1.00094	0.201085	-4.9777	6.43445e-07	2.18794e-05	DOWN
SMC6	11.9526	1.13619	0.22835	4.97565	6.50286e-07	2.20342e-05	UP
FRG1	22.7735	0.944573	0.189987	4.97178	6.63417e-07	2.24002e-05	UP
RNF167	7.06008	-1.13787	0.229348	-4.96132	7.00164e-07	2.35583e-05	DOWN
CNEP1R1	17.8797	0.976678	0.196925	4.95964	7.06251e-07	2.36803e-05	UP
PHYHIPL	11.254	0.928422	0.187225	4.95885	7.09114e-07	2.36938e-05	UP
RDH10	31.9912	0.690504	0.139324	4.9561	7.19239e-07	2.39489e-05	UP
TSPAN7	48.3978	-0.957768	0.193402	-4.95222	7.337e-07	2.43462e-05	DOWN
MFN2	3.21165	-1.518	0.306733	-4.94893	7.46208e-07	2.46762e-05	DOWN
SRFBP1	10.4855	0.936467	0.189385	4.94478	7.62296e-07	2.51218e-05	UP
EIF3F	11.4726	-1.21377	0.245602	-4.94201	7.7323e-07	2.53952e-05	DOWN
LOC101119459	7.7676	-1.59264	0.32234	-4.94087	7.77754e-07	2.54569e-05	DOWN
ERGIC1	4.73304	-1.47471	0.298563	-4.93936	7.83774e-07	2.5567e-05	DOWN
NDUFA7	18.4423	-1.21455	0.246054	-4.9361	7.97001e-07	2.59106e-05	DOWN
CAND2	14.0589	-1.05698	0.214207	-4.93436	8.04131e-07	2.60544e-05	DOWN
LOC101106384	50.9353	0.947783	0.192416	4.92571	8.4055e-07	2.70918e-05	UP
CTDSPL2	6.9782	0.983358	0.199649	4.92542	8.4178e-07	2.70918e-05	UP
MIA3	46.566	0.937179	0.190302	4.9247	8.44904e-07	2.71017e-05	UP
ETNK2	4.0617	-1.57446	0.320167	-4.91761	8.76084e-07	2.80085e-05	DOWN
RALY	23.3929	-1.00515	0.204565	-4.9136	8.9421e-07	2.84036e-05	DOWN
CUX2	19.9839	0.655518	0.13341	4.91357	8.94345e-07	2.84036e-05	UP
PAIP1	314.576	-0.474892	0.096684	-4.91179	9.02467e-07	2.85053e-05	STABLE
SMIM15	12.3664	0.932693	0.189897	4.91158	9.03474e-07	2.85053e-05	UP
SUV39H1	3.90469	-1.63962	0.333959	-4.90964	9.12456e-07	2.86828e-05	DOWN
FAM114A2	17.6663	0.804794	0.16394	4.90908	9.1506e-07	2.86828e-05	UP
SFPQ	12.5408	0.801211	0.163382	4.9039	9.39527e-07	2.93541e-05	UP
CIAPIN1	9.86054	-0.954187	0.19461	-4.90307	9.43508e-07	2.93831e-05	DOWN
ANKRD39	1.28187	-1.74699	0.35749	-4.88682	1.02478e-06	3.18111e-05	DOWN
PPL	9.95966	-1.1928	0.244321	-4.88207	1.04976e-06	3.24817e-05	DOWN
ECHS1	13.2162	-1.45651	0.298486	-4.87966	1.06268e-06	3.27763e-05	DOWN
ATP6V1F	4.61565	-1.57691	0.323465	-4.87504	1.08784e-06	3.3445e-05	DOWN
COPG1	3.03183	-1.53356	0.315756	-4.8568	1.193e-06	3.65614e-05	DOWN
ZFYVE27	2.84726	-1.40013	0.288321	-4.85613	1.19703e-06	3.65682e-05	DOWN
LOC106990539	8.47327	-1.85847	0.382923	-4.85338	1.21373e-06	3.69612e-05	DOWN
TIMM8B	7.18363	-0.977734	0.201501	-4.85226	1.22061e-06	3.70534e-05	DOWN
KIF15	19.8938	0.980527	0.202151	4.85048	1.23166e-06	3.72711e-05	UP
PDK3	32.0728	-0.733276	0.151323	-4.84577	1.26123e-06	3.80466e-05	DOWN
CST3	12.1903	-1.094	0.225923	-4.84236	1.28304e-06	3.85834e-05	DOWN
HIF1A	16.0692	0.935393	0.193306	4.83892	1.30544e-06	3.90718e-05	UP
MRPL18	22.0421	-0.680496	0.140664	-4.83775	1.31317e-06	3.90718e-05	DOWN
LOC105610494	6.25537	-1.42066	0.29368	-4.83743	1.31531e-06	3.90718e-05	DOWN
TM2D2	7.11565	-0.921002	0.190392	-4.83739	1.31552e-06	3.90718e-05	DOWN
LOC101117799	2.69074	-1.41384	0.292535	-4.83306	1.34451e-06	3.97808e-05	DOWN
LOC101118647	14.2971	-1.242	0.257005	-4.83259	1.34766e-06	3.97808e-05	DOWN
ATG14	33.7714	0.826228	0.171042	4.83056	1.36151e-06	4.00666e-05	UP
CHEK1	15.3459	0.678767	0.140549	4.82938	1.36959e-06	4.01816e-05	UP
GAA	1.48924	-1.72912	0.358117	-4.82836	1.37665e-06	4.02557e-05	DOWN
ELK4	8.53659	0.969941	0.200907	4.8278	1.38048e-06	4.02557e-05	UP
CHST10	2.27088	-1.52604	0.316174	-4.82658	1.389e-06	4.03817e-05	DOWN
OSER1	13.4284	-1.12494	0.233289	-4.82211	1.42049e-06	4.11729e-05	DOWN
C5H5orf24	15.8646	0.768535	0.159474	4.81917	1.44155e-06	4.16579e-05	UP
TTLL4	7.58636	-1.26656	0.262853	-4.81851	1.44634e-06	4.16711e-05	DOWN
ACTG1	83.9049	-0.567973	0.117889	-4.81785	1.45113e-06	4.16843e-05	DOWN
GPI	11.9124	-1.01426	0.210843	-4.81051	1.50545e-06	4.31158e-05	DOWN
DYNLL2	104.294	-1.08136	0.224891	-4.80838	1.52158e-06	4.34485e-05	DOWN
GGNBP2	40.1418	0.770766	0.160324	4.80757	1.5278e-06	4.3497e-05	UP
FAM72A	9.37561	0.837391	0.174264	4.80531	1.54514e-06	4.38609e-05	UP
RAD51D	1.55718	-1.59424	0.331897	-4.80343	1.55973e-06	4.39512e-05	DOWN
PLEKHF2	15.4294	0.778109	0.161992	4.80339	1.56005e-06	4.39512e-05	UP
ACAP3	1.22148	-2.2443	0.467257	-4.80313	1.56202e-06	4.39512e-05	DOWN
NFKBIA	21.3331	0.956387	0.199191	4.80136	1.57594e-06	4.42136e-05	UP
NEIL2	17.8866	-1.02573	0.213725	-4.7993	1.59219e-06	4.45397e-05	DOWN
TCP11	4.10932	-1.47098	0.306566	-4.79827	1.60043e-06	4.46404e-05	DOWN
SF3B6	36.382	-0.797393	0.166265	-4.7959	1.61943e-06	4.50399e-05	DOWN
RFX7	1.87982	1.72013	0.359199	4.78879	1.67787e-06	4.65307e-05	UP
RHOC	6.91925	-1.34297	0.280532	-4.78723	1.69099e-06	4.67597e-05	DOWN
ENO1	4.11345	-1.54849	0.323555	-4.78586	1.70255e-06	4.69446e-05	DOWN
PRDX5	37.2207	-1.08055	0.22614	-4.77825	1.76829e-06	4.86179e-05	DOWN
ZP3	355.028	-1.398	0.29264	-4.77722	1.77739e-06	4.87288e-05	DOWN
PLPPR2	1.88716	-1.63405	0.342113	-4.77633	1.78519e-06	4.88037e-05	DOWN
AGTRAP	4.45967	-1.53631	0.32172	-4.77529	1.79452e-06	4.89196e-05	DOWN
EFHC1	8.0152	-1.12885	0.236716	-4.7688	1.85324e-06	5.02358e-05	DOWN
CNBD2	7.90611	-1.3419	0.281392	-4.7688	1.85324e-06	5.02358e-05	DOWN
APLP2	9.42448	-0.8667	0.181778	-4.76789	1.86165e-06	5.0322e-05	DOWN
REEP4	3.87271	-1.01884	0.213959	-4.76186	1.91819e-06	5.17052e-05	DOWN
SEZ6	5.48902	-1.2438	0.261271	-4.76056	1.9306e-06	5.18944e-05	DOWN
ABL1	2.77533	1.88944	0.397086	4.75827	1.9526e-06	5.22958e-05	UP
CDCA7	9.88986	1.00461	0.211146	4.75788	1.9564e-06	5.22958e-05	UP
ASNA1	1.07933	-2.17811	0.458678	-4.74867	2.04758e-06	5.43169e-05	DOWN
NDUFA9	6.79376	-1.4677	0.309097	-4.74833	2.05099e-06	5.43169e-05	DOWN
KRT5	5.86402	-1.33668	0.281549	-4.74757	2.0587e-06	5.43169e-05	DOWN
NUP88	91.1763	0.481318	0.101389	4.74725	2.06201e-06	5.43169e-05	STABLE
UTP23	16.4513	0.916467	0.193062	4.74702	2.06435e-06	5.43169e-05	UP
RAB32	25.2995	-1.04433	0.220003	-4.74687	2.06588e-06	5.43169e-05	DOWN
TMEM167A	22.8952	-0.985411	0.207708	-4.74422	2.09313e-06	5.48832e-05	DOWN
NUDCD1	20.4621	0.906101	0.191056	4.7426	2.10991e-06	5.51729e-05	UP
RPLP0	44.9058	-0.73724	0.155492	-4.74134	2.12308e-06	5.5367e-05	DOWN
DNAJC9	12.6328	1.06352	0.224529	4.73666	2.17268e-06	5.65074e-05	UP
HYOU1	9.62515	-1.24225	0.262561	-4.73128	2.23113e-06	5.77452e-05	DOWN
RPLP2	10.9432	-1.08398	0.229115	-4.73117	2.23228e-06	5.77452e-05	DOWN
NIN	11.9228	0.844185	0.17854	4.72827	2.26436e-06	5.84181e-05	UP
TIMM10	1.99594	-1.60057	0.338746	-4.72497	2.30152e-06	5.92179e-05	DOWN
MEAF6	3.18416	1.61613	0.342262	4.72191	2.33641e-06	5.99553e-05	UP
LOC101121538	26.0613	-0.966232	0.204659	-4.72117	2.34489e-06	6.0013e-05	DOWN
RPN2	9.18899	-1.12606	0.238626	-4.71892	2.37104e-06	6.05174e-05	DOWN
COX5A	39.38	-0.936854	0.198569	-4.71802	2.38151e-06	6.05174e-05	DOWN
FLOT2	4.91804	-1.35049	0.286294	-4.71713	2.39196e-06	6.05174e-05	DOWN
RPL27	27.5231	0.933152	0.197829	4.71697	2.39387e-06	6.05174e-05	UP
GGA2	12.6119	-0.917155	0.194445	-4.71678	2.39604e-06	6.05174e-05	DOWN
JMJD8	1.16999	-2.15911	0.458532	-4.70873	2.49263e-06	6.27922e-05	DOWN
RIOK3	62.4763	0.643918	0.136837	4.70573	2.52962e-06	6.34657e-05	UP
PRKAR2A	21.6119	0.78082	0.165938	4.70549	2.53256e-06	6.34657e-05	UP
ATF2	30.7086	0.68333	0.145363	4.70086	2.59065e-06	6.47528e-05	UP
SOD2	7.60486	-0.802476	0.170764	-4.69933	2.61013e-06	6.50708e-05	DOWN
ARID2	13.968	0.8314	0.176978	4.69775	2.63037e-06	6.54058e-05	UP
KIAA1683	18.5566	-1.26296	0.268976	-4.69543	2.66044e-06	6.5983e-05	DOWN
APLP1	2.52895	-1.27642	0.271946	-4.69365	2.68369e-06	6.63885e-05	DOWN
RNF4	17.9382	-1.23519	0.26333	-4.69065	2.72332e-06	6.71962e-05	DOWN
MIS18BP1	8.37867	0.969964	0.206857	4.68906	2.74464e-06	6.74201e-05	UP
GIT2	8.01975	-1.18649	0.25304	-4.68893	2.74641e-06	6.74201e-05	DOWN
LIN7C	13.1199	0.877367	0.187253	4.68546	2.79338e-06	6.83987e-05	UP
GYG1	26.6808	-0.77691	0.166047	-4.67887	2.8846e-06	7.04532e-05	DOWN
CDKAL1	8.28034	1.21345	0.259384	4.67819	2.89415e-06	7.05075e-05	UP
GSTM3	265.702	-0.923162	0.197403	-4.67654	2.91758e-06	7.08986e-05	DOWN
MRPS6	18.01	-1.22432	0.261883	-4.67505	2.93884e-06	7.12102e-05	DOWN
GPALPP1	5.29388	0.994077	0.212655	4.6746	2.9452e-06	7.12102e-05	UP
DYNLRB1	9.54492	-1.30898	0.280102	-4.67323	2.96494e-06	7.15078e-05	DOWN
ATP6AP1	2.50716	-1.40298	0.300294	-4.67202	2.98258e-06	7.16131e-05	DOWN
PLEKHG4	0.618866	-2.13159	0.456351	-4.67095	2.99815e-06	7.16131e-05	DOWN
PNRC2	14.4472	0.698085	0.149454	4.67091	2.99863e-06	7.16131e-05	UP
ITGB5	8.08601	-1.10137	0.235795	-4.67088	2.99907e-06	7.16131e-05	DOWN
RIOK1	23.24	1.25243	0.26832	4.66767	3.04642e-06	7.25636e-05	UP
TOMM22	13.4778	-0.959764	0.206122	-4.65629	3.21965e-06	7.65006e-05	DOWN
CCSER2	14.686	0.842803	0.18128	4.64917	3.33269e-06	7.89912e-05	UP
LYPLA2	5.09947	-1.45905	0.314036	-4.64612	3.38238e-06	7.99722e-05	DOWN
RPSA	90.8411	0.7852	0.169133	4.64251	3.442e-06	8.11822e-05	UP
NUFIP1	31.6707	0.84038	0.181113	4.64009	3.48255e-06	8.19379e-05	UP
ERICH2	2.73727	-1.39305	0.300492	-4.6359	3.55392e-06	8.34131e-05	DOWN
TMOD3	25.1241	0.86309	0.186479	4.62835	3.68593e-06	8.6301e-05	UP
CEP57	27.7622	0.670836	0.145015	4.62599	3.72815e-06	8.68764e-05	UP
PEX11B	1.75416	-1.78342	0.385525	-4.62597	3.72856e-06	8.68764e-05	DOWN
ATP2B1	18.3784	0.879046	0.190061	4.62507	3.74476e-06	8.7043e-05	UP
IKZF2	12.058	0.924429	0.20005	4.62098	3.81935e-06	8.85629e-05	UP
RALGAPA1	12.9326	1.02788	0.222508	4.61954	3.846e-06	8.89664e-05	UP
ZCCHC14	6.69718	0.936587	0.202785	4.61862	3.86295e-06	8.91443e-05	UP
IPO13	1.2242	-1.74363	0.377714	-4.61628	3.90687e-06	8.99421e-05	DOWN
CNTN3	1.51114	-1.59065	0.344687	-4.61478	3.93515e-06	9.0377e-05	DOWN
NMD3	18.8955	0.764373	0.165755	4.61147	3.99836e-06	9.16101e-05	UP
DHODH	2.37496	-1.26912	0.275365	-4.60886	4.04876e-06	9.25445e-05	DOWN
MRPL21	12.6045	-1.3392	0.290673	-4.60725	4.08029e-06	9.30441e-05	DOWN
LOC101102690	8.24697	1.2524	0.271971	4.60489	4.12683e-06	9.38829e-05	UP
MRPL36	5.51442	-1.68721	0.366592	-4.60242	4.17604e-06	9.47783e-05	DOWN
CCDC14	6.44718	0.971389	0.211107	4.60141	4.19645e-06	9.50175e-05	UP
SLIRP	50.4544	-0.934007	0.20305	-4.59988	4.2274e-06	9.53046e-05	DOWN
MBD6	3.66448	-1.53446	0.333593	-4.5998	4.22894e-06	9.53046e-05	DOWN
SMC3	27.3077	0.901993	0.19623	4.59662	4.29408e-06	9.65465e-05	UP
YIF1A	1.90687	-1.88131	0.409381	-4.59549	4.31739e-06	9.68443e-05	DOWN
LOC101122413	11.9166	-0.925646	0.201491	-4.59398	4.3487e-06	9.73199e-05	DOWN
ELOVL1	2.52622	-1.34635	0.29347	-4.58769	4.48185e-06	0.000100067	DOWN
CDC37L1	32.3461	0.652174	0.142296	4.58322	4.57878e-06	0.000101994	UP
USP2	14.586	0.883918	0.192931	4.58153	4.61585e-06	0.000102583	UP
EXOSC6	3.57612	-1.7264	0.377067	-4.57849	4.68338e-06	0.000103673	DOWN
TAF4	14.9527	0.863649	0.188644	4.57821	4.68975e-06	0.000103673	UP
MAP4K3	5.13599	1.02434	0.223759	4.57787	4.69724e-06	0.000103673	UP
SRPK2	21.6002	0.80042	0.174886	4.57682	4.72101e-06	0.000103784	UP
SLC7A7	3.84126	-1.16754	0.255106	-4.57669	4.72382e-06	0.000103784	DOWN
CEP152	42.0373	0.713899	0.156225	4.56968	4.88468e-06	0.000107074	UP
HSBP1	22.6805	-0.978468	0.214193	-4.56816	4.92036e-06	0.000107611	DOWN
EXOSC4	8.43844	-1.33776	0.292961	-4.56634	4.9632e-06	0.000108301	DOWN
TMEM134	5.61326	-1.25032	0.274019	-4.56289	5.04547e-06	0.000109847	DOWN
ZNF280B	15.5785	1.18884	0.260841	4.5577	5.17175e-06	0.000112343	UP
UTP14A	5.57461	1.16825	0.256407	4.55622	5.20825e-06	0.000112881	UP
U2SURP	13.3797	1.06698	0.23425	4.55487	5.24174e-06	0.00011314	UP
U2AF1L4	1.78928	-1.53567	0.337155	-4.55479	5.24372e-06	0.00011314	DOWN
LOC101104062	4.04474	-1.46101	0.320916	-4.55264	5.29757e-06	0.000114046	DOWN
SLC4A7	6.44853	0.95738	0.21032	4.55202	5.31332e-06	0.00011413	UP
LOC101114533	13.5408	1.1872	0.260898	4.55043	5.35351e-06	0.000114737	UP
CETN3	110.577	0.596425	0.131108	4.5491	5.38746e-06	0.000115208	UP
ARF6	7.69005	-0.970127	0.213407	-4.5459	5.47018e-06	0.000116717	DOWN
TAOK3	32.5568	0.949262	0.20901	4.5417	5.58016e-06	0.000118801	UP
EME2	1.37324	-1.75181	0.385973	-4.53869	5.66041e-06	0.000120243	DOWN
FBXO43	8.51618	1.07852	0.237714	4.53707	5.7042e-06	0.000120906	UP
SSSCA1	6.28835	-1.5123	0.333897	-4.52924	5.91953e-06	0.000125195	DOWN
WDR75	14.1672	0.809872	0.178862	4.52791	5.95695e-06	0.00012571	UP
MDH2	14.577	-1.1155	0.246589	-4.52374	6.07569e-06	0.000127828	DOWN
UTP20	33.0423	0.674342	0.149077	4.52345	6.08388e-06	0.000127828	UP
IRF6	12.6034	-0.78895	0.174432	-4.52295	6.09833e-06	0.000127852	DOWN
SMAD5	26.8439	0.797619	0.176404	4.52155	6.13879e-06	0.000128421	UP
HSPH1	11.0884	-0.717202	0.15868	-4.51982	6.18933e-06	0.000129197	DOWN
LOC101116902	1.70538	-1.99881	0.442419	-4.51791	6.24522e-06	0.000129928	DOWN
IQGAP1	10.586	0.896705	0.198487	4.5177	6.25136e-06	0.000129928	UP
LOC101117965	33.5193	-0.875465	0.19383	-4.51667	6.28208e-06	0.000130285	DOWN
SLC4A11	1.4007	-1.69742	0.375963	-4.51485	6.33628e-06	0.000131116	DOWN
WDHD1	15.1167	0.740776	0.164091	4.51441	6.34937e-06	0.000131116	UP
RAB40C	10.2066	-1.40715	0.311772	-4.51338	6.38019e-06	0.000131307	DOWN
THSD1	3.02502	-1.31302	0.290929	-4.51319	6.38592e-06	0.000131307	DOWN
SGMS1	14.5437	0.87595	0.194114	4.51255	6.40534e-06	0.000131426	UP
LOC101102072	8.14181	-1.29344	0.286726	-4.51104	6.45091e-06	0.000132079	DOWN
VAT1	4.12331	-1.55474	0.344902	-4.50779	6.55052e-06	0.000133834	DOWN
LOC101107891	13.2974	-0.796146	0.177082	-4.49591	6.92721e-06	0.00014123	DOWN
ALKBH5	34.3773	-0.736501	0.163922	-4.49299	7.02288e-06	0.000142878	DOWN
PPWD1	9.80916	0.839807	0.186942	4.49234	7.0445e-06	0.000143015	UP
LOC101121420	75.9393	-0.945353	0.21048	-4.49141	7.07548e-06	0.000143342	DOWN
WDR20	20.9178	1.10492	0.246048	4.49066	7.10042e-06	0.000143545	UP
LPCAT3	1.11901	-2.15804	0.481211	-4.48461	7.30478e-06	0.000147367	DOWN
LOC101123297	70.6574	1.37161	0.305901	4.48383	7.33163e-06	0.000147599	UP
RRP15	13.7393	0.971599	0.216806	4.48143	7.41446e-06	0.000148955	UP
LOC105609337	254.042	-0.850428	0.190133	-4.4728	7.72032e-06	0.000154686	DOWN
ACP1	7.65716	-1.21859	0.272474	-4.47233	7.7373e-06	0.000154686	DOWN
UNC119	52.0375	-1.01403	0.226765	-4.47175	7.75834e-06	0.000154686	DOWN
PAFAH1B3	6.96728	-1.20147	0.268691	-4.47159	7.76402e-06	0.000154686	DOWN
LOC105602034	1.83188	-1.41807	0.317229	-4.47019	7.81497e-06	0.000155379	DOWN
RPL26L1	44.6772	0.729132	0.163278	4.46559	7.98466e-06	0.000158425	UP
PINK1	2.38298	-1.43247	0.320888	-4.46409	8.04111e-06	0.000159209	DOWN
FGF16	6.84362	0.880717	0.197308	4.46366	8.05723e-06	0.000159209	UP
CEP295	13.8152	1.03626	0.232335	4.46019	8.18853e-06	0.000161472	UP
VMAC	3.90314	-1.27582	0.286232	-4.4573	8.29982e-06	0.000163192	DOWN
AP3M2	6.74071	-0.827355	0.185628	-4.45705	8.30971e-06	0.000163192	DOWN
RAB11A	54.6904	-0.510293	0.114505	-4.45651	8.33033e-06	0.000163264	DOWN
PIH1D1	4.13738	-1.31939	0.29641	-4.45125	8.53733e-06	0.000166698	DOWN
PSMD12	18.811	0.71058	0.159639	4.45117	8.54017e-06	0.000166698	UP
CARHSP1	11.8283	-1.01839	0.228914	-4.44878	8.63592e-06	0.000168226	DOWN
KPNA6	7.24794	-0.934098	0.210241	-4.44298	8.87228e-06	0.000172481	DOWN
HDAC3	28.2348	0.815478	0.183572	4.44228	8.90105e-06	0.000172691	UP
SRRM1	27.1993	0.959054	0.215918	4.44176	8.92263e-06	0.000172762	UP
UBE2R2	29.0501	-0.526791	0.118618	-4.44108	8.95095e-06	0.000172962	DOWN
ABCG8	8.1546	-1.27905	0.288046	-4.44044	8.97733e-06	0.000173124	DOWN
LIG4	7.06481	0.944792	0.212857	4.43863	9.05327e-06	0.000174239	UP
PAK2	21.6717	0.809259	0.182382	4.43716	9.11535e-06	0.000175084	UP
MAPK8	4.43557	0.994878	0.22441	4.43331	9.27958e-06	0.000177883	UP
COPS6	13.4265	-1.20715	0.272383	-4.43181	9.34438e-06	0.000178769	DOWN
TAF13	5.1675	0.961262	0.217111	4.42752	9.53229e-06	0.000182002	UP
N4BP2	11.8319	0.957008	0.216297	4.4245	9.66638e-06	0.000184197	UP
LOC101116777	0.861721	-1.85348	0.419068	-4.42288	9.73954e-06	0.000185224	DOWN
SLC38A10	0.904703	-2.20855	0.499406	-4.42237	9.7626e-06	0.000185297	DOWN
NDUFA8	22.488	-1.24353	0.281274	-4.42105	9.82246e-06	0.000186066	DOWN
CCDC15	11.3108	1.18108	0.267195	4.42029	9.85697e-06	0.000186353	UP
EMC7	4.80728	-1.2858	0.291135	-4.41651	1.00309e-05	0.000188593	DOWN
HID1	1.57677	-1.61217	0.365032	-4.4165	1.00311e-05	0.000188593	DOWN
GTF2F2	24.192	0.795498	0.180122	4.41643	1.00343e-05	0.000188593	UP
ARPC5	15.8401	-0.941526	0.213214	-4.41588	1.00602e-05	0.000188712	DOWN
CCDC62	12.8971	1.08387	0.245556	4.41395	1.015e-05	0.000189816	UP
KMT2E	29.2021	0.689596	0.156237	4.41377	1.01585e-05	0.000189816	UP
LOC101119385	4.45803	-1.25446	0.284256	-4.41314	1.01881e-05	0.000189999	DOWN
ATP5D	6.13617	-1.36777	0.309975	-4.41253	1.02169e-05	0.000190169	DOWN
MRPL41	5.40967	-1.43849	0.326033	-4.41209	1.02377e-05	0.000190187	DOWN
MOGAT1	38.9589	-0.634664	0.143895	-4.4106	1.03084e-05	0.000191133	DOWN
SS18	11.0326	0.859774	0.194999	4.40911	1.03795e-05	0.000192081	UP
KIAA1191	8.5512	-0.91167	0.206977	-4.40469	1.05936e-05	0.000195666	DOWN
TIPIN	20.559	0.797614	0.181184	4.40224	1.0714e-05	0.000197511	UP
DNMT1	163.739	0.586448	0.133248	4.40119	1.07659e-05	0.000198088	UP
SEC61B	47.9371	0.945624	0.214921	4.39988	1.08311e-05	0.0001985	UP
PEX5L	8.98683	0.929447	0.211267	4.39939	1.08556e-05	0.0001985	UP
ADIPOR1	20.3598	-0.738557	0.167903	-4.39872	1.08892e-05	0.0001985	DOWN
TMEM147	18.4113	-1.30572	0.296842	-4.3987	1.08901e-05	0.0001985	DOWN
B4GALT1	2.12629	1.4191	0.322619	4.39867	1.08914e-05	0.0001985	UP
LOC105604997	9.84349	1.38731	0.315519	4.39692	1.09798e-05	0.000199733	UP
SENP8	21.4356	-0.810399	0.184459	-4.39339	1.11598e-05	0.000202623	DOWN
NUDT17	1.20292	-2.17809	0.496132	-4.39014	1.13276e-05	0.000205284	DOWN
NSDHL	12.2365	-0.896752	0.204329	-4.38876	1.13998e-05	0.000206203	DOWN
LOC101118433	11.7575	1.55243	0.353965	4.38581	1.15554e-05	0.000208029	UP
TMEFF1	14.1605	0.799658	0.182359	4.38508	1.15942e-05	0.000208029	UP
SCLT1	31.9202	0.679279	0.154913	4.38492	1.16031e-05	0.000208029	UP
HTATIP2	1.17632	-1.92136	0.438179	-4.38488	1.16051e-05	0.000208029	DOWN
FER1L5	8.34018	-1.43199	0.32658	-4.38481	1.16088e-05	0.000208029	DOWN
LOC101102605	9.87604	1.14467	0.26122	4.38201	1.17587e-05	0.000210113	UP
TMEM218	1.92073	-1.6719	0.381553	-4.38183	1.17688e-05	0.000210113	DOWN
GFPT1	15.283	0.722559	0.164934	4.38091	1.18186e-05	0.000210612	UP
SQRDL	21.0691	-0.847907	0.193638	-4.37882	1.19326e-05	0.00021225	DOWN
ITGB3BP	3.89047	1.40764	0.321561	4.37753	1.2003e-05	0.000213109	UP
C12H1orf112	5.53515	-1.10918	0.253447	-4.3764	1.20658e-05	0.000213599	DOWN
FAM208A	14.0611	0.796391	0.181981	4.37623	1.2075e-05	0.000213599	UP
EIF4ENIF1	60.0326	-0.61855	0.141455	-4.37276	1.22688e-05	0.000216302	DOWN
C1H1orf43	4.53181	-1.0606	0.24255	-4.37268	1.22728e-05	0.000216302	DOWN
APOA1BP	1.11043	-1.65065	0.377567	-4.37181	1.23222e-05	0.000216754	DOWN
SCAMP4	2.86283	-1.52107	0.347956	-4.37143	1.23435e-05	0.000216754	DOWN
CCT5	18.6984	-0.755633	0.173031	-4.36703	1.25948e-05	0.000220764	DOWN
TAF2	2.37871	1.43263	0.328228	4.36473	1.27282e-05	0.000222697	UP
RAD51AP1	3.89714	1.03809	0.237965	4.36237	1.28663e-05	0.000224705	UP
C20H6orf52	11.2713	-1.25501	0.287799	-4.36074	1.29624e-05	0.000225974	DOWN
FIS1	6.24486	-1.26671	0.290691	-4.35758	1.31507e-05	0.000228841	DOWN
CENPL	33.8798	0.7199	0.1653	4.35512	1.32995e-05	0.000231012	UP
AHCTF1	8.1613	0.774872	0.177984	4.35359	1.33924e-05	0.000232208	UP
SAT1	24.7622	0.664387	0.152646	4.35246	1.34621e-05	0.000232996	UP
MTAP	2.66693	1.26418	0.290568	4.35073	1.35688e-05	0.000234421	UP
SVOPL	1.55387	-1.79999	0.413789	-4.35001	1.36129e-05	0.000234761	DOWN
ANKRD12	36.9351	0.870971	0.200369	4.34683	1.38121e-05	0.000237771	UP
CENPU	31.289	0.728891	0.167878	4.34178	1.41335e-05	0.000242868	UP
UBL4A	5.60668	-1.18796	0.2737	-4.34036	1.42252e-05	0.000244009	DOWN
CENPA	9.33613	0.95492	0.22009	4.33876	1.43287e-05	0.000245348	UP
FNBP1L	47.5062	0.751395	0.173336	4.33489	1.45831e-05	0.00024926	UP
SEPT3	6.68013	-1.26489	0.292074	-4.3307	1.48638e-05	0.000253091	DOWN
ATXN2	17.3124	0.856949	0.197885	4.33054	1.48742e-05	0.000253091	UP
SDS	7.52701	-1.14012	0.263308	-4.32999	1.49113e-05	0.000253091	DOWN
S100B	0.918571	-1.57583	0.363935	-4.32998	1.49124e-05	0.000253091	DOWN
HSPA4L	80.8942	0.564708	0.130442	4.3292	1.49649e-05	0.000253376	UP
RALGDS	2.15403	-1.35196	0.312307	-4.32895	1.49819e-05	0.000253376	DOWN
RBM34	17.5082	0.94383	0.218049	4.32853	1.50109e-05	0.000253421	UP
WDR18	1.1707	-1.57598	0.364733	-4.32091	1.5539e-05	0.000261877	DOWN
SNX19	2.24195	-1.35077	0.312946	-4.31629	1.58672e-05	0.000266941	DOWN
MLN	8.83025	-1.29911	0.301011	-4.31584	1.58999e-05	0.000266944	DOWN
ADCY7	3.28537	-1.32251	0.306454	-4.31552	1.59229e-05	0.000266944	DOWN
ACAA2	8.38601	-1.00292	0.232489	-4.31386	1.60431e-05	0.000268492	DOWN
LOC106990104	37.3301	0.670825	0.155669	4.3093	1.63771e-05	0.000273606	UP
ATP13A3	12.1731	0.770402	0.178922	4.30579	1.66389e-05	0.000277498	UP
ESCO1	6.07661	1.028	0.238818	4.30453	1.67344e-05	0.000278608	UP
LOC101102276	6.27371	-0.902015	0.209621	-4.30309	1.68436e-05	0.000279941	DOWN
UCHL1	118.246	-0.822167	0.191092	-4.30247	1.68905e-05	0.000280237	DOWN
SFRP2	2.9343	1.39403	0.324047	4.30194	1.69309e-05	0.000280424	UP
MLH1	7.41233	-1.31787	0.306437	-4.30062	1.7032e-05	0.000281614	DOWN
HN1L	14.5876	-0.607293	0.141317	-4.29737	1.72834e-05	0.00028528	DOWN
AHSA1	19.2987	0.595086	0.138561	4.29475	1.7489e-05	0.00028793	UP
ZRSR2	23.3207	0.968489	0.225515	4.29456	1.75038e-05	0.00028793	UP
CKAP2	13.586	0.679899	0.158337	4.29399	1.75487e-05	0.000288175	UP
TARBP2	7.41875	-1.22741	0.286183	-4.28889	1.79566e-05	0.000294372	DOWN
SND1	3.87022	-1.1643	0.271505	-4.28832	1.80029e-05	0.000294629	DOWN
RYBP	19.7001	0.765176	0.178469	4.28744	1.80747e-05	0.000295303	UP
LRP10	0.885889	-2.14336	0.500276	-4.28436	1.83264e-05	0.000298906	DOWN
GPAA1	6.61448	-1.24631	0.290953	-4.28355	1.83933e-05	0.00029949	DOWN
HNRNPU	49.4956	0.543634	0.127014	4.28012	1.8679e-05	0.000303628	UP
CDC25B	13.0025	-1.01192	0.236483	-4.27904	1.87698e-05	0.00030459	DOWN
KLF11	13.018	1.18386	0.276728	4.27806	1.8853e-05	0.000305424	UP
LOC105615749	38.5096	-0.834892	0.195177	-4.27761	1.88912e-05	0.000305476	DOWN
PRDX6	66.1498	-0.839071	0.19617	-4.27727	1.89196e-05	0.000305476	DOWN
LOC101113599	4.34078	-1.40546	0.32891	-4.27308	1.9279e-05	0.000310756	DOWN
DOCK7	7.41464	0.818296	0.191544	4.27211	1.9363e-05	0.000311588	UP
AGK	30.0826	0.660627	0.154654	4.27163	1.94045e-05	0.000311736	UP
NSRP1	32.2043	0.875789	0.205068	4.27072	1.94843e-05	0.000312496	UP
CCDC186	47.1988	0.921677	0.215837	4.27026	1.95248e-05	0.000312624	UP
CMPK1	3.33635	1.02079	0.239093	4.26942	1.95982e-05	0.000313277	UP
CA9	13.9443	0.796131	0.186516	4.26843	1.96851e-05	0.000314146	UP
UBE2U	0.565638	-1.9582	0.459218	-4.26421	2.00611e-05	0.000319616	DOWN
HPCAL1	2.25816	-1.6205	0.380069	-4.2637	2.01073e-05	0.000319823	DOWN
PCID2	3.13731	-1.23594	0.289902	-4.26329	2.0144e-05	0.000319877	DOWN
SNX11	13.1261	-0.794326	0.186358	-4.26237	2.02272e-05	0.000320669	DOWN
ATP5C1	12.941	-0.944519	0.22182	-4.25803	2.06233e-05	0.000326057	DOWN
PSMG3	2.32084	-1.32341	0.310811	-4.25791	2.06348e-05	0.000326057	DOWN
MICU2	2.12863	-1.21415	0.285201	-4.25715	2.07046e-05	0.000326624	DOWN
BRD3	42.4812	1.05958	0.249006	4.25525	2.08813e-05	0.000328872	UP
SIDT2	3.89259	-1.3025	0.306461	-4.25012	2.13658e-05	0.000335952	DOWN
ACO2	8.80595	-1.33943	0.315183	-4.24969	2.14063e-05	0.000335968	DOWN
COMMD4	6.98368	-1.34918	0.317501	-4.24938	2.14366e-05	0.000335968	DOWN
AFAP1L2	16.5611	0.819513	0.192895	4.2485	2.15209e-05	0.00033674	UP
ADIRF	4.85941	-1.37113	0.322782	-4.24785	2.15832e-05	0.00033706	DOWN
PRR14L	6.61981	1.10126	0.259269	4.24756	2.16114e-05	0.00033706	UP
TDP1	14.439	-0.723811	0.170444	-4.24661	2.17025e-05	0.000337885	DOWN
LOC101119317	27.6564	0.69437	0.163524	4.24628	2.17345e-05	0.000337885	UP
TRIM3	0.993016	-1.94303	0.457636	-4.2458	2.17819e-05	0.000338076	DOWN
STYX	4.07184	1.77393	0.417858	4.24529	2.18308e-05	0.00033829	UP
GRHPR	27.4881	-1.05811	0.249368	-4.24317	2.20383e-05	0.000340956	DOWN
FAM35A	3.12224	1.00302	0.236452	4.24197	2.21567e-05	0.000342237	UP
LOC101110664	28.0814	-1.03703	0.244665	-4.23856	2.24962e-05	0.000346924	DOWN
BCAP31	8.53227	-1.07044	0.252604	-4.23763	2.25895e-05	0.000347805	DOWN
PTPN11	18.2985	0.674936	0.159288	4.2372	2.2632e-05	0.000347904	UP
CABLES2	10.8324	-1.05628	0.249405	-4.23519	2.28358e-05	0.000350476	DOWN
GEMIN8	6.83482	-1.03709	0.244972	-4.23349	2.30095e-05	0.00035258	DOWN
USP1	47.7791	0.527804	0.12473	4.23159	2.32045e-05	0.000355003	UP
ATP5I	21.4308	-0.994022	0.235031	-4.22932	2.34394e-05	0.000357648	DOWN
SON	42.15	0.724189	0.171247	4.22891	2.34826e-05	0.000357648	UP
PSAP	16.8705	-1.1129	0.26318	-4.22864	2.35107e-05	0.000357648	DOWN
AZIN2	5.09198	0.875501	0.207048	4.22849	2.3526e-05	0.000357648	UP
PNISR	16.4298	0.895501	0.211836	4.22732	2.36488e-05	0.000358946	UP
MYNN	12.9235	0.703315	0.166525	4.22349	2.40544e-05	0.000364529	UP
SERPINI1	0.841037	-1.75253	0.415045	-4.2225	2.41607e-05	0.000365564	DOWN
KIAA1551	10.0223	0.99891	0.236664	4.22079	2.43445e-05	0.000367766	UP
RPL18	42.1343	-0.719196	0.170424	-4.22003	2.44266e-05	0.000368428	DOWN
C15H11orf58	19.8803	0.703025	0.166694	4.21747	2.47059e-05	0.000372058	UP
STAG1	10.4011	0.787046	0.186784	4.21368	2.51247e-05	0.000377773	UP
GALM	0.538687	-1.90179	0.451605	-4.21118	2.54044e-05	0.000380453	DOWN
C3H12orf73	3.96653	-1.65267	0.392458	-4.21107	2.54164e-05	0.000380453	DOWN
NSMCE2	9.01956	0.837116	0.198791	4.21102	2.54215e-05	0.000380453	UP
NCDN	1.56927	-1.79008	0.425274	-4.20924	2.56233e-05	0.000382525	DOWN
ELMO2	2.92183	-1.27025	0.301804	-4.20887	2.5665e-05	0.000382525	DOWN
LENG9	3.99069	-1.42606	0.33884	-4.20866	2.56891e-05	0.000382525	DOWN
LRIG1	10.7885	-0.835352	0.198496	-4.2084	2.5719e-05	0.000382525	DOWN
LOC101104407	1.58347	-1.4939	0.355026	-4.20786	2.57802e-05	0.000382844	DOWN
ATP6V0E1	10.1837	-0.857476	0.203862	-4.20616	2.59744e-05	0.000385133	DOWN
CDO1	150.317	0.576661	0.137127	4.20531	2.60725e-05	0.000385481	UP
ATG101	8.31725	-1.10676	0.263189	-4.20519	2.60864e-05	0.000385481	DOWN
FAM76B	9.31251	0.895094	0.212868	4.20492	2.6118e-05	0.000385481	UP
REV1	13.0033	0.669593	0.159369	4.20154	2.65109e-05	0.000390681	UP
ACVR1	13.4961	0.818062	0.19475	4.20057	2.66245e-05	0.000391472	UP
ATP1B1	9.96539	0.863808	0.20565	4.20039	2.66459e-05	0.000391472	UP
NDUFA4L2	2.05982	-1.76891	0.421166	-4.20003	2.66874e-05	0.000391483	DOWN
ARPC1B	2.08842	-1.66351	0.396187	-4.19881	2.6832e-05	0.000393005	DOWN
RBM15	5.93434	0.767046	0.182738	4.19752	2.69858e-05	0.000394656	UP
CCT3	35.1609	-0.898284	0.214087	-4.19589	2.71807e-05	0.000396905	DOWN
CERS5	7.24541	-0.840174	0.200258	-4.19547	2.72307e-05	0.000397031	DOWN
WWP2	3.48128	-1.2054	0.287426	-4.19378	2.7435e-05	0.000399405	DOWN
EPAS1	16.9143	-0.715408	0.170651	-4.19224	2.76218e-05	0.000401518	DOWN
BDP1	9.51214	1.1622	0.277417	4.18937	2.79736e-05	0.000406017	UP
LATS2	2.12797	-1.34573	0.321268	-4.18882	2.80415e-05	0.00040639	DOWN
CYP2J	0.979429	-1.79891	0.429517	-4.18821	2.81158e-05	0.000406855	DOWN
OTUB1	17.1544	-1.08748	0.259923	-4.18387	2.86589e-05	0.000414091	DOWN
HMMR	21.2237	0.888195	0.212408	4.18155	2.89534e-05	0.000417718	UP
H3F3A	64.7774	0.764406	0.182953	4.17816	2.93878e-05	0.000423352	UP
CLSPN	39.7752	0.81169	0.194313	4.17722	2.95092e-05	0.000423938	UP
ATL2	20.9981	0.629132	0.150612	4.17716	2.95167e-05	0.000423938	UP
KCNG2	0.603096	-2.18156	0.522422	-4.17585	2.96873e-05	0.000425754	DOWN
TCTN1	7.7154	-0.811741	0.194646	-4.17035	3.04129e-05	0.000435511	DOWN
STAT4	0.580181	-2.20189	0.528135	-4.16918	3.05703e-05	0.000437114	DOWN
GPR137	4.28414	-1.26304	0.303062	-4.16758	3.07847e-05	0.000438945	DOWN
ARHGAP10	5.18842	0.960145	0.230386	4.16755	3.07895e-05	0.000438945	UP
NAPG	8.63565	-0.820424	0.196896	-4.16679	3.0892e-05	0.000439754	DOWN
FN3KRP	2.5464	-1.22879	0.294945	-4.16616	3.09777e-05	0.000440323	DOWN
ADD3	142.037	0.490928	0.117934	4.16272	3.14476e-05	0.000446343	STABLE
MRCL3	18.3019	-0.761167	0.182875	-4.16223	3.15152e-05	0.000446643	DOWN
ACAD9	1.90725	-1.98302	0.476553	-4.16116	3.16631e-05	0.000448079	DOWN
BOLA3	9.02913	-0.949259	0.228347	-4.15708	3.22337e-05	0.000455484	DOWN
SMNDC1	20.3755	0.680632	0.163881	4.15322	3.27834e-05	0.000462132	UP
LOC101110740	0.652225	-1.72637	0.415682	-4.1531	3.28002e-05	0.000462132	DOWN
DNAJC21	36.9063	0.848017	0.204301	4.15082	3.31283e-05	0.000466073	UP
FSD1L	5.06058	1.03503	0.249375	4.15048	3.31777e-05	0.000466086	UP
LSM2	14.2338	-1.09767	0.264568	-4.14891	3.3406e-05	0.000468609	DOWN
LRRC29	1.52884	-1.58337	0.381683	-4.14838	3.34834e-05	0.000469011	DOWN
TLN2	5.78329	1.24909	0.301191	4.14716	3.36626e-05	0.000470837	UP
RPS27A	53.855	0.916211	0.220978	4.14616	3.38105e-05	0.000472218	UP
LOC101114490	4.68821	-1.22419	0.295503	-4.14272	3.43205e-05	0.000478647	DOWN
PDZD11	12.0436	-1.10077	0.265812	-4.14116	3.45555e-05	0.000481226	DOWN
LOC101122892	5.95433	1.03024	0.248841	4.14016	3.47063e-05	0.000482628	UP
FAM219A	2.30007	-1.45139	0.350704	-4.13851	3.4957e-05	0.000485413	DOWN
JTB	4.8852	-1.0043	0.242701	-4.13803	3.50297e-05	0.000485722	DOWN
C25H10orf10	1.4196	-1.91922	0.46396	-4.13659	3.52498e-05	0.00048807	DOWN
PLA2G12A	4.79238	-1.0617	0.256818	-4.13406	3.56414e-05	0.000492784	DOWN
DNASE1	0.785336	-1.78436	0.431922	-4.1312	3.60871e-05	0.000498229	DOWN
CCNH	7.13265	-0.918729	0.222492	-4.12927	3.63915e-05	0.000500895	DOWN
TMEM11	11.1983	-1.34756	0.326364	-4.129	3.64349e-05	0.000500895	DOWN
ULK1	2.17685	-1.51406	0.366689	-4.12899	3.64363e-05	0.000500895	DOWN
ALDOA	19.644	-1.07532	0.260545	-4.12719	3.67219e-05	0.000504101	DOWN
MFSD14A	6.38415	0.856126	0.207511	4.1257	3.6961e-05	0.000506661	UP
NVL	11.9521	0.840286	0.203819	4.1227	3.74452e-05	0.000512568	UP
NFXL1	13.6297	0.771324	0.187171	4.12096	3.77299e-05	0.000515732	UP
TOP2A	36.8731	0.783263	0.190105	4.12015	3.78619e-05	0.000516802	UP
KIAA1033	31.7387	0.596713	0.144844	4.11971	3.79351e-05	0.000517067	UP
LOC101120607	1.77115	-1.4572	0.353798	-4.11874	3.80957e-05	0.000518522	DOWN
UBXN6	11.7122	-1.02784	0.249591	-4.11812	3.81979e-05	0.000519179	DOWN
CHPF	4.25763	-1.37015	0.33274	-4.11778	3.82545e-05	0.000519214	DOWN
MAP7D1	1.13274	-1.82445	0.443353	-4.11511	3.86991e-05	0.000524509	DOWN
SPCS3	7.69287	-0.888392	0.215936	-4.11415	3.88615e-05	0.000525969	DOWN
MLF1	14.7405	0.625713	0.152168	4.112	3.92247e-05	0.000529089	UP
SGOL2	31.2109	0.878334	0.213611	4.11184	3.92523e-05	0.000529089	UP
HADHB	3.3645	-1.117	0.271657	-4.11181	3.9257e-05	0.000529089	DOWN
TMX1	4.25947	-1.15496	0.280937	-4.11111	3.93769e-05	0.000529964	DOWN
UBAP1	3.38203	-1.01413	0.24672	-4.11044	3.9491e-05	0.000530679	DOWN
ZC3H10	71.0056	-0.91734	0.223189	-4.11015	3.95404e-05	0.000530679	DOWN
ITSN2	37.259	0.905356	0.220361	4.1085	3.9823e-05	0.000533728	UP
GMPPA	1.96458	-1.35394	0.329605	-4.10778	3.99488e-05	0.00053467	DOWN
KIAA1211	18.7796	0.747899	0.182137	4.10625	4.02131e-05	0.00053746	UP
PIGC	5.19955	-1.31295	0.319801	-4.10551	4.03418e-05	0.000538224	DOWN
ERO1B	0.450967	-1.84347	0.449049	-4.10528	4.03822e-05	0.000538224	DOWN
EEA1	163.549	0.75049	0.182907	4.10312	4.07624e-05	0.00054254	UP
DBF4B	5.00955	-1.17478	0.286774	-4.09655	4.19348e-05	0.000557373	DOWN
NDUFS3	6.97191	-1.09179	0.266539	-4.09616	4.20051e-05	0.000557538	DOWN
TEX261	6.87319	-1.00836	0.246297	-4.09407	4.23863e-05	0.000561822	DOWN
RBM6	14.5581	0.880537	0.215103	4.09356	4.24805e-05	0.000562297	UP
ARID4B	2.96257	1.39842	0.341747	4.09196	4.27735e-05	0.000565397	UP
THAP2	5.40393	0.876618	0.214283	4.09093	4.29645e-05	0.000567143	UP
TMEM9	1.90893	-1.54278	0.377225	-4.08982	4.31707e-05	0.000568837	DOWN
GPX1	13.9553	-0.878686	0.214858	-4.0896	4.3211e-05	0.000568837	DOWN
ALDOB	33.9952	-0.902587	0.220734	-4.08903	4.33176e-05	0.000569461	DOWN
PHF3	31.4172	0.785384	0.192133	4.08771	4.35656e-05	0.00057194	UP
DIRAS2	35.1292	0.867465	0.212245	4.08709	4.36824e-05	0.000572691	UP
SLC17A7	2.86728	-1.41812	0.347041	-4.08631	4.3828e-05	0.000573819	DOWN
PA2G4	29.7728	0.60915	0.149219	4.08225	4.46016e-05	0.000583154	UP
CRLS1	7.61602	0.756902	0.185619	4.07771	4.54814e-05	0.000593849	UP
SDHAF2	19.4563	0.645788	0.158408	4.07673	4.56734e-05	0.00059555	UP
RAN	15.9774	-0.683495	0.167755	-4.07437	4.61397e-05	0.000600815	DOWN
LOC106991688	3.70671	1.82504	0.448038	4.0734	4.63308e-05	0.000602045	UP
PET100	16.1614	-1.26528	0.310631	-4.07326	4.63593e-05	0.000602045	DOWN
TTC9B	2.62134	-1.59985	0.392993	-4.07093	4.6825e-05	0.000607274	DOWN
CLPX	25.7358	0.537039	0.131951	4.06999	4.70147e-05	0.000608914	UP
LOC101112559	40.7633	-0.86657	0.213033	-4.06778	4.74637e-05	0.000613902	DOWN
MICAL2	41.6079	-0.517443	0.127296	-4.06487	4.80588e-05	0.000620313	DOWN
ASF1A	14.2554	-0.783413	0.192741	-4.0646	4.81147e-05	0.000620313	DOWN
MLEC	16.9285	-0.814775	0.200465	-4.06442	4.81528e-05	0.000620313	DOWN
FBXL4	17.7024	0.756053	0.18606	4.06348	4.83455e-05	0.000621421	UP
ICE1	4.99752	1.22803	0.30222	4.06338	4.83679e-05	0.000621421	UP
GMCL1	13.5019	0.731729	0.180103	4.06285	4.84781e-05	0.000622006	UP
KIAA0586	11.9065	0.815224	0.200706	4.06177	4.87016e-05	0.000624042	UP
PHIP	8.00691	0.961351	0.236797	4.0598	4.91139e-05	0.000628488	UP
SEC62	40.6681	0.630126	0.155277	4.05808	4.94781e-05	0.000632308	UP
LIMK1	1.95543	-1.68082	0.414229	-4.0577	4.95586e-05	0.000632496	DOWN
DAP	1.68072	-1.90305	0.469046	-4.05727	4.96489e-05	0.00063281	DOWN
MOSPD3	4.56285	-1.11265	0.274381	-4.05514	5.01042e-05	0.000637768	DOWN
TSPAN17	3.32573	-1.21215	0.298985	-4.05421	5.03031e-05	0.000639454	DOWN
NIT2	3.14141	-1.46848	0.362255	-4.05373	5.04081e-05	0.000639943	DOWN
ZRANB2	12.7187	0.668221	0.16487	4.05303	5.05593e-05	0.000641017	UP
CSRNP2	6.62035	-0.867373	0.21406	-4.05201	5.07803e-05	0.00064283	DOWN
SPIDR	2.06784	-1.17681	0.290444	-4.05175	5.08359e-05	0.00064283	DOWN
TET2	4.36954	1.35032	0.333461	4.04941	5.1347e-05	0.000648141	UP
GPATCH2	14.796	0.81354	0.200913	4.04921	5.13906e-05	0.000648141	UP
LRCH4	4.43838	-1.43277	0.3539	-4.04852	5.15419e-05	0.000649198	DOWN
MAP3K3	10.0439	0.700678	0.173155	4.04653	5.19815e-05	0.000653879	UP
CWC25	25.4186	0.739472	0.182864	4.04384	5.25822e-05	0.000660572	UP
C25H10orf35	14.5083	0.779322	0.19275	4.04318	5.27322e-05	0.000661593	UP
XRN1	11.0082	0.940418	0.232803	4.03954	5.35559e-05	0.000671052	UP
PABPC1L	8.75789	-0.914875	0.226499	-4.0392	5.36344e-05	0.000671162	DOWN
SCN5A	5.63436	-1.22703	0.303939	-4.03709	5.41177e-05	0.00067593	DOWN
LOC101117789	38.9125	-0.839348	0.207941	-4.03647	5.42622e-05	0.00067593	DOWN
NFYC	14.0373	-0.725417	0.179721	-4.03635	5.42884e-05	0.00067593	DOWN
SFT2D1	22.8405	0.752406	0.186409	4.03632	5.42964e-05	0.00067593	UP
MEIOC	8.32488	0.847268	0.210168	4.03138	5.5451e-05	0.000689413	UP
MRPL14	11.4866	-1.12155	0.278254	-4.03068	5.56152e-05	0.000690562	DOWN
USP53	17.0368	0.928033	0.230275	4.03011	5.57504e-05	0.000691348	UP
SFMBT1	9.01458	0.858784	0.213182	4.0284	5.61568e-05	0.000695491	UP
SRM	2.50191	-1.67359	0.415509	-4.0278	5.63015e-05	0.000696387	DOWN
RPL18A	48.4232	-0.749313	0.186073	-4.02697	5.64991e-05	0.000697934	DOWN
C21H11orf24	4.53246	-1.49333	0.370894	-4.02629	5.66638e-05	0.000699071	DOWN
GMPS	18.2038	-0.607157	0.150868	-4.02443	5.7114e-05	0.000703724	DOWN
GPC4	35.6766	-0.518383	0.128839	-4.02349	5.73425e-05	0.000705636	DOWN
MTMR3	97.5936	-0.632918	0.157425	-4.02045	5.80878e-05	0.000713894	DOWN
TDRD7	28.3351	0.591281	0.147097	4.01967	5.82791e-05	0.000715332	UP
TUBE1	2.05617	1.50914	0.375693	4.01694	5.8958e-05	0.000722742	UP
ENPP4	0.47922	-1.82633	0.454751	-4.01612	5.91632e-05	0.000724335	DOWN
SPATA2L	3.42032	-1.25344	0.312413	-4.01212	6.0177e-05	0.000735811	DOWN
EBAG9	3.46037	0.963035	0.240087	4.0112	6.04111e-05	0.000737736	UP
SLC6A5	14.707	-0.580368	0.144709	-4.01058	6.05705e-05	0.000738745	DOWN
RALBP1	49.0474	0.81076	0.202234	4.00903	6.09699e-05	0.000742675	UP
TAMM41	13.0698	0.761828	0.19008	4.00794	6.12517e-05	0.000745165	UP
KNTC1	4.77977	-0.896939	0.224051	-4.00328	6.24695e-05	0.00075902	DOWN
ACAP2	8.50788	1.07663	0.268971	4.00278	6.26033e-05	0.000759687	UP
DKK3	4.80133	-1.00667	0.251537	-4.00206	6.27929e-05	0.000761027	DOWN
GNAI1	15.9293	0.681885	0.170403	4.0016	6.29159e-05	0.00076156	UP
HSD17B2	11.9701	-1.01488	0.253693	-4.00043	6.32278e-05	0.000764373	DOWN
VPS4B	7.08838	0.873166	0.218508	3.99604	6.44106e-05	0.000777695	UP
SCAMP3	8.26617	-0.793395	0.198627	-3.9944	6.48591e-05	0.000782129	DOWN
DDX50	11.187	0.687696	0.172231	3.99286	6.52815e-05	0.000786238	UP
RHBDD2	0.937615	-1.73202	0.433901	-3.99175	6.55868e-05	0.000788928	DOWN
LOC101115969	5.62445	0.937605	0.234924	3.9911	6.57676e-05	0.000790114	UP
NEURL1	1.38933	-1.75336	0.439361	-3.99072	6.58735e-05	0.0007904	DOWN
HNRNPM	12.9116	0.990342	0.248204	3.99003	6.60645e-05	0.000791704	UP
BSPRY	6.73566	-1.03517	0.259521	-3.98876	6.64185e-05	0.000794957	DOWN
NUDT4	52.5583	0.581362	0.145815	3.98698	6.69191e-05	0.000799953	UP
SLC46A1	0.708562	-2.00123	0.502243	-3.98459	6.75974e-05	0.00080654	DOWN
RUVBL1	4.35869	-1.40467	0.352539	-3.98445	6.76378e-05	0.00080654	DOWN
TMPO	14.0994	0.608162	0.152653	3.98394	6.77806e-05	0.000807243	UP
LOC105611500	2.58078	1.38647	0.348091	3.98306	6.80322e-05	0.000809238	UP
LOC101111156	3.48283	-1.03317	0.259451	-3.98214	6.82982e-05	0.000811399	DOWN
GJA1	7.61132	-0.84182	0.211491	-3.98041	6.87962e-05	0.000814129	DOWN
TM6SF1	5.81974	0.986923	0.247954	3.98027	6.88379e-05	0.000814129	UP
LOC101111247	1.60951	-1.68738	0.423939	-3.98025	6.88435e-05	0.000814129	DOWN
SCAND1	13.0789	-1.11837	0.280985	-3.98017	6.88664e-05	0.000814129	DOWN
NDUFA12	25.4766	-0.808548	0.203181	-3.97945	6.90747e-05	0.00081559	DOWN
PHF24	1.7252	-1.29643	0.325924	-3.9777	6.95855e-05	0.000820614	DOWN
RPL11	33.8133	-0.629084	0.158184	-3.97692	6.9815e-05	0.000822313	DOWN
CCNDBP1	7.88513	-0.763078	0.191931	-3.97579	7.01473e-05	0.000825217	DOWN
NSF	15.911	-0.705173	0.177451	-3.9739	7.07062e-05	0.000830776	DOWN
MRGBP	4.49105	1.24054	0.312416	3.97081	7.16298e-05	0.000840602	UP
RBMS1	6.81898	0.903594	0.227602	3.97006	7.1853e-05	0.000842195	UP
ADRM1	15.662	-1.11021	0.279995	-3.96509	7.33679e-05	0.000858904	DOWN
POLD3	16.9932	0.721089	0.181937	3.96339	7.38921e-05	0.00086399	UP
MDH1	2.89866	-1.51169	0.382006	-3.95724	7.58196e-05	0.000884914	DOWN
RAP1B	18.0286	0.593021	0.149863	3.9571	7.58655e-05	0.000884914	UP
BBX	6.4873	1.42796	0.360891	3.95676	7.59738e-05	0.000885104	UP
IGF2BP2	3.65535	1.44248	0.3646	3.95634	7.6107e-05	0.000885584	UP
HNRNPR	5.12449	0.80646	0.204024	3.95277	7.72513e-05	0.000897265	UP
NDUFA3	14.9121	-0.990158	0.250506	-3.95263	7.72974e-05	0.000897265	DOWN
FAM98C	0.929775	-1.64778	0.417062	-3.95091	7.78533e-05	0.000902629	DOWN
FYN	28.3052	0.542478	0.137326	3.95029	7.80571e-05	0.000903903	UP
LOC101112223	16.5369	-0.818188	0.207151	-3.94972	7.82433e-05	0.00090497	DOWN
CCDC43	10.384	1.00318	0.254059	3.9486	7.86087e-05	0.000906078	UP
C25H1orf131	20.4783	0.925529	0.234395	3.94859	7.86118e-05	0.000906078	UP
BRI3	38.8876	0.592215	0.149982	3.94856	7.86215e-05	0.000906078	UP
PSMA4	72.7813	0.478501	0.12125	3.9464	7.93356e-05	0.000913213	STABLE
CDA	0.453461	-2.30581	0.585103	-3.94086	8.11884e-05	0.000933424	DOWN
SARNP	18.8903	0.748009	0.189853	3.93994	8.15034e-05	0.000935285	UP
AP5M1	3.46804	1.21772	0.309081	3.93981	8.15447e-05	0.000935285	UP
PDS5A	6.64709	0.916387	0.232712	3.93786	8.22106e-05	0.000941801	UP
LAMA5	1.74449	-1.07552	0.273178	-3.93706	8.24864e-05	0.000943837	DOWN
CCDC18	10.6257	0.986484	0.250701	3.9349	8.32321e-05	0.000951137	UP
TMEM128	5.75487	0.922482	0.234452	3.93464	8.33221e-05	0.000951137	UP
MYL6B	2.74292	-1.28245	0.326161	-3.93198	8.42508e-05	0.000960599	DOWN
C5H19orf53	1.78199	-1.45482	0.370027	-3.93165	8.43654e-05	0.000960767	DOWN
TBL1XR1	10.1685	0.840543	0.213904	3.92954	8.51083e-05	0.000968082	UP
UBE2C	14.8521	0.879427	0.223951	3.92687	8.60577e-05	0.000977725	UP
CCDC130	3.68379	-1.13625	0.289393	-3.92633	8.6251e-05	0.000978765	DOWN
KIAA0232	3.06937	1.24203	0.316417	3.9253	8.662e-05	0.000981795	UP
NAA30	56.1451	0.439977	0.112119	3.92421	8.70156e-05	0.000985119	STABLE
CHPF2	0.723273	-1.90304	0.48512	-3.92282	8.75185e-05	0.000989648	DOWN
SLF1	24.3674	0.631814	0.16115	3.92067	8.83032e-05	0.00099735	UP
USP28	46.4249	0.42738	0.10904	3.9195	8.87345e-05	0.00100004	STABLE
DRG1	15.3651	-1.01797	0.259755	-3.91895	8.89343e-05	0.00100004	DOWN
POLR2M	5.31524	-0.973577	0.248439	-3.91877	8.90011e-05	0.00100004	DOWN
LOC101111180	0.734148	-1.6971	0.433099	-3.9185	8.91016e-05	0.00100004	DOWN
C17H4orf33	3.12417	-1.52867	0.390124	-3.91843	8.91283e-05	0.00100004	DOWN
[truncated: 8,766 more rows]

## Sheet: Sheet5
DEGs between MII and Type 1 oocytes
[truncated: 17,640 more rows]

## Sheet: Sheet6
DEGs between Type 3 and Type 1 oocytes
[truncated: 17,669 more rows]

[truncated: 1 more sheets: Sheet7]
