# Supplementary material for: Single-cell multi-omics analysis decodes molecular characteristics of sheep oocyte fate in vivo maturation
Source: Fundam Res. 2025 Dec 8;6(3):1578–94. doi: 10.1016/j.fmre.2025.10.009 (PMC13247468; doi:10.1016/j.fmre.2025.10.009)
Supplement: Supplementary file 9 [file mmc9.xlsx]

## Sheet: Sheet1
Integrated Analysis Results of RNA and WCG in Type 3 Oocytes
Gene	WCG_Change	Pval	RNA_Fold	Padj	Change_Type
LOC101120962	-0.5	0.000900936	0.0300743	0.664395	Other
PPP1R7	-0.315547	0.0397513	-0.700281	0.181573	Other
SNED1	0.385382	0.0167489	0.00579202	0.979513	Other
GPC1	-0.339226	0.0406887	-0.702229	0.793227	Other
HES6	0.299167	0.0277344	-0.53791	0.558499	Other
LOC101109851	0.721175	0.00482065	-0.0828673	0.610508	Other
SCLY	0.592754	0.0194892	-1.0716	0.134118	Other
RAMP1	0.477536	0.0346752	-0.0151399	0.610508	Other
EFHD1	-0.577778	0.0120991	0.480392	0.0486873	Other
LOC106990793	0.447727	0.0221079	-0.339469	0.793675	Other
GJB5	0.371976	0.0110853	-1.35242	0.112044	Other
ADPRHL2	-0.242761	0.0309894	-0.553831	0.478654	Other
C1H1orf122	-1	0.00149616	-1.63525	4.10389e-05	Other
ZMPSTE24	-0.84375	0.0220975	0.57358	0.0345415	RNA_UP_and_WCG_DOWN
ZFP69B	0.58046	0.0199876	0.191473	0.793675	Other
RIMS3	0.437037	0.018448	1.29456	0.500688	Other
SCMH1	-0.5	0.0105871	0.230689	0.563143	Other
HIVEP3	-0.534375	0.0466576	0.418494	0.517454	Other
GUCA2B	0.45107	0.0128571	-1.5693	0.0125727	RNA_DOWN_and_WCG_UP
LOC106990833	-1	0.0233422	0.213144	0.476669	Other
C1H1orf210	-0.357292	0.0263131	-0.272122	0.510402	Other
ST3GAL3	0.333333	0.0368884	-0.676717	0.138307	Other
IPO13	0.446429	0.00656512	-1.27046	0.0320537	RNA_DOWN_and_WCG_UP
ATP6V0B	-0.328373	0.00173714	-1.1162	2.07512e-05	Other
PLK3	-0.571839	0.0189706	0.188531	0.509063	Other
LOC101103602	0.649405	0.0293421	-0.167722	0.610508	Other
ATPAF1	-0.5	0.0133283	-0.347933	0.0668786	Other
LOC101105114	0.444946	0.00732159	-0.0463337	0.510402	Other
STIL	0.645833	0.042254	0.931475	1.11075e-05	Other
SLC5A9	0.461319	0.0015899	-1.47702	0.00169361	RNA_DOWN_and_WCG_UP
BEND5	0.656173	0.00720642	0.633066	0.280489	Other
NRDC	-0.366667	0.0288741	0.109466	0.793675	Other
LOC101121639	0.5	0.0156162	-0.86022	0.122422	Other
LOC106990796	0.25	0.0142281	-0.0159241	0.793675	Other
TM2D1	-0.392857	0.0424208	-0.128444	0.973174	Other
JAK1	0.5	0.0186029	0.228441	0.336154	Other
TCTEX1D1	0.277047	0.0448865	-0.781057	0.816852	Other
DEPDC1	0.427083	0.0242486	0.0117083	0.74058	Other
ZRANB2	0.607143	0.0241199	0.765723	1.13495e-05	Other
LRRIQ3	-0.980392	0.00474981	0.171769	0.545594	Other
FPGT	-0.980392	0.00474981	-0.178955	0.951924	Other
LOC101122479	0.8	0.049239	0.290514	0.133096	Other
PTGFR	-0.961538	0.00628203	-0.641314	0.704124	Other
IFI44L	1	0.0133283	-0.0160029	0.975139	Other
LOC101109838	-0.666667	0.00442653	0.354628	0.410287	Other
DNASE2B	-0.666667	0.00442653	0.184764	0.336154	Other
MCOLN2	0.63912	0.0280527	-0.0161166	0.856147	Other
ODF2L	1	0.0412268	-0.104423	0.820688	Other
CNN3	0.166667	0.0207003	0.439517	0.016298	Other
OLFM3	0.49375	0.0126121	-0.173296	0.734266	Other
LOC101118573	-0.916667	0.0330063	0.740808	0.103676	Other
PRMT6	0.268229	0.00453493	-0.34892	0.18383	Other
LOC105605158	0.638889	0.0351842	0.464011	0.788784	Other
SYPL2	0.905556	0.0460519	-0.19763	0.664395	Other
ATXN7L2	0.188276	0.0456226	-0.352699	0.544434	Other
ALX3	0.132516	0.0108888	-1.34415	0.500688	Other
SLC6A17	0.560484	0.0019769	-0.0182681	1	Other
RBM15	0.295045	0.00844718	0.674591	7.59645e-05	Other
KCNA3	0.312315	0.0107406	0.713746	0.160831	Other
WDR77	-0.928571	0.0186029	-0.79663	0.783345	Other
LOC101108016	0.725	0.0211504	-1.21898	0.243046	Other
LOC101108801	-0.54902	0.0393993	0.218136	0.635077	Other
LOC101109325	0.166667	0.00353794	0.778906	0.112091	Other
HSD3B1	0.740741	0.0396499	-0.0903394	0.669939	Other
GJA5	0.95625	0.0221305	-0.0617572	0.664395	Other
NUDT17	-0.3	0.0190554	-2.08819	0.0117837	Other
RBM8A	-0.421978	0.0398789	0.216808	0.367857	Other
LOC101116011	0.75	0.0273542	-0.488031	0.503857	Other
LOC101122148	0.75	0.0273542	-0.00300908	0.793675	Other
MRPS21	-1	0.00766076	-0.727372	0.000497054	Other
ANXA9	0.768519	0.0303037	-0.0198387	0.731017	Other
CELF3	-0.232619	0.0425251	-0.174266	0.948161	Other
LOC105615685	1	0.0233422	-0.0822684	0.465866	Other
S100A10	0.625	0.0147896	-0.661066	0.312398	Other
S100A4	-0.400529	0.0283997	0.147946	0.878783	Other
ILF2	0.421483	0.0228874	-0.586101	0.0361102	RNA_DOWN_and_WCG_UP
TDRD10	0.520833	0.0275012	-0.817303	0.0035316	RNA_DOWN_and_WCG_UP
SHE	0.520833	0.0275012	0.29241	0.149013	Other
EFNA4	0.462987	0.00908675	0.0232669	0.664395	Other
GBA	-0.169083	0.0372503	-0.71286	0.578832	Other
SCAMP3	-0.445139	0.00152723	-1.08945	1.58423e-05	Other
LOC106990804	0.8	0.0214482	0.105521	0.354132	Other
DAP3	0.8	0.0214482	-0.130625	0.589405	Other
ASH1L	0.8	0.0214482	0.325292	0.159543	Other
PAQR6	-0.460504	0.0164625	-0.221809	0.793675	Other
IQGAP3	0.521825	0.0151505	0.57535	0.650114	Other
NES	0.724	0.028133	0.287606	0.345319	Other
MRPL24	-0.62963	0.000886803	-1.20648	0.0196925	Other
LOC101112109	-0.653846	0.0496911	-0.27199	0.610508	Other
FCRL3	0.763889	0.00224795	0.41744	0.103676	Other
TSTD1	-0.510317	0.0169364	-0.469439	0.0592001	Other
KLHDC9	0.3125	0.00653079	-1.29567	0.0014334	RNA_DOWN_and_WCG_UP
CFAP126	0.266071	0.0105521	-0.0603895	0.465866	Other
C1H1orf111	-0.386842	0.0354186	-0.239593	0.664395	Other
UCK2	-0.902778	0.0404157	-1.6686	0.167247	Other
CREG1	0.916667	0.0314583	-0.89014	0.246295	Other
MPC2	0.341667	0.0421649	-0.627802	0.109145	Other
DCAF6	0.341667	0.0421649	0.570273	0.0286782	Other
CLIC6	0.481151	0.0189422	-0.00221783	0.793675	Other
SMIM11A	-0.433333	0.0224789	0.25495	0.463056	Other
SOD1	0.762963	0.0225663	0.103728	0.732941	Other
NCAM2	0.25	0.0247447	0.817343	0.206222	Other
RBM11	-1	0.0049158	-0.343144	0.793675	Other
LIPI	-1	0.0049158	0.481817	0.266538	Other
ARL6	0.5	0.0233422	0.0273562	0.894957	Other
GPR15	-0.5	0.032159	-0.301737	0.508291	Other
CPOX	-0.487179	0.0324908	0.0851138	0.765251	Other
FILIP1L	-0.431818	0.0204083	0.774673	0.0949836	Other
ADGRG7	-0.759259	0.0132483	0.0535089	0.768655	Other
CBLB	0.375	0.00165808	-0.25436	0.226672	Other
CD47	0.5	0.0412268	-0.129907	0.731017	Other
PVRL3	-0.9	0.0152527	-0.00265542	0.806714	Other
GTPBP8	-0.886364	0.0209259	0.08643	0.402125	Other
USF3	-0.25	0.0133283	0.863137	0.0329163	RNA_UP_and_WCG_DOWN
IGSF11	-0.5	0.00149616	-0.517889	0.0365157	Other
UPK1B	-0.333333	0.0303828	-0.528552	0.343004	Other
NR1I2	-0.4	0.0486412	-0.0875001	0.351278	Other
FSTL1	0.933333	0.00234579	-0.14172	0.68996	Other
ARGFX	-0.490942	0.0320226	-0.190541	0.487336	Other
GOLGB1	1	0.0412268	0.289115	0.206271	Other
LOC101111847	0.5	0.0247447	-2.09322	0.177452	Other
PDIA5	0.399667	0.0368731	0.379025	0.0613294	Other
HEG1	-0.5	0.00766076	-0.958122	0.663204	Other
TFRC	-0.482759	0.0353919	-0.161272	0.229562	Other
SENP5	-0.5	0.00460653	-0.26462	0.948251	Other
HRASLS	-0.633333	0.0158395	0.0064617	0.894941	Other
KNG1	-0.35974	0.0378686	0.211726	0.688992	Other
FAM131A	0.297531	0.0268931	0.777025	0.0809037	Other
AP2M1	-0.61746	0.0185553	0.549751	0.18709	Other
EIF2B5	0.5	0.0412268	-0.229403	0.645066	Other
KLHL24	-0.5	0.0247447	-1.01978	0.732498	Other
LOC105603001	0.583333	0.0367779	-0.48171	0.862687	Other
MYNN	0.183333	0.0027777	0.563866	0.00135832	Other
ACTRT3	0.183333	0.0027777	-0.882875	0.538103	Other
ZBBX	1	0.00256883	-1.18546	0.446707	Other
GFM1	0.622619	0.0348859	-0.506593	0.542253	Other
GPR149	0.923077	0.0379404	0.690716	0.483046	Other
IGSF10	0.776923	0.0157126	-0.631138	0.103676	Other
CLRN1	-0.916667	0.0330063	-0.483614	0.256666	Other
ERICH6	0.696429	0.0278015	-0.328516	0.588744	Other
HLTF	-0.561404	0.0366463	-0.164505	0.529678	Other
ZIC4	0.588542	0.0460648	-0.00158451	0.793675	Other
ARMC8	-0.590278	0.0448623	-0.0853309	0.484664	Other
A4GNT	0.916667	0.0213441	0.232838	0.531599	Other
CLDN18	0.5	0.0330063	0.0519371	0.438914	Other
STAG1	0.975	0.00208149	0.636691	0.00324184	Other
LOC105604369	-0.5	0.00766076	0.0389471	0.505555	Other
RAB6B	0.25	0.0040592	-1.22259	2.76141e-06	RNA_DOWN_and_WCG_UP
PSMG1	-0.5	0.0412268	0.151011	0.678766	Other
LCA5L	-0.6	0.0307099	0.119251	0.540288	Other
DSCAM	0.256845	0.000398959	-0.162991	0.707079	Other
TMPRSS2	0.139719	0.0327272	-0.0161124	0.978989	Other
TFF2	0.5	0.0140193	-0.0159241	0.793675	Other
AGPAT3	-0.376449	0.044818	-0.317364	0.135091	Other
LOC106990500	0.397249	0.0234613	-0.0123133	0.731017	Other
POFUT2	0.492424	0.00505967	-0.991748	0.389104	Other
MCM3AP	-0.25	0.0247447	-0.162337	0.610508	Other
YBEY	-0.25	0.0247447	-0.893131	0.0518074	Other
PCNT	0.463131	0.0493641	0.418236	0.311619	Other
S100B	-0.5	0.0344768	-1.63759	0.00443556	Other
LOC105604850	0.522059	0.021743	-0.429314	0.206222	Other
LOC101108019	-0.536248	0.0034067	-0.0492478	0.610508	Other
LOC101114408	0.315908	0.0362706	0.048312	0.818074	Other
LOC101114663	0.371528	0.0222471	-0.0037999	0.731017	Other
TMEM18	0.543924	0.0131681	-1.57513	0.00182953	RNA_DOWN_and_WCG_UP
SNTG2	0.406818	0.0361959	-0.0060119	0.793675	Other
BRINP1	-0.6375	0.00243673	-0.9326	0.510402	Other
TNFSF15	-0.619048	0.0296781	-0.00364177	0.793675	Other
DFNB31	0.36019	0.0348464	-0.415233	0.42891	Other
LOC101109939	-0.720833	0.0132353	0.31679	0.203732	Other
SNX30	0.4	0.00286308	-0.156469	0.553847	Other
C2H9orf84	0.52971	0.0198105	0.515406	0.540288	Other
FKTN	0.730392	0.0434359	0.19022	0.802215	Other
ZNF189	-0.8	0.049239	0.2606	0.190259	Other
MRPL50	-0.8	0.049239	-0.0820907	0.544991	Other
SYK	0.447368	0.0370091	-0.297627	0.4279	Other
AUH	0.423077	0.0418314	0.484379	0.159783	Other
ZNF169	0.337458	0.0395143	-0.46389	0.628272	Other
PHF2	-0.481818	0.0201979	0.000846677	0.609502	Other
LOC101112888	0.909091	0.0141714	0.697216	0.00753525	Other
CDC14B	0.909091	0.0441713	-0.274977	0.996489	Other
LOC100125610	-0.25	0.0330063	-1.36179	0.0108027	Other
FRMD3	0.333333	0.0140193	-0.386227	0.405702	Other
IDNK	0.333333	0.0140193	0.0199015	0.899905	Other
AQP3	0.287173	0.0385666	0.220712	0.962527	Other
AQP7	-0.693452	0.018357	-0.0349277	0.465866	Other
LOC101118252	-0.909091	0.0441713	0.351729	0.416605	Other
PTK2B	0.5	0.0412268	-0.192506	0.610508	Other
NKX2-6	0.486842	0.000269277	-0.00474831	0.793675	Other
PHYHIP	0.462566	0.00495989	-0.0953866	0.389104	Other
FGF17	0.75463	0.0258579	-0.0519554	0.630798	Other
NPM2	0.909091	0.0441713	-0.0436152	0.793675	Other
GFRA2	0.345238	0.000174636	-0.058719	0.945682	Other
NR4A3	1	0.00766076	0.165775	0.994078	Other
GALNT12	0.536937	0.0354042	0.143624	0.639427	Other
TRIM14	0.703704	0.024329	0.116151	0.518384	Other
CCIN	-0.5	0.0186029	-0.96857	0.195753	Other
GLIPR2	-0.42803	0.0302282	-0.983222	0.0774683	Other
CREB3	-0.464286	0.0186029	-0.0422456	0.773648	Other
ARHGEF39	-1	0.0133283	0.316794	0.15511	Other
SIT1	0.291667	0.0102138	-0.256148	0.510402	Other
LOC101110212	-0.941667	0.0220386	0.11471	0.558499	Other
CARNMT1	0.983333	0.00327964	-0.506233	0.31236	Other
C2H9orf40	-0.814815	0.021192	-0.0764978	0.847515	Other
C2H9orf85	0.627083	0.0424327	-0.430901	0.523488	Other
ABHD17B	0.627083	0.0424327	0.059317	0.285129	Other
PGM5	0.598485	0.0238543	-0.87653	0.486259	Other
CDC37L1	-0.433333	0.0166119	0.620768	7.85992e-05	RNA_UP_and_WCG_DOWN
SPATA6L	-0.433333	0.0166119	-0.375142	0.910568	Other
PLGRKT	0.411111	0.0165264	0.400741	0.0294373	Other
UHRF2	0.587963	0.0289713	-0.302485	0.140196	Other
GLDC	-1	0.00442653	-0.133546	0.874799	Other
CER1	0.644231	0.0118047	0.0332762	0.103676	Other
CCDC171	0.444444	0.0353434	0.23751	0.375776	Other
PLIN2	0.694203	0.00260452	-0.380466	0.0876308	Other
DENND4C	0.727273	0.0371933	-0.403008	0.444571	Other
LOC101103376	0.496429	0.0240582	0.021081	0.664395	Other
LOC106990945	-0.923077	0.0247447	-0.531499	0.973174	Other
LOC105611471	-0.909091	0.0441713	-0.0948882	0.864848	Other
ESCO2	0.629386	0.00489312	0.754051	2.80138e-05	Other
MSRA	-0.552778	0.027012	-0.702042	0.596749	Other
PINX1	0.25	0.0251815	0.593234	0.0044544	Other
HAND2	0.404988	0.0282678	-0.234328	0.493959	Other
AADAT	0.515765	0.0208526	-0.800104	0.19012	Other
LOC101115261	0.882353	0.0368884	-0.0462187	0.793675	Other
NIPA1	-0.489021	0.0182357	-0.244686	0.351278	Other
NIPA2	0.685317	0.000523664	0.456707	0.520336	Other
FAM168B	0.893939	0.0366098	-0.725073	0.00559049	RNA_DOWN_and_WCG_UP
MFSD6	0.64	0.00432016	0.230193	0.315394	Other
COL5A2	0.578125	0.0234707	0.265141	0.0785576	Other
UBE2E3	1	0.0152969	-0.34569	0.040072	Other
LOC101103784	0.728267	0.0290893	-0.295425	0.324653	Other
HNRNPA3	0.22631	0.0269921	-0.0376245	0.937158	Other
LOC101104380	0.918519	0.0382907	0.370851	0.422904	Other
EVX2	0.438333	0.0464546	-0.0741591	0.4279	Other
TLK1	1	0.0233422	-0.30213	0.304421	Other
ABCB11	-0.638889	0.0220571	0.226954	0.461155	Other
SLC38A11	1	0.0233422	0.221908	0.508478	Other
GCG	0.6	0.0202571	0.305625	0.609502	Other
TANC1	0.642857	0.0136688	-0.0184885	0.755608	Other
ACVR1C	0.455278	0.0184131	0.688079	0.0936564	Other
RBM43	0.283088	0.0329472	-0.409637	0.285893	Other
LRP1B	1	0.0233422	0.192494	0.885059	Other
EN1	1	0.0233422	0.1583	0.793675	Other
TMEM37	-0.634058	0.00157656	0.515699	0.518874	Other
LOC106990104	1	0.0133283	0.625648	0.000260769	Other
AOX1	0.822222	0.0195827	-0.961518	0.793675	Other
PPIL3	-0.966667	0.0347992	-0.284878	0.98541	Other
MPP4	0.756944	0.0335991	-0.363063	0.12912	Other
NBEAL1	-0.375	0.0153332	-0.797327	0.000826098	Other
FZD5	0.152628	0.00555284	-0.490814	0.876354	Other
PTH2R	0.611979	0.00993601	0.0651334	0.505555	Other
LOC101102789	-0.833333	0.0312832	-0.0797204	0.664395	Other
VWC2L	0.923077	0.0247447	0.19285	0.557947	Other
SMARCAL1	0.446237	0.00374251	-0.871866	0.0144716	RNA_DOWN_and_WCG_UP
TNS1	-0.413799	0.0358688	0.160176	0.84627	Other
RUFY4	-0.413799	0.0358688	-0.503992	0.184289	Other
CRYBA2	0.545341	0.013216	-0.942141	0.296928	Other
CFAP65	-0.361547	0.0204732	-0.274745	0.230326	Other
DNPEP	-0.261863	0.00692053	-0.680724	0.00340837	Other
IRS1	0.153846	0.0280302	-0.90832	0.0416009	Other
PSMD1	0.435363	0.0437087	0.0997014	0.489269	Other
ECEL1	0.25	0.00123249	-0.00158451	0.793675	Other
PHC2	0.435732	0.00545973	0.722331	0.0104969	Other
A3GALT2	-0.470299	0.0375228	-0.583138	0.731017	Other
LCK	0.397343	0.023302	-0.0129419	0.731017	Other
PEF1	0.654762	0.0447388	-0.744014	0.280489	Other
EPB41	-0.71875	0.0449578	0.513892	0.00612118	RNA_UP_and_WCG_DOWN
FAM76A	-0.928571	0.0186029	0.598213	0.0304854	RNA_UP_and_WCG_DOWN
AHDC1	0.483792	0.0209617	-0.00632762	0.793675	Other
SLC9A1	0.640104	0.0077833	0.922753	0.125878	Other
ZDHHC18	0.720588	0.0353323	-0.930915	0.268027	Other
RPS6KA1	-0.493421	0.044395	-0.514413	0.132837	Other
AIM1L	0.739583	0.0318656	-0.900217	0.06891	Other
IL22RA1	-0.348611	0.0152892	0.372308	0.731017	Other
TCEA3	-0.354167	0.00713241	-0.316062	0.752694	Other
EPHB2	-0.471667	0.027367	-1.72887e-05	0.906611	Other
USP48	-0.262179	0.027733	0.123508	0.429208	Other
RAP1GAP	-0.88	0.000847269	-0.134672	0.772679	Other
EIF4G3	-0.875	0.0448623	0.376874	0.0966656	Other
SH2D5	-0.726449	0.0339617	-0.0308987	0.664395	Other
FAM43B	0.518519	0.0121642	-0.19763	0.610508	Other
VWA5B1	-0.254524	0.0364397	-0.195423	0.714148	Other
PLA2G2F	0.46898	0.0401362	0.36994	0.93126	Other
TMCO4	0.39065	0.0364589	0.046082	0.975114	Other
LOC101106153	0.626667	0.0133112	-0.00632762	0.793675	Other
FAM131C	-0.345878	0.049732	-0.659462	0.400208	Other
LOC101123026	-0.349206	0.0150153	-0.143544	0.256666	Other
LOC101108730	0.139577	0.0152303	-0.800535	0.0160036	Other
TRAF2	-0.872396	0.00723569	0.249535	0.463522	Other
LOC105607196	-0.345375	0.00209758	-0.00316728	0.793675	Other
FCN1	0.51381	0.0333517	-0.0168646	0.793675	Other
FAM163B	0.737274	0.0398719	-0.00142614	0.793675	Other
SURF1	0.433185	0.034632	-0.146244	0.820688	Other
INPP5E	-0.928571	0.0186029	-0.603949	0.782276	Other
CAMSAP1	0.51463	0.0121618	-0.0558597	0.818504	Other
SOHLH1	0.241484	0.0123861	-1.02855	0.000638403	RNA_DOWN_and_WCG_UP
C3H9orf78	-0.5	0.0105871	-0.0678769	0.811464	Other
LRRC8A	-0.542982	0.0271999	0.401434	0.626368	Other
SET	0.487488	0.00613857	0.324798	0.0634429	Other
ENG	0.77451	0.0360188	-0.820111	0.207412	Other
CDK9	-0.423392	0.0209917	0.295319	0.0793795	Other
TTC16	0.366042	0.0101738	-0.477671	0.119878	Other
PTRH1	0.366042	0.0101738	-0.198587	0.4633	Other
ZNF79	0.808114	0.00177038	-0.0570358	0.906546	Other
ANGPTL2	-0.390188	0.0451317	-0.0761155	0.389104	Other
MAPKAP1	0.677778	0.0105038	0.0588961	0.793675	Other
SCAI	-0.466667	0.0347992	-0.21733	0.610508	Other
ADGRD2	-0.384226	0.0385214	-0.0115121	0.479013	Other
NEK6	-0.405093	0.0275601	-0.616213	0.343004	Other
GPR21	-0.952381	0.0229344	0.557256	0.201381	Other
RABGAP1	0.337589	0.0099437	0.315681	0.00653866	Other
ZBTB26	0.337589	0.0099437	0.341175	0.976661	Other
RC3H2	-0.65	0.0236516	0.212567	0.787205	Other
IAH1	0.892157	0.000999533	0.416934	0.191078	Other
ADAM17	0.575758	0.0160111	-0.202651	0.290569	Other
KLF11	-0.291667	0.0439114	0.944738	0.0153963	RNA_UP_and_WCG_DOWN
HPCAL1	0.424437	0.00695171	-1.5243	0.000452238	RNA_DOWN_and_WCG_UP
C3H2orf50	-0.454557	0.0171559	-0.141075	0.894941	Other
LPIN1	-0.375758	0.0175773	1.41565	0.000819536	RNA_UP_and_WCG_DOWN
KCNS3	-0.909091	0.0441713	-1.13764	0.0581616	Other
SDC1	0.425595	0.0236522	-0.159814	0.465866	Other
CAD	-0.577778	0.00991216	-0.424562	0.238952	Other
SLC30A3	0.571465	0.0306141	-0.308155	0.938093	Other
LOC105610456	0.7825	0.0244281	-0.323449	0.164296	Other
ASPRV1	-0.574784	0.00934813	-0.381679	0.184289	Other
AAK1	0.746776	0.035482	0.230586	0.531599	Other
SPRED2	0.5	0.0140193	-0.244559	0.514136	Other
VAMP8	0.501389	0.0246789	-0.374243	0.510402	Other
USP39	0.508333	0.0390863	-0.369657	0.339153	Other
LOC101104471	-0.348448	0.0242829	-2.37334	6.12704e-06	Other
MRPL35	0.486111	0.0181402	-0.916119	0.0371179	RNA_DOWN_and_WCG_UP
FABP1	-0.402072	0.0379453	0.457924	0.351278	Other
FOXI3	-1	0.0412268	-0.162403	0.435994	Other
IL1RN	0.577083	0.0223481	-0.348759	0.922069	Other
LOC101116298	-0.527778	0.0255917	-0.296316	0.554777	Other
EDAR	0.372222	0.0424066	-0.202578	0.430064	Other
MTIF2	-0.25	0.0441713	0.548648	0.0260648	RNA_UP_and_WCG_DOWN
TSPYL6	-0.441667	0.0404933	-0.0204641	0.610508	Other
GPR75	-0.71875	0.00116385	-0.0494237	0.996781	Other
PPP1R21	-0.573529	0.0298319	0.0301322	0.798126	Other
KCNK12	0.706349	0.0016573	0.284121	0.221313	Other
EPCAM	0.933333	0.0140193	-0.192578	0.952331	Other
TTC7A	0.433908	0.039344	-0.975165	0.0525308	Other
C1GALT1C1L	-0.928571	0.0186029	0.134984	0.664395	Other
PLEKHH2	-0.779412	0.0276495	-0.0718174	0.74084	Other
ATL2	0.55	0.0467295	0.600574	0.000253433	Other
LOC105614635	-0.75	0.0356983	0.19629	0.97848	Other
FEZ2	-0.429348	0.0499158	0.204476	0.220602	Other
LTBP1	-0.479167	0.0332414	-0.217049	0.842671	Other
SLC30A6	0.295238	0.0447822	-0.170458	0.737695	Other
MEMO1	-0.466667	0.0347992	0.288277	0.656725	Other
FAM136A	-0.403464	0.0343471	-0.417501	0.730667	Other
TGFA	-0.415079	0.0434035	0.0898647	0.533372	Other
RAB11FIP5	0.509877	0.0428977	-1.52247	0.0896177	Other
MTHFD2	-0.851852	0.0381825	0.146722	0.793675	Other
LOC101116640	0.237937	0.0272109	0.254306	0.603384	Other
C3H2orf81	-0.375	0.0115075	-0.790314	0.103676	Other
WDR54	-0.375	0.0115075	-1.0629	0.00192275	Other
CCDC142	-0.333333	0.0448623	0.783071	0.603124	Other
DOK1	0.6	0.0190165	-0.307139	0.838939	Other
POLE4	0.461698	0.0175176	0.000662627	0.859853	Other
SLC9A2	0.544444	0.0339597	-0.427435	0.922469	Other
CNOT11	0.469558	0.0272185	-0.116328	0.71469	Other
KIAA1211L	0.583333	0.0477617	-0.535157	0.327079	Other
ANKRD39	-0.289187	0.0310432	-1.63144	0.000580039	Other
KANSL3	0.499107	0.0306173	-0.413438	0.0253288	Other
ASTL	0.688265	0.0159151	0.162772	0.926927	Other
MRPS5	-0.321429	0.049917	0.0219885	0.981746	Other
LOC101117493	-0.478	0.00944851	-0.00158451	0.793675	Other
ACOXL	-0.600794	0.00542371	0.139013	0.995765	Other
TPH2	-1	0.000874087	-0.966183	0.123968	Other
ATXN7L3B	0.577333	0.0229707	0.376751	0.53432	Other
ZDHHC17	0.755208	0.00384855	0.354013	0.242165	Other
NTS	0.717949	0.0383405	0.0229403	0.990897	Other
SOCS2	0.621569	0.0298993	0.294439	0.327079	Other
HOXC5	0.796875	0.0201673	-0.177305	0.558499	Other
HOXC8	0.458333	0.0299608	-0.810613	0.510402	Other
SP7	-0.666667	0.0329763	-0.25216	0.610508	Other
AAAS	0.559028	0.0334237	-1.93245	3.60384e-05	RNA_DOWN_and_WCG_UP
ESPL1	0.882353	0.00644817	0.037591	0.954655	Other
RARG	0.573077	0.0152606	-0.0138843	0.664395	Other
ITGB7	0.483704	0.0314335	-0.578037	0.611022	Other
KRT72	0.539785	0.0216294	-0.317013	0.437521	Other
KRT71	0.588499	0.00930904	0.0787616	0.0116956	Other
KRT5	-0.33102	0.0372113	-1.51735	9.57818e-05	Other
LOC101113055	-0.875	0.0146974	0.0511787	0.103676	Other
GRASP	0.412088	0.00316513	-1.92182	0.4279	Other
ACVRL1	0.589286	0.0490472	0.0299494	0.801645	Other
CELA1	0.4	0.0296648	0.0608316	0.894941	Other
DAZAP2	-0.617424	0.0476817	0.104582	0.86875	Other
FAM186A	-1	0.0233422	-0.551677	0.496139	Other
ASIC1	1	7.56231e-06	-1.08176	0.334054	Other
FAIM2	0.6125	0.000742913	-0.0437214	0.558499	Other
LOC101119713	-0.966667	0.0082939	0.221003	0.641014	Other
KMT2D	0.651786	0.000354394	0.0301027	0.831992	Other
WNT1	0.0560378	0.00396947	-0.00117623	0.948161	Other
CACNB3	-0.376087	0.0364071	-1.08215	0.0431182	Other
KANSL2	-1	0.0133283	-0.722705	0.0576756	Other
LOC101106764	-1	0.000512005	0.269989	0.54665	Other
CCDC184	0.194444	0.0058401	0.237059	0.802273	Other
ASB8	0.194444	0.0058401	0.0824044	0.793675	Other
SLC48A1	0.733333	0.0143495	-0.892094	0.114198	Other
KIF21A	0.333333	0.0233422	-0.804873	0.727503	Other
LRRC10	-1	0.0412268	0.0924241	0.655184	Other
LOC101102714	-0.503704	0.0358931	-0.188477	0.351278	Other
SLC35E3	0.75	0.0137001	0.105437	0.688037	Other
RAP1B	0.573718	0.00880573	0.444295	0.000554279	Other
DYRK2	0.551282	0.013883	0.308938	0.569517	Other
SLC26A10	0.567815	0.0227914	-1.14417	0.196193	Other
KIF5A	0.923077	0.0247447	-0.781	0.731017	Other
MBD6	0.39693	0.00825689	-1.72035	2.13382e-05	RNA_DOWN_and_WCG_UP
DDIT3	0.39693	0.00825689	0.382617	0.226672	Other
NDUFA4L2	0.307307	0.030178	-1.78734	0.000219636	RNA_DOWN_and_WCG_UP
NACA	0.464583	0.028706	0.219952	0.491821	Other
NABP2	0.316311	0.0356747	-1.05675	0.485591	Other
RNF41	0.316311	0.0356747	-0.313958	0.597231	Other
MMP19	0.704545	0.0222051	-1.4347	0.0750912	Other
CD63	0.426389	0.0446128	-0.59172	0.400094	Other
ELK3	-1	0.00256883	0.628615	0.0877474	Other
LOC101119296	0.75	0.0297272	-0.17506	0.465866	Other
TMPO	1	0.0233422	0.52578	0.00119622	Other
LOC101121593	0.522222	0.0309947	-0.329209	0.95335	Other
GNPTAB	-0.634615	0.021707	0.28137	0.460247	Other
PAH	0.277777	0.0102138	0.112956	0.793675	Other
LOC101110666	0.5	0.00606997	-0.00932354	0.793675	Other
C3H12orf73	-0.630952	0.0136688	-2.14162	4.75212e-05	Other
HCFC2	0.551282	0.0216099	0.100295	0.661703	Other
GLT8D2	0.551282	0.0216099	0.740703	0.0691941	Other
C3H12orf45	0.660069	0.0327761	0.463031	0.203732	Other
POLR3B	0.5	0.0247447	0.255457	0.146118	Other
RTCB	0.688889	0.0264989	-0.521713	0.0102834	RNA_DOWN_and_WCG_UP
BPIFC	-0.821429	0.0215324	0.479824	0.55085	Other
FBXO7	0.2	0.0107334	-0.370819	0.108584	Other
LOC101105566	-0.223007	0.035905	0.00356589	0.996781	Other
NCF4	0.638441	0.0259585	-0.0174912	0.731017	Other
CARD10	0.281088	0.0348539	-1.33035	0.293727	Other
PKP2	0.5	0.0247447	-0.695861	0.956949	Other
DENND5B	-1	0.00149616	0.495284	0.232324	Other
IPO8	-0.348551	0.0293786	-0.051193	0.649696	Other
C3H12orf71	-1	0.000300598	-0.0115271	0.664395	Other
MED21	0.470238	0.0232359	0.0461655	0.825081	Other
LOC101116132	1	0.0412268	-0.896213	0.000225421	RNA_DOWN_and_WCG_UP
ST8SIA1	-0.420455	0.0352957	-0.0336962	0.926879	Other
MGP	0.5	0.0344768	0.00930281	0.818349	Other
BCL2L14	-0.617754	0.0465225	-0.866837	0.564818	Other
MFAP5	1	0.0412268	-0.801147	0.786596	Other
CLEC4A	-0.824074	0.00993775	-0.296006	0.793675	Other
LOC105614286	-0.297321	0.025815	0.0438741	0.429208	Other
LOC100191064	0.616667	0.0391454	-0.123746	0.510402	Other
PHB2	0.616667	0.0415575	-0.991745	5.59285e-05	RNA_DOWN_and_WCG_UP
EMG1	-0.291667	0.0437757	-1.06915	0.0153003	Other
ATN1	-0.405303	0.0349986	-1.49042	0.116671	Other
NCAPD2	0.464232	0.0159033	0.0581495	0.667813	Other
MRPL51	0.464232	0.0159033	0.0750971	0.793675	Other
LOC106991088	0.534722	0.00608231	-0.0228068	0.793675	Other
SCNN1A	0.534722	0.00608231	-0.410711	0.317379	Other
LOC105614855	-0.596154	0.0316864	-0.377234	0.664395	Other
GALNT8	-0.601852	0.0318018	0.991671	1	Other
LOC101113751	-0.299929	0.0318634	0.395913	0.950441	Other
NOL12	0.475623	0.00556519	-0.603751	0.00877726	RNA_DOWN_and_WCG_UP
SOX10	0.371081	0.00911423	-0.113232	0.610508	Other
KDELR3	-0.448242	0.00912417	-0.818892	0.174515	Other
SUN2	0.371795	0.0488322	0.662442	0.521389	Other
PDGFB	-0.140223	0.0421504	-0.740851	0.98541	Other
ADSL	0.388426	0.0351712	-1.15831	0.00464641	RNA_DOWN_and_WCG_UP
SGSM3	-0.550641	0.0352317	-0.227067	0.793675	Other
CHADL	-0.558114	0.0349285	-1.37078	0.000484037	Other
CSDC2	0.341667	0.0368581	-1.74083	0.0602983	Other
SNU13	0.689394	0.0405694	-0.782211	4.1547e-05	RNA_DOWN_and_WCG_UP
SREBF2	-0.5	0.0412268	0.00211099	0.793675	Other
SERHL2	-0.387392	0.0237131	0.101582	0.518384	Other
PARVG	0.529412	0.0380377	-0.0852603	0.465866	Other
KIAA0930	0.466667	0.00102364	-0.0135702	0.731017	Other
WNT7B	0.593055	0.00936406	-0.0395626	0.664395	Other
MOV10L1	-0.541667	0.0260049	-0.496381	0.0707259	Other
KLHDC7B	-0.568407	0.00278672	0.0694791	0.664395	Other
SHANK3	0.734375	0.000803044	0.171811	0.793675	Other
LOC106990241	-0.408333	0.00664579	0.0588766	0.731017	Other
FZD1	0.472222	0.00606997	-0.799529	0.429208	Other
PON1	0.661966	0.0417098	-0.118206	0.558499	Other
DLX6	0.633333	0.0391454	0.0529809	0.988458	Other
COL28A1	-0.75	0.00416343	-0.35927	0.699502	Other
ARL4A	0.8125	0.00358007	-0.0278727	0.825081	Other
SNX13	1	0.0468542	0.281585	0.0949706	Other
SLC26A5	-1	0.0412268	0.451101	0.0874781	Other
LOC101122944	0.621014	0.0326827	-0.947387	0.206245	Other
COG5	-0.5	0.0106785	-0.98467	0.0114399	Other
LAMB1	-1	0.0133283	-0.530808	0.992536	Other
CAPZA2	1	0.0233422	0.731378	0.0266109	Other
C4H7orf60	0.25	0.00932958	-0.470304	0.920449	Other
FAM188B	0.439722	0.0183433	-0.191439	0.846716	Other
GGCT	-1	0.00256883	-0.460962	0.660945	Other
HOXA11	0.27	0.0194825	-0.324143	0.785799	Other
HOXA9	1	0.000944213	0.487685	0.173379	Other
WSB1	0.444444	0.01045	0.0548632	0.563046	Other
DFNA5	0.846154	0.0201731	0.725523	0.563046	Other
GTPBP10	-1	0.0233422	-0.00723069	0.920302	Other
YKT6	0.392901	0.029625	-1.79188	8.23409e-06	RNA_DOWN_and_WCG_UP
AEBP1	-0.467172	0.027297	-0.0360105	0.664395	Other
C4H7orf25	0.430702	0.00949848	0.28707	0.73371	Other
ING3	-0.638889	0.0381825	0.323102	0.760629	Other
PRRT4	0.436376	0.0272344	-0.850479	0.26682	Other
HILPDA	0.408694	0.00587066	0.127631	0.683322	Other
CHCHD3	0.5	0.0330063	-0.329412	0.0868224	Other
AKR1B1	0.9125	0.0486412	-0.332609	0.00627647	Other
STRA8	-0.390303	0.016505	-0.556161	0.562214	Other
LOC101107957	0.818182	0.0363889	-0.676783	0.145901	Other
CNOT4	-1	0.0233422	0.468628	0.000267913	Other
CHRM2	0.525362	0.0496411	0.371268	0.731017	Other
DGKI	-0.6	0.0458875	-0.792993	0.00800747	Other
AKR1D1	-0.846154	0.0201731	0.381096	0.182861	Other
PARP12	0.625	0.0184386	0.37224	0.0147201	Other
KIAA1147	-1	0.000104212	-0.131254	0.836857	Other
KEL	0.815111	0.0165908	-1.70071	0.104793	Other
LOC101104571	-0.833333	0.0153332	0.017457	0.878783	Other
CNTNAP2	-0.25	0.00800994	-0.714184	0.000630055	Other
LOC105610305	-0.233333	0.0394158	-0.0958502	0.797035	Other
LOC101107860	-0.233333	0.0394158	-0.804432	0.0156874	Other
KRBA1	-0.358621	0.0225655	0.0670627	0.956949	Other
LOC105614569	1	0.0233422	-0.0110552	0.664395	Other
LOC105615175	0.629167	0.0382763	0.00347725	0.672219	Other
TMEM176A	0.576628	0.00909594	-0.838244	0.505555	Other
ATG9B	0.543018	0.00309969	-0.68101	0.559814	Other
ABCB8	0.543018	0.00309969	-0.632971	0.833837	Other
LOC105609337	0.281608	0.0134805	-0.569036	0.0415048	RNA_DOWN_and_WCG_UP
CRYGN	-0.371648	0.0382912	-0.204801	0.285893	Other
PRKAG2	-0.374731	0.0488124	-1.37918	0.600471	Other
HTR5A	-0.39881	0.0405182	-0.225584	0.832828	Other
LMBR1	-0.427083	0.0296298	-0.0153296	0.877215	Other
NCAPG2	1	0.000512005	0.0347618	0.664395	Other
FLT4	0.381984	0.0116084	0.0268175	0.996781	Other
TBC1D9B	-1	0.000512005	-1.34404	0.00319161	Other
YJEFN3	-0.439409	0.049871	-0.471545	0.206222	Other
NCAN	0.374816	0.0318206	-0.128913	0.547924	Other
MEF2B	0.461806	0.0168397	-0.191674	0.389104	Other
CERS1	0.290774	0.0425829	-0.0722894	0.630349	Other
UPF1	0.75	0.0297272	-0.195012	0.682689	Other
CRLF1	0.361111	0.00905473	-0.295001	0.731017	Other
KXD1	0.371969	0.0202294	-0.563713	0.0122436	RNA_DOWN_and_WCG_UP
RAB3A	-0.583333	0.0217584	-0.844832	0.273254	Other
MAP1S	0.447368	0.021897	-0.186145	0.974998	Other
ABHD8	-0.32381	0.0396999	0.0949711	0.655184	Other
ANKLE1	-0.472222	0.00255429	-0.215913	0.945727	Other
NR2F6	-0.375356	0.0467325	-1.51744	0.492608	Other
USE1	-0.527778	0.0317671	-1.61903	0.00162627	Other
C5H19orf44	0.258987	0.0339093	0.19363	0.704465	Other
CALR3	1	0.00442653	-0.69856	0.701828	Other
AP1M1	-0.541667	0.00620793	-0.65324	0.946765	Other
FAM32A	-0.5	0.0441713	-0.394011	0.108584	Other
AKAP8	0.4839	0.0277184	-0.0714297	0.793675	Other
ADGRE5	0.439931	0.0230543	-1.02401	0.106222	Other
C5H19orf67	0.17999	0.0296107	-1.29738	0.000103834	Other
DCAF15	0.294061	0.0366033	-0.59938	0.0579635	Other
CACNA1A	-0.65	0.0236516	-0.255673	0.879097	Other
NACC1	-0.209989	0.0410978	-0.257251	0.731017	Other
CALR	0.244318	0.0484037	-1.83375	2.8999e-05	RNA_DOWN_and_WCG_UP
LOC105609426	0.25	0.00800994	-0.0472546	0.664395	Other
FBXL12	-0.666667	0.0233422	-0.645559	0.510402	Other
RDH8	0.68254	0.010955	-0.0758147	0.610508	Other
P2RY11	-0.293103	0.00763172	0.16297	0.93834	Other
ICAM3	0.514014	0.0177035	-0.108118	0.824479	Other
YIPF2	0.313272	0.0160761	-1.02431	0.0302178	RNA_DOWN_and_WCG_UP
C5H19orf52	0.313272	0.0160761	0.00516878	0.929387	Other
LOC105609440	0.377688	0.0364443	-0.391598	0.911978	Other
XAB2	0.470323	0.00966549	-0.654651	0.000400419	RNA_DOWN_and_WCG_UP
PET100	0.470323	0.00966549	-1.3242	7.74228e-05	RNA_DOWN_and_WCG_UP
STXBP2	0.818182	0.0363889	-0.539629	0.0854154	Other
CLEC4G	-0.656322	0.0486418	-0.112981	0.40967	Other
KANK3	0.848485	0.0309774	-0.0824707	0.793675	Other
ANGPTL4	0.388047	0.0314121	-0.238116	0.855047	Other
HNRNPM	1	0.0412268	0.7972	0.00154096	Other
PRAM1	0.361111	0.03433	0.0955821	0.429208	Other
MYO1F	-0.41428	0.00849448	-0.997648	0.377587	Other
VAV1	0.846354	0.0148791	-0.746312	0.465551	Other
CD70	0.422189	0.0186193	-1.01962	0.586638	Other
LOC101112316	-0.474074	0.0178963	0.464824	0.793675	Other
PLIN3	-0.494167	0.0105652	-0.938876	0.78802	Other
LRG1	0.475694	0.0451269	-0.0154537	0.793675	Other
TMIGD2	0.928571	0.0186029	0.125046	0.748578	Other
FSD1	0.928571	0.0186029	-1.36725	0.00102198	RNA_DOWN_and_WCG_UP
CREB3L3	0.393403	0.0250336	-0.332771	0.885302	Other
EEF2	0.697917	0.00377673	-1.00105	0.00492046	RNA_DOWN_and_WCG_UP
ATCAY	0.285948	0.0147679	0.426436	0.34653	Other
ZFR2	0.5625	0.0238798	-0.458543	0.58357	Other
THOP1	0.128355	0.0163706	0.166832	0.524899	Other
SGTA	0.128355	0.0163706	-0.970247	0.000116354	Other
C5H19orf35	0.6175	0.0188818	0.042643	0.655184	Other
SLC22A4	-0.325149	0.0260273	-0.146175	0.51833	Other
FNIP1	-0.472222	0.0468542	0.526854	0.0560217	Other
CTXN3	-0.529762	0.0116039	-1.06155	0.908146	Other
MEGF10	-0.5	0.0412268	-0.79027	0.327193	Other
UIMC1	0.791667	0.0401469	0.245526	0.25596	Other
RAB24	-0.232633	0.0339644	-0.532908	0.793669	Other
PRELID1	-0.232633	0.0339644	-0.61197	0.00197668	Other
PDLIM7	-0.508333	0.027603	-0.843647	0.731017	Other
TRIM41	0.607143	0.0136165	-0.907155	0.00896339	RNA_DOWN_and_WCG_UP
TRIM58	-0.511905	0.0496174	-0.0483282	0.610508	Other
C2CD4C	0.351111	0.0143397	-0.0129419	0.610508	Other
ODF3L2	-0.448423	0.0453947	-0.198598	0.664395	Other
CDC34	0.454034	0.00976688	-0.322439	0.535141	Other
RNF126	0.703704	0.0160075	0.206969	0.541153	Other
GRIN3B	-0.539646	0.0103761	-0.260809	0.784553	Other
CNN2	0.766667	0.0413058	-0.0622128	0.465866	Other
CIRBP	-0.450469	0.0123224	-0.841644	0.00741497	Other
PLK5	-0.467705	0.0165499	-0.609044	0.793675	Other
ABHD17A	0.613043	0.0326827	-1.01212	0.00810467	RNA_DOWN_and_WCG_UP
SCAMP4	0.220565	0.0461646	-1.50894	0.00068107	RNA_DOWN_and_WCG_UP
NEUROG1	0.472549	0.0398079	-0.0553635	0.664395	Other
LOC105607094	-0.923077	0.0247447	-0.0060119	0.793675	Other
MYOT	-1	0.00256883	-0.0333794	0.664395	Other
EGR1	0.131984	0.026064	0.515423	0.0116515	Other
PROB1	-0.285714	0.0148212	-1.11338	0.188219	Other
CXXC5	0.448686	0.0116476	-0.0157673	0.664395	Other
SLC35A4	0.510667	0.0254784	-1.34028	0.00350341	RNA_DOWN_and_WCG_UP
WDR55	-0.979167	0.0194366	-0.887778	0.0669357	Other
LOC106991193	-0.411905	0.0425304	-0.00158451	0.793675	Other
LOC101104745	0.392361	0.027816	-0.198874	0.731017	Other
LOC101105244	1	0.0468542	-0.401378	0.731017	Other
YIPF5	-0.681818	0.0452962	-0.246662	0.166865	Other
PRELID2	-0.444444	0.049037	-0.790869	0.278705	Other
AFAP1L1	-0.941176	0.00800994	-0.458287	0.204239	Other
PCYOX1L	0.674561	0.00397542	-0.78547	0.311197	Other
GPX3	-0.3	0.00764459	-1.58687	0.0235051	Other
SLC36A3	-0.423077	0.0418314	-0.0234308	0.731017	Other
LARP1	-0.25	0.00800994	-0.000201626	0.904031	Other
CNOT8	0.397569	0.00984621	-0.0173524	0.892678	Other
SGCD	-1	0.0233422	-0.655539	0.297212	Other
FNDC9	0.704545	0.0259601	-1.58845	0.0826983	Other
FABP6	-0.911765	0.00377066	-0.019526	0.793675	Other
CCNJL	0.449026	0.0269519	-1.35121	0.000318536	RNA_DOWN_and_WCG_UP
CCNG1	0.9	0.0152527	0.0296646	0.605835	Other
LOC106990422	0.320058	0.0321002	1.02076	0.068708	Other
CKMT2	-0.5	0.00460653	0.177524	0.195874	Other
CCNH	-0.909091	0.0441713	-1.09968	0.000126579	Other
ADGRV1	-0.5	0.0330063	0.989579	0.769593	Other
ARRDC3	0.472222	0.0468542	-1.41555	0.749372	Other
ELL2	1	0.00766076	-0.781825	0.372624	Other
SLCO4C1	0.98	0.0347992	0.0386837	0.793675	Other
FER	-0.407328	0.0275369	0.605748	0.00252497	RNA_UP_and_WCG_DOWN
LOC106991207	-0.386806	0.00656359	-0.570697	0.465866	Other
NPY5R	0.9	0.0107996	-0.619723	0.797631	Other
CCNA2	0.0238095	0.0232917	0.792711	7.9977e-05	Other
TMEM155	-0.604167	0.0133283	-0.0119988	0.731017	Other
MAD2L1	1	0.000874087	0.11931	0.646532	Other
ALPK1	0.942857	0.0109906	0.0820293	0.793675	Other
PLA2G12A	0.5	0.0105871	-0.982795	0.000704519	RNA_DOWN_and_WCG_UP
CASP6	-0.666667	0.0330938	0.782185	0.0142501	RNA_UP_and_WCG_DOWN
AIMP1	0.489583	0.0444794	-0.111512	0.793675	Other
TBCK	0.489583	0.0444794	-0.224548	0.789199	Other
TACR3	0.807292	0.0167076	-0.264751	0.610508	Other
ADH1C	-0.75	0.00170252	-0.628301	0.622719	Other
LOC106990267	0.928571	0.0229344	0.0383094	0.664395	Other
GRID2	0.785714	0.0382144	-0.187685	0.880985	Other
CCSER1	-0.446667	0.0347718	-0.605525	0.021818	Other
FAM13A	-0.923077	0.0247447	-0.718904	0.00700629	Other
PPM1K	0.463172	0.0483008	-0.533759	0.439985	Other
NCAPG	0.48125	0.0390759	0.0425938	0.591834	Other
FAM184B	0.48125	0.0390759	0.798906	0.00174111	Other
SLC34A2	0.703526	0.00830057	-1.56233	0.996327	Other
SEL1L3	0.335185	0.0175066	0.0408834	0.793675	Other
RBPJ	0.25	0.0105871	0.308249	0.125914	Other
TLR6	-0.925926	0.0105407	0.0724716	0.288994	Other
FAM114A1	-0.925926	0.0105407	0.471439	0.0131873	Other
SMIM14	0.343116	0.00339074	0.214391	0.551564	Other
YIPF7	0.5	0.00606997	0.180659	0.859203	Other
GUF1	0.5	0.00606997	-0.0944299	0.528295	Other
OCIAD1	-0.634921	0.0369277	0.106565	0.771777	Other
SCFD2	0.857143	0.0133476	-0.48951	0.0750451	Other
CEP135	0.350932	0.0353912	0.876296	0.00016673	Other
MUC7	-0.333333	0.0412268	1.22108	0.429208	Other
UTP3	0.641304	0.00570213	0.0725193	0.86875	Other
C6H4orf26	-0.5	0.0140193	0.0668406	0.778297	Other
PRDM8	0.675718	0.000666736	-0.289948	0.798839	Other
FGF5	0.799432	0.00751033	-0.0160809	0.664395	Other
BMP3	-0.666667	0.0401162	-0.639535	0.356724	Other
SCD5	0.5	0.0441713	-1.76709	0.776183	Other
JAKMIP1	0.715686	0.00517201	-0.419294	0.610508	Other
LOC106991242	-0.595238	0.0314157	-0.734801	0.428202	Other
EVC2	0.85	0.0281858	-0.0633041	0.859853	Other
MSX1	0.248148	0.0483368	0.619561	0.00366417	Other
LOC101103398	0.477662	0.00326113	-0.663094	0.283989	Other
TAPT1	0.407898	0.00143366	0.202417	0.203975	Other
QDPR	0.271039	0.0446415	-0.253295	0.429208	Other
ADRA2C	0.331366	0.0217787	-0.460879	0.834489	Other
LOC106991219	-0.273527	0.0105699	-0.00869334	0.793675	Other
ZFYVE28	0.470968	0.0212183	-0.212522	0.965498	Other
LOC101104153	0.316456	0.0124918	-0.0463567	0.793675	Other
GAK	0.312973	0.0485692	-0.142125	0.405702	Other
NREP	0.638889	0.0351842	-0.13141	0.793675	Other
KCNN2	0.722222	0.0317371	0.0323542	0.521357	Other
TRIM36	-0.483957	0.0385556	0.113933	0.591834	Other
PGGT1B	0.55	0.0467295	0.560649	0.0370949	Other
THOC3	-0.625	0.0490472	0.241416	0.440482	Other
GCNT4	0.685897	0.036079	0.597072	0.188139	Other
AP3B1	0.409707	0.0301873	0.111772	0.479279	Other
STYX	-1	0.00766076	1.96478	8.85513e-05	RNA_UP_and_WCG_DOWN
SLC51B	0.608974	0.0332724	0.199152	0.90253	Other
CALML4	-0.222222	0.00278888	0.176662	0.558499	Other
CLN6	-0.363492	0.0188237	0.96601	0.956949	Other
PAQR5	-0.203623	0.0411033	0.0279877	0.920575	Other
HCN4	-0.159768	0.045742	-0.358863	0.707363	Other
C7H15orf59	0.1875	0.0063504	-0.162975	0.904031	Other
TINF2	0.615909	0.00813094	-1.35798	0.000100693	RNA_DOWN_and_WCG_UP
JPH4	-0.319494	0.0380606	0.0965678	0.948161	Other
THTPA	0.50202	0.0451677	-0.709013	0.546409	Other
ZFHX2	-0.9	0.0382907	-0.769055	0.123746	Other
EFS	0.11859	0.0011529	-0.0287246	0.731017	Other
IL25	0.11859	0.0011529	-0.00822051	0.731017	Other
BCL2L2	-0.909091	0.0441713	-0.231667	0.628079	Other
PPP1R3E	-0.909091	0.0441713	-0.4381	0.474757	Other
HOMEZ	-0.95	0.0347992	-0.315248	0.478654	Other
C7H14orf119	0.499008	0.0139063	0.0710231	0.769593	Other
ACIN1	0.499008	0.0139063	0.540338	0.0131873	Other
LOC105615645	-0.533333	0.0127901	-0.0326047	0.731017	Other
DAD1	0.638889	0.034264	-0.785374	0.000133564	RNA_DOWN_and_WCG_UP
TMEM55B	0.25	0.0247447	-0.86493	0.0249887	RNA_DOWN_and_WCG_UP
NUTM1	0.521978	0.00935007	-0.771146	0.236838	Other
TMCO5A	-1	6.15109e-05	-0.00695886	0.793675	Other
SPRED1	-1	0.0233422	0.618266	0.0241751	RNA_UP_and_WCG_DOWN
CHST14	-0.519928	0.0477877	0.446451	0.0392995	Other
EXD1	0.441228	0.0401091	-0.385213	0.934167	Other
CHP1	0.441228	0.0401091	0.368701	0.310092	Other
VCPKMT	0.977778	0.0082939	-0.381055	0.689286	Other
MAP4K5	0.394444	0.00633061	0.438424	0.050146	Other
ATL1	0.394444	0.00633061	0.371226	0.164159	Other
TMX1	0.75	0.000570886	-1.16608	0.000693478	RNA_DOWN_and_WCG_UP
FRMD6	0.541667	0.0494961	1.19298	0.0326242	Other
ZNF609	-1	0.00149616	-0.29169	0.97848	Other
PPIB	0.322368	0.0176176	-1.8738	5.3912e-06	RNA_DOWN_and_WCG_UP
DAPK2	-0.544444	0.0028578	-0.171891	0.186144	Other
TPM1	0.77451	0.00996362	-0.814873	0.00519537	RNA_DOWN_and_WCG_UP
ANXA2	0.654762	0.0447388	0.0548163	0.743286	Other
CCNB2	0.710145	0.0160222	-0.267213	0.0729293	Other
ZNF280D	0.666667	0.0152527	1.1409	0.000150094	Other
LOC101120923	-0.575	0.016534	-0.0711601	0.732908	Other
SCG3	1	0.0133283	0.185569	0.559408	Other
SPPL2A	-1	0.0233422	0.134014	0.510932	Other
SEMA6D	0.970588	0.00474981	0.0793648	0.817701	Other
C7H15orf48	0.464286	0.0401763	-0.776585	0.0308517	RNA_DOWN_and_WCG_UP
GMFB	0.851852	0.0280427	0.284795	0.0704735	Other
LOC106991261	-0.633333	0.0399473	0.977546	0.369108	Other
SIX6	0.220395	0.0282007	-0.0550583	0.558499	Other
SNAPC1	0.333333	0.0368884	0.116083	0.439985	Other
SYT16	-0.454545	0.0441713	-0.0994283	0.669638	Other
GPHB5	-0.928571	0.0229344	-0.353387	0.547924	Other
AKAP5	0.447917	0.00974052	-0.6837	0.782779	Other
ATP6V1D	0.9625	0.00998061	-0.0531684	0.994847	Other
EIF2S1	0.9625	0.00998061	-0.246048	0.807956	Other
ACTN1	0.303385	0.0260257	-0.828345	0.00474971	RNA_DOWN_and_WCG_UP
SMOC1	-0.306197	0.0237946	-0.178862	0.575216	Other
PNMA1	-0.5	0.0186029	0.220812	0.739084	Other
ALDH6A1	-0.58871	0.0202628	0.391818	0.156269	Other
YLPM1	-0.468571	0.0416521	0.425398	0.245387	Other
TMED10	0.5	9.36363e-05	-0.652497	0.0251379	RNA_DOWN_and_WCG_UP
CIPC	-0.5	0.0133283	1.04535	0.545594	Other
TSHR	-0.916667	0.034264	0.106942	0.517676	Other
STON2	-0.512698	0.00667212	-0.485949	0.099436	Other
KCNK10	-0.4375	0.0410872	-0.0204641	0.793675	Other
EML5	-0.936111	0.0451269	-0.0941174	0.988458	Other
NRDE2	-0.529412	0.0245795	0.830467	0.00277354	RNA_UP_and_WCG_DOWN
CALM1	0.611111	5.22433e-07	0.492627	0.0214011	Other
CD109	-0.9	0.0382907	-0.295467	0.824497	Other
MEI4	0.755	0.00490627	-0.100937	0.775282	Other
PHIP	1	0.00149616	0.652834	0.04476	Other
SH3BGRL2	0.72619	0.00341479	-0.84401	0.409173	Other
TTK	-0.374603	0.0497294	-0.318848	0.0646282	Other
KIAA0408	0.690625	0.00287683	-0.106957	0.537011	Other
CENPW	-0.619444	0.0112484	-0.515893	0.016298	Other
MAN1A1	0.333333	0.000512005	0.73357	0.0355647	Other
ROS1	-1	0.00442653	-0.13726	0.999174	Other
ASCC3	0.818182	0.0363889	0.0508734	0.793675	Other
MDN1	1	0.0133283	-0.188749	0.526996	Other
TBX18	0.2	0.0452555	-0.407879	0.883112	Other
MRAP2	-0.882353	0.0467301	-0.639364	0.144265	Other
SLC18B1	0.95	0.0347992	-0.558943	0.602459	Other
IFNGR1	0.609343	0.0204943	0.477916	0.0188711	Other
AIG1	0.869048	0.0179699	-0.120528	0.960502	Other
GRM1	0.927083	0.0394688	-0.154838	0.510402	Other
RAB32	0.1	0.00117978	-1.12065	8.99116e-06	Other
ADGB	-0.611111	0.00489121	0.122411	0.793675	Other
ZBTB2	-0.909091	0.0441713	0.470157	0.0431182	Other
OPRM1	0.955882	0.0176229	1.57331	0.0831713	Other
PNLDC1	0.465741	0.0330569	-1.03663	6.69051e-06	RNA_DOWN_and_WCG_UP
MAS1	0.386192	0.0373899	-0.388235	0.351278	Other
LOC106991323	-0.316029	0.0122913	-0.0185872	0.731017	Other
LOC106991303	-0.316029	0.0122913	-0.310989	0.730667	Other
PDE10A	0.285714	0.040305	0.134504	0.521389	Other
RPS6KA2	0.404762	0.00333264	-0.34174	0.925	Other
TTLL2	-0.344616	0.0346311	-0.0101109	0.731017	Other
SMOC2	-0.437014	0.00803039	-1.34176	0.186709	Other
WDR27	0.211129	0.045216	-0.16946	0.793675	Other
C8H6orf120	0.211129	0.045216	-0.694184	0.0464037	RNA_DOWN_and_WCG_UP
RPL8	0.664167	0.00633356	-0.515293	0.0890198	Other
LOC101113599	0.320139	0.0304955	-1.59849	1.9734e-05	RNA_DOWN_and_WCG_UP
EXOSC4	0.302385	0.016358	-1.37418	4.74739e-05	RNA_DOWN_and_WCG_UP
EPPK1	-0.359637	0.0497781	0.0802787	0.103676	Other
ZC3H3	0.158605	0.000576655	-0.967135	0.000723725	Other
LOC105615987	0.472222	0.0112646	-0.0706913	0.4279	Other
GPR20	0.346465	0.0485657	-0.0235868	0.558499	Other
COL22A1	0.50402	0.00633742	-0.48342	0.451833	Other
SLA	-0.333333	0.0448623	0.0244886	0.667109	Other
NDUFB9	0.8	0.0301236	-0.940515	1.71019e-05	RNA_DOWN_and_WCG_UP
TATDN1	0.8	0.0301236	0.520363	0.0141484	Other
TBC1D31	-0.75	0.0273542	0.783896	0.000826098	RNA_UP_and_WCG_DOWN
LOC101104671	-0.633333	0.0292207	-1.04333	0.351278	Other
RB1CC1	-0.454545	0.0441713	0.55873	0.00653866	RNA_UP_and_WCG_DOWN
RP1	0.701754	0.00435637	-0.019526	0.793675	Other
GGH	-0.75	0.0297272	-0.465722	0.176696	Other
TRIM55	-0.377273	0.0311956	-0.595327	0.278139	Other
ARFGEF1	0.5	0.0247447	0.287992	0.0998142	Other
KCNB2	0.724359	0.00240458	0.213137	0.516889	Other
ZFHX4	0.490196	0.0382974	0.229433	0.429208	Other
LOC101118537	0.534195	0.0380022	-0.0370925	0.793675	Other
ZC2HC1A	0.5	1.60701e-05	0.701646	2.27026e-05	Other
YWHAZ	0.575758	0.0492219	0.0590004	0.793675	Other
MATN2	0.395098	0.0324934	0.109689	0.357944	Other
SDC2	0.477273	0.0302726	-0.451375	0.504309	Other
KIAA1429	0.508621	0.0451252	0.0287472	0.793675	Other
ATP6V0D2	0.523551	0.0338372	-0.0565835	0.558499	Other
ZFAND1	0.507407	0.0247616	0.149358	0.417314	Other
SLC10A5	-0.37963	0.0160788	0.0495779	0.878783	Other
ENPP2	-0.62	0.00498369	-0.0566544	0.970779	Other
RGCC	0.25	0.00266312	-0.134987	0.78038	Other
ENOX1	-0.333333	0.0153332	0.141643	0.471055	Other
SIAH3	-0.721429	0.000877095	-0.335687	0.610508	Other
HTR2A	0.59	0.044645	-0.486388	0.442283	Other
PHF11	-0.372222	0.00206351	0.560676	0.000404341	RNA_UP_and_WCG_DOWN
LOC101116843	-0.5	0.000512005	-0.578592	0.00286951	Other
COG6	-0.564646	0.0398112	-0.0880529	0.727071	Other
SMAD9	0.909524	0.0467033	-0.982433	0.483988	Other
KL	0.444444	0.00115152	-0.173233	0.256666	Other
TEX26	0.530303	0.041715	-0.13189	0.769593	Other
LOC101112071	0.928241	0.0404157	0.612837	0.000147989	Other
SLC7A1	0.292335	0.041335	0.386294	0.337962	Other
CDX2	0.232143	0.000674108	-0.309464	0.998243	Other
LOC101113604	-0.666667	0.000549541	0.0183216	0.608443	Other
NUP58	0.605556	0.0189353	-0.470287	0.510402	Other
SGCG	-0.564103	0.0319118	-0.00300908	0.793675	Other
LOC101119317	0.923077	0.0247447	0.562999	0.00103349	Other
ATP12A	0.782051	0.0314932	-0.144254	0.823018	Other
KLF5	0.75	0.0163773	0.101967	0.371604	Other
TBC1D4	0.214603	0.000120409	-0.352822	0.84618	Other
MYCBP2	0.659091	0.0160111	0.462459	0.223423	Other
EDNRB	0.502703	0.00448065	0.171935	0.170707	Other
SLITRK1	0.666667	0.0142159	0.399222	0.455103	Other
SOX21	0.196731	0.00943378	0.436514	0.541818	Other
LOC105612090	0.196731	0.00943378	1.17736	0.175885	Other
CLYBL	-0.876543	0.0310213	-0.907263	0.138521	Other
SLC10A2	-0.806557	0.0173768	-0.896377	0.275953	Other
EFNB2	0.335	0.00846974	-0.00316728	0.793675	Other
MYO16	0.54	0.0163759	-0.102238	0.443224	Other
MCF2L	-0.46	0.0347992	0.898741	0.265576	Other
AKAP1	-0.435714	0.0320135	-0.803339	0.000470747	Other
SUPT4H1	-0.5	0.00800994	-1.02298	0.355386	Other
TUBD1	0.25	0.000874087	-0.664889	0.00858372	RNA_DOWN_and_WCG_UP
RPS6KB1	0.25	0.000874087	0.0106585	0.877215	Other
DHRS11	0.496806	0.0147274	-1.43672	0.00319176	RNA_DOWN_and_WCG_UP
MRM1	0.868829	0.0119479	-1.01451	0.101373	Other
LOC101114790	0.766667	0.0330966	0.0902559	0.793675	Other
MYO1D	-0.309524	0.0420139	-0.399952	0.622543	Other
TEFM	-0.842105	0.0127441	-0.64676	0.0926974	Other
LOC101118202	-0.58751	0.0294077	-0.047313	0.911978	Other
NOS2	-0.651515	0.0270165	-0.723317	0.161371	Other
SEBOX	0.499792	0.0019587	-0.54777	0.322318	Other
SLC6A4	0.166667	0.00231124	-0.500552	0.611022	Other
NXN	-0.622549	0.0134891	-0.889065	0.00846774	Other
C11H17orf97	0.367438	0.0387764	-1.03573	0.45629	Other
CRK	0.25	2.66795e-06	-0.0942115	0.793675	Other
SCARF1	0.667837	0.0147912	-0.044029	0.558499	Other
RILP	0.587719	0.0186881	0.0801446	0.809605	Other
WDR81	0.505435	0.0194764	-0.0784799	0.793675	Other
CLUH	-0.580128	0.0319118	-0.0452482	0.673453	Other
TRPV3	0.486275	0.0348821	-0.0123133	0.731017	Other
MYBBP1A	0.348028	0.00853015	-0.371718	0.610508	Other
RABEP1	-0.814815	0.0167056	0.451312	0.0365157	Other
SCIMP	-0.528896	0.00589199	1.40152	0.726288	Other
ASGR2	0.459028	0.0400562	-1.23952	0.00215686	RNA_DOWN_and_WCG_UP
GABARAP	0.206838	0.0275551	-1.38373	2.336e-05	RNA_DOWN_and_WCG_UP
LOC105607823	-0.336499	0.0259734	0.106572	0.103676	Other
EIF4A1	0.527778	0.0294595	-0.0131872	0.957786	Other
SOX15	-0.617647	0.0437161	-0.13697	0.848873	Other
TMEM88	0.537121	0.0049803	-0.414989	0.793675	Other
AURKB	0.753623	0.0315398	-0.34266	0.4279	Other
MFSD6L	-0.506061	0.0255027	-0.743099	0.553482	Other
NTN1	0.625	0.040424	0.605549	0.269883	Other
DHRS7C	0.465668	0.0197932	-1.52505	0.000291059	RNA_DOWN_and_WCG_UP
ZNF18	0.5	1.99858e-07	-0.367471	0.118862	Other
LOC101114791	-0.264313	0.0229747	0.400632	0.26876	Other
ELAC2	-0.791667	0.0176895	-0.00943437	0.90593	Other
LOC101105425	0.638889	0.0351842	1.13222	0.271153	Other
ZNF624	0.628571	0.000626901	-0.315999	0.65736	Other
TRPV2	-0.779412	0.0276495	-0.00822051	0.731017	Other
ALDH3A1	0.340464	0.0348391	-0.113085	0.389104	Other
LOC101109027	0.95	0.0347992	0.421231	0.563143	Other
B9D1	0.483025	0.0289394	-0.735282	0.558499	Other
SMCR8	-0.821429	0.0247957	-0.0655921	0.922856	Other
TOP3A	-0.821429	0.0247957	-0.759014	0.0071586	Other
USP22	-0.941176	0.00800994	0.545334	0.398015	Other
TOB1	0.149048	0.000528568	-0.536081	0.410656	Other
B4GALNT2	0.608696	0.00869219	-0.120396	0.465866	Other
HOXB6	0.818182	0.0363889	-0.619478	0.904031	Other
SKAP1	-1	0.0133283	0.110259	0.857427	Other
CACNB1	0.695741	0.0435965	-0.566989	0.0540522	Other
GSDMB	-0.345442	0.00115175	-0.421383	0.405702	Other
KRT28	0.50463	0.0392711	0.176573	0.771777	Other
LOC106991399	0.5375	0.0485404	-0.421049	0.664395	Other
LOC101117946	0.453704	0.00603393	-0.0876736	0.649088	Other
KRT17	-0.32197	0.0419712	-0.404823	0.893086	Other
JUP	-0.766667	0.0413058	-0.919644	0.206222	Other
DHX58	0.325095	0.02125	-1.35317	0.000341428	RNA_DOWN_and_WCG_UP
STAT3	-0.634615	0.0192659	0.541659	0.0102834	RNA_UP_and_WCG_DOWN
VPS25	-0.821429	0.0247957	-0.805677	0.557255	Other
PTGES3L	0.821429	0.0247957	0.175893	0.373073	Other
RUNDC1	0.821429	0.0247957	0.0800815	0.942555	Other
UBTF	0.362879	0.00768713	0.118737	0.816829	Other
LOC105612015	-0.40873	0.0128982	0.131446	0.169523	Other
ITGA2B	-0.396605	0.0199841	-1.23565	2.01795e-05	Other
MEIOC	0.136482	0.0264886	0.723382	0.000497054	Other
HEXIM1	0.333333	0.0312532	0.132614	0.518996	Other
WNT3	0.594895	0.00713616	0.937238	0.0228931	Other
NSF	-1	0.00149616	-0.721491	0.000341428	Other
LOC106991433	0.477273	0.0259601	-0.208504	0.860083	Other
CDC27	0.541667	0.0413894	0.416661	0.0112022	Other
LOC105616394	-0.5	0.0224593	0.472143	0.0640253	Other
CYB561	0.460667	0.0227867	0.415012	0.598262	Other
ACE	0.79386	0.0255435	0.851571	0.933094	Other
STRADA	-0.411204	0.0360991	-1.03349	0.000519278	Other
GH	-0.888889	0.0224789	-0.164591	0.998054	Other
PRR29	0.444767	0.00533968	-0.857859	0.568132	Other
HEXDC	0.4	0.0318827	-0.900305	0.297431	Other
OGFOD3	0.4	0.0318827	-1.47798	0.00148289	RNA_DOWN_and_WCG_UP
GPS1	0.5	0.0247447	-1.0231	0.00401856	RNA_DOWN_and_WCG_UP
RFNG	0.5	0.0247447	-1.32188	0.00273276	RNA_DOWN_and_WCG_UP
DCXR	0.51087	0.0436983	0.027891	0.97848	Other
LOC105606262	0.5	0.0186029	-0.285711	0.230326	Other
ASPSCR1	0.388355	0.0105211	-0.649097	0.0287875	RNA_DOWN_and_WCG_UP
PCYT2	-0.938596	0.0254604	-0.872882	0.987676	Other
SLC25A10	0.336571	0.0152332	-0.805518	0.271153	Other
BAHCC1	0.334524	0.0301279	-0.0330696	0.664395	Other
AATK	-0.288931	0.0485439	-0.00616977	0.731017	Other
CHMP6	-0.641026	0.0496911	-1.20026	0.00324184	Other
NPTX1	0.214043	8.89761e-05	-1.24219	0.656749	Other
RNF213	0.7125	0.0318535	-0.631387	0.00087269	RNA_DOWN_and_WCG_UP
ENGASE	0.916667	0.0468084	0.00762006	0.987676	Other
MXRA7	0.625	0.0107995	0.0305868	0.39694	Other
SMIM6	-0.286111	0.0316371	-0.403448	0.679795	Other
TSEN54	0.260417	0.0085838	-0.993072	0.513073	Other
OTOP3	0.554252	0.0441837	-0.680079	0.338506	Other
OTOP2	0.602941	0.0253499	-0.00364177	0.793675	Other
TMEM104	0.220656	0.0159578	-0.816887	0.966296	Other
NAT9	0.220656	0.0159578	-1.16999	0.557216	Other
SLC9A3R1	0.282738	0.0198072	-1.23689	0.00202409	RNA_DOWN_and_WCG_UP
LOC101115808	-0.620192	0.0190767	0.775821	0.664395	Other
AXIN2	0.206303	0.00811514	-0.126005	0.793675	Other
ADORA1	0.422101	0.011501	-0.0398711	0.610508	Other
OPTC	-0.305761	0.0410346	0.629366	0.151845	Other
KISS1	-0.338889	0.0263927	-0.665613	0.188378	Other
CNTN2	0.480723	0.0081354	-0.549656	0.164296	Other
SLC26A9	0.393126	0.0458873	-0.873444	0.290103	Other
IL10	-0.833333	0.0048854	-0.185196	0.750126	Other
IL24	0.434524	0.0418072	0.469682	0.602934	Other
DISP1	0.688889	0.0393275	-0.269004	0.628079	Other
SRP9	0.570513	0.0164104	-0.393595	0.0592001	Other
ADCK3	-0.266	0.0290015	-0.688411	0.0454909	Other
CDC42BPA	-0.583333	0.0376451	0.248289	0.216111	Other
C12H1orf100	0.441071	0.00544836	-0.0529203	0.610508	Other
F5	0.916667	0.0330063	0.187247	0.343004	Other
SELL	0.752778	0.0355164	-0.148702	0.4279	Other
SCYL3	0.607143	0.0327487	-0.142704	0.860407	Other
MROH9	-1	0.0233422	-0.917677	0.50739	Other
LOC101112585	0.292237	0.043108	0.962091	0.376891	Other
ANGPTL7	-0.5	0.0140193	0.421356	0.93029	Other
MASP2	0.8125	0.0298736	-0.149009	0.793675	Other
CASZ1	0.766667	0.0157253	2.28345	0.493959	Other
PEX14	0.940625	0.0213526	-1.33275	0.0257143	RNA_DOWN_and_WCG_UP
CORT	-0.874008	0.00281555	-0.736123	0.805767	Other
CLSTN1	-0.436355	0.0372209	0.0570898	0.932919	Other
THAP3	-0.325269	0.00163603	0.712086	0.208832	Other
LOC101116416	0.243056	0.022031	-0.301594	0.60248	Other
NOL9	0.243056	0.022031	-0.253378	0.793675	Other
PLCH2	0.368033	0.00838754	-0.0159241	0.793675	Other
CFAP74	-0.910714	0.000253039	-0.0224946	0.731017	Other
NADK	0.448737	0.00472317	0.161585	0.727071	Other
MMP23B	-0.248152	0.0160863	-1.29091	0.124926	Other
SSU72	-0.574074	0.0228737	-0.155241	0.558499	Other
TMEM240	0.285051	0.00596207	-0.00158451	0.793675	Other
DVL1	0.311594	0.0100869	-0.206732	0.5851	Other
RNF223	0.666667	0.00490973	-0.0729539	0.664395	Other
DNAJC16	-0.65	0.0236516	0.348409	0.0540173	Other
CASP9	-0.65	0.0236516	-0.74829	0.780982	Other
FHAD1	0.5	0.00442653	0.864468	0.238349	Other
LOC101114039	0.783333	0.0298277	-0.00932354	0.731017	Other
CACYBP	0.302778	0.0139218	0.0601791	0.747472	Other
MRPS14	-0.5	0.0140193	-0.455993	0.164296	Other
TNR	0.463194	0.0392017	0.000812233	0.899321	Other
LOC101117093	-0.666667	0.0152527	0.456351	0.6669	Other
LOC105608233	-0.233333	0.021842	-0.00695886	0.793675	Other
SOAT1	-0.658333	0.0177165	0.177849	0.125914	Other
KIAA1614	-0.421229	0.0225662	-0.251361	0.4279	Other
RGS8	0.380575	0.0359749	-0.162022	0.888812	Other
DHX9	-0.416111	0.049727	-0.151784	0.838353	Other
SMG7	0.333333	0.00223662	0.319956	0.0592001	Other
NCF2	0.554667	0.0491048	-0.0999795	0.351278	Other
PRG4	-1	0.0412268	-0.114614	1	Other
PTGS2	0.72619	0.025109	0.0919958	0.793675	Other
KCNK2	0.916667	0.0068507	0.196574	0.686769	Other
PROX1	0.37963	0.00433814	-0.0270776	0.714795	Other
ANGEL2	0.598039	0.0469447	0.335883	0.188219	Other
RD3	0.460318	0.0318674	-0.170859	0.671332	Other
NEK7	-0.333333	0.00766076	0.205781	0.0966656	Other
TNNI1	-0.271439	0.0310378	-0.0581071	0.558499	Other
PFKFB3	-0.119702	0.0481958	-0.00727437	0.731017	Other
SFMBT2	0.5	0.00442653	-0.124442	0.727503	Other
KIN	0.404902	0.039298	0.592066	0.000762079	Other
ATP5C1	0.404902	0.039298	-1.21828	6.75624e-06	RNA_DOWN_and_WCG_UP
ECHDC3	0.443856	0.0075404	-0.473126	0.963264	Other
LOC106991518	0.520833	0.0411905	-0.0602375	0.510402	Other
SPAG6	0.232189	0.00675017	-0.563984	0.0663554	Other
EPC1	0.65	0.0297914	0.488728	0.0214011	Other
DZANK1	-1	0.00054964	-1.38787	0.0860106	Other
POLR3F	-1	0.00054964	-1.13019	0.333081	Other
FOXA2	1	0.0133283	0.493944	0.406852	Other
NXT1	0.75	0.0202406	-0.644067	0.00733123	RNA_DOWN_and_WCG_UP
NAPB	0.43287	0.010829	0.0465139	0.482156	Other
NET1	-0.491667	0.0466787	0.04263	1	Other
KLF6	0.769697	0.046862	-0.0792728	0.825081	Other
AVP	-0.416667	0.033496	-0.0307435	0.610508	Other
NOP56	-0.5	0.00350048	0.365587	0.261399	Other
SIRPA	0.909091	0.0441713	-0.196875	0.683047	Other
LOC105616788	-0.875	0.0400779	-0.430962	0.184289	Other
DNAJC5	-0.9	0.00613195	-0.506167	0.260998	Other
TPD52L2	0.527857	0.0128825	-0.0367349	0.838531	Other
ABHD16B	0.460784	0.0373579	-0.669805	0.164479	Other
ZBTB46	-0.333333	0.0218779	-0.0507217	0.571612	Other
GMEB2	-1	0.00149616	-0.789489	0.351278	Other
PTK6	0.309259	0.0352248	-0.249096	0.664395	Other
YTHDF1	0.392381	0.00760297	-0.357602	0.0371557	Other
GID8	-0.5	0.0330063	-0.0368166	0.892678	Other
SLCO4A1	-0.347529	0.0218144	-0.107798	0.4279	Other
CDH4	-0.278159	0.049057	0.0442703	0.996781	Other
EDN3	0.880952	0.044228	-1.61177	0.189988	Other
LOC101115640	0.433016	0.0353754	-0.646264	0.465866	Other
NPEPL1	0.287549	0.00863871	0.0134724	0.610508	Other
ANKRD60	0.798148	0.0293674	-0.0947776	0.581316	Other
C13H20orf85	-0.845238	0.0153656	0.15931	0.860322	Other
PCK1	0.538462	0.039034	-0.110003	0.558499	Other
REM1	0.792271	0.0180206	0.171002	0.509019	Other
MYLK2	0.506878	0.0354011	-0.107062	0.4279	Other
LOC106991529	0.5	0.0247447	-0.0212454	0.664395	Other
KIF3B	-0.429082	0.0208557	0.552279	0.0186325	RNA_UP_and_WCG_DOWN
LOC101116248	-0.725	0.0489569	-0.00364177	0.793675	Other
DYNLRB1	-0.371981	0.0261745	-1.48746	7.9696e-06	Other
PIGU	-0.684211	0.0242278	-0.813853	0.00286522	Other
AAR2	0.407037	0.0471138	-0.344317	0.223515	Other
SRC	0.385303	0.00456693	-1.21046	0.484664	Other
PPP1R16B	1	0.00162828	-0.0239972	0.948161	Other
LPIN3	0.175	0.0306125	0.00518645	0.84875	Other
HNF4A	-0.296327	0.0187457	-0.249048	0.291956	Other
LOC443096	-0.395833	0.0427677	-0.0910732	0.882988	Other
LOC101113259	0.611667	0.013062	0.213098	0.78228	Other
LOC101113780	0.412377	0.0254045	0.340116	0.793675	Other
CD40	-1	0.0412268	-0.316255	0.602054	Other
OCSTAMP	0.416667	0.0436693	0.0372618	0.793675	Other
SLC13A3	0.349306	0.049166	-0.285581	0.256666	Other
ZNFX1	0.479487	0.0386202	0.363148	0.316696	Other
SLC9A8	0.95	0.0347992	-1.35285	0.102548	Other
FAM65C	-0.289962	0.0251991	0.303271	0.640192	Other
TSHZ2	0.477734	0.0342855	-0.149274	0.731017	Other
PFDN4	1	0.00256883	0.678835	0.00957565	Other
CLEC3A	0.802083	0.0359195	-0.0125876	0.987676	Other
HSD17B2	0.818966	0.0134792	-1.269	2.60418e-05	RNA_DOWN_and_WCG_UP
ZDHHC7	0.359615	0.0236344	-0.315849	0.317379	Other
GINS2	0.38966	0.0194102	-1.01433	0.00481179	RNA_DOWN_and_WCG_UP
FOXC2	0.0666667	0.0127314	0.427297	0.467415	Other
FOXL1	0.358845	0.0269871	-0.0438752	0.558499	Other
C14H16orf95	0.462937	0.0185089	0.805024	0.290123	Other
JPH3	0.336562	0.0379514	-0.0235081	0.79896	Other
BANP	-0.5	0.00165808	0.376786	0.0943179	Other
LOC105602054	-0.291667	0.0162924	-0.166476	0.945727	Other
RPL13	0.205794	0.00532426	-0.635023	0.000665541	RNA_DOWN_and_WCG_UP
CPNE7	-0.430808	0.0249396	-1.07348	0.285893	Other
VPS9D1	-0.335119	0.0409913	-0.661736	0.429208	Other
DBNDD1	0.482083	0.0322862	-1.53527	0.367729	Other
GAS8	0.482083	0.0322862	-0.0634135	1	Other
SHCBP1	0.7	0.0233541	-0.180386	0.249124	Other
VPS35	0.785714	0.0251809	0.237534	0.431298	Other
ORC6	0.785714	0.0251809	0.0244717	0.825081	Other
SIAH1	-0.359127	0.0104728	-0.245261	0.324653	Other
ZNF423	0.577381	0.0399322	1.09493	0.00166277	Other
PAPD5	0.25	0.0251815	0.512443	0.0464583	Other
RBL2	0.493485	0.020041	-0.377427	0.300966	Other
MMP2	0.904762	0.00877463	-0.00648546	0.731017	Other
CPNE2	-0.305556	0.000235887	0.754485	0.0214967	RNA_UP_and_WCG_DOWN
CMTM1	0.635235	0.032184	-0.0415558	0.918439	Other
FAM96B	-0.427698	0.0161308	-0.799371	0.00734062	Other
HSF4	0.525515	0.0164887	-0.501362	0.261775	Other
ZDHHC1	-0.923077	0.0247447	-1.15064	0.329582	Other
HSD11B2	-0.923077	0.0247447	-0.537975	0.714285	Other
FAM65A	0.719298	0.00391486	-0.667175	0.168124	Other
RANBP10	-0.503619	0.0441836	0.382076	0.453868	Other
TSNAXIP1	-0.503619	0.0441836	-0.153641	0.793675	Other
ESRP2	0.309293	0.0483076	-0.452917	0.156061	Other
TANGO6	-0.752381	0.0385828	-0.497994	0.135048	Other
DHX38	0.673913	0.0137751	0.234734	0.127195	Other
TXNL4B	0.673913	0.0137751	-0.669344	0.00519537	RNA_DOWN_and_WCG_UP
TAT	-0.55	0.0199993	-0.953048	0.259792	Other
LOC101114971	-0.55	0.0199993	-0.11191	0.772679	Other
LOC105606385	-0.878788	0.0075828	0.0883105	0.601518	Other
LOC106990158	-0.506944	0.0369818	0.021975	0.956949	Other
DPY19L3	-0.777778	0.00787381	-0.243422	0.483046	Other
PDCD5	0.961538	0.0145968	-0.157503	0.558499	Other
LRP3	0.666667	0.0462796	-0.236952	0.348875	Other
SLC7A10	-0.449176	0.00441503	-0.422176	0.646272	Other
LSM14A	0.5	0.0441713	-0.122583	0.683322	Other
LOC105607569	0.535441	0.0236562	0.532465	0.479834	Other
LSR	0.561404	0.0366133	0.0473917	0.86875	Other
SBSN	-1	0.0133283	0.398583	0.771777	Other
LOC101122717	0.201023	0.0460891	1.07658	0.0450652	Other
ZNF260	-0.333333	0.0380626	0.745191	0.343004	Other
LOC106991537	-1	0.0412268	-0.0526146	0.4279	Other
LOC101109901	-0.65625	0.0430287	-0.436927	0.858538	Other
DPF1	-0.405556	0.0276861	-0.424325	0.546353	Other
PSMD8	0.271429	0.0374804	-1.18326	0.00158619	RNA_DOWN_and_WCG_UP
SPRED3	0.340642	0.0472924	0.468938	0.125567	Other
LGALS4	-0.5	0.0247447	0.39467	0.431855	Other
ACP7	0.597222	0.018236	-0.368564	0.317379	Other
LOC101116422	-0.959877	0.00273081	-0.506114	0.114402	Other
GMFG	0.383548	0.0237173	0.0680785	1	Other
RPS16	0.218774	0.0425485	-0.601721	0.00157766	RNA_DOWN_and_WCG_UP
IL-15L	0.218774	0.0425485	-0.07882	0.510402	Other
FCGBP	1	0.0233422	-0.0293535	0.531785	Other
TTC9B	-0.303195	0.030802	-1.61522	0.000443715	Other
SPTBN4	0.452778	0.0367609	-0.0994357	0.793675	Other
BLVRB	0.452778	0.0367609	0.258357	0.894941	Other
CYP2A6	-0.4	0.0469674	-0.0267028	0.610508	Other
LOC101122718	0.236002	0.0253257	-0.0184307	0.664395	Other
ATP5SL	-0.344697	0.0209703	-0.154038	0.793675	Other
LOC101122545	0.486628	0.0254937	-0.0998086	0.830042	Other
CXCL17	0.8125	0.0401469	-0.162999	0.486259	Other
BSP1	0.464149	0.00519349	-0.652693	0.170152	Other
LOC101108679	-0.484722	0.00394236	-0.325443	0.803482	Other
ZNF404	0.393557	0.0445085	-1.56119	0.0203008	RNA_DOWN_and_WCG_UP
ZNF45	-0.2375	0.0394158	-0.924473	0.027732	Other
CEACAM16	0.769231	0.0486412	-0.970862	0.0795712	Other
LOC105608463	-0.551282	0.00841856	-0.0353919	0.731017	Other
CKM	-0.48344	0.0192024	-1.68174	0.0913839	Other
SYMPK	-0.333333	0.0207003	-0.17537	0.902289	Other
FKRP	0.209064	0.00693669	0.442641	0.976849	Other
STRN4	0.209064	0.00693669	-0.299727	0.473114	Other
NAPA	-0.293403	0.0445901	-0.986048	0.355143	Other
LOC105608442	0.333333	0.0368884	-0.721216	0.285893	Other
GLTSCR1	-0.36553	0.0329698	0.197131	0.30693	Other
CYTH2	-1	0.000874087	-1.96838	1.13495e-05	Other
IZUMO1	0.561728	0.0304623	-0.0581071	0.664395	Other
BAX	-0.427296	0.0406134	-0.102355	0.86875	Other
FTL	-0.5	0.00766076	-0.238297	0.264635	Other
TULP2	-0.5	0.00766076	-0.113671	0.351278	Other
SLC6A16	-0.8	0.0301236	0.282533	0.692521	Other
ALDH16A1	0.345785	0.0373478	-0.0125534	0.597298	Other
PIH1D1	0.345785	0.0373478	-1.49434	2.60418e-05	RNA_DOWN_and_WCG_UP
FCGRT	0.5125	0.0485951	-1.52977	0.932919	Other
PRMT1	0.333333	0.0233422	0.406671	0.126847	Other
FUZ	0.405219	0.0315516	-0.259944	0.79809	Other
SHANK1	0.324433	0.020636	-0.168555	0.731017	Other
KLK10	0.428571	0.0425769	-1.2936	0.0295188	RNA_DOWN_and_WCG_UP
ZNF175	-1	0.0133283	0.297068	0.575003	Other
LOC101102085	-0.271019	0.0381622	0.0269967	0.103676	Other
ZNF432	-0.5	0.0106785	0.126578	0.793675	Other
LOC101104336	0.499206	0.0207239	-0.398428	0.78907	Other
LOC106990606	0.520062	0.00865135	-0.00695886	0.793675	Other
LOC106991540	-0.333333	0.00321973	0.110313	0.195874	Other
ZNF331	1	0.00766076	-0.0283092	0.633302	Other
LOC101112084	0.251984	0.0238979	-0.214828	0.855047	Other
NLRP12	0.313244	0.0300002	-0.111765	0.731017	Other
ZNF784	0.517094	0.0479499	-0.0480215	0.4279	Other
TMEM238	-0.218966	0.0384924	-0.145905	0.558499	Other
PTPRH	0.477564	0.0354033	-0.338742	0.508022	Other
LOC101106542	0.321927	0.00225544	-0.0116844	0.731017	Other
PRPF31	-0.722222	0.0435001	-1.564	0.0303197	Other
TFPT	-0.722222	0.0435001	-0.955114	0.646985	Other
LOC101103499	-1	0.00256883	-0.109416	0.610508	Other
NLRP5	-0.254276	0.0268883	0.679653	0.0317851	RNA_UP_and_WCG_DOWN
ZNF583	0.380108	0.0120419	-0.446217	0.103676	Other
LOC105602103	-0.592105	0.02103	-0.0185872	0.731017	Other
LOC101105018	-0.335042	0.0185109	-1.38443	0.181982	Other
LOC101113786	-0.458333	0.0410872	-0.869884	0.65736	Other
LOC101110168	-0.4	0.0319787	0.249893	0.597165	Other
LOC101117613	-0.473773	0.017557	-0.393441	0.793675	Other
LOC101117358	-0.473773	0.017557	-0.510798	0.819449	Other
ZNF329	-0.601667	0.00115777	-0.625081	0.907926	Other
RNF225	-0.282046	0.0498606	-0.0138843	0.731017	Other
TRIM28	-0.666667	0.000787864	-0.136211	0.777985	Other
CHMP2A	0.538043	0.0362783	-0.765203	0.01107	RNA_DOWN_and_WCG_UP
LOC101121964	-0.299769	0.0183736	-0.0247857	0.639044	Other
PDGFD	0.6875	0.0242243	-0.570451	0.687041	Other
LOC105601931	-0.333333	0.0368884	-0.0154537	0.793675	Other
YAP1	0.488506	0.0108241	0.799161	0.000291059	Other
LOC101121879	-0.568687	0.0179258	0.115193	0.661136	Other
MAML2	0.280704	0.000423722	-0.0817881	0.776183	Other
FUT4	0.294852	0.0231374	0.0179794	0.793675	Other
C15H11orf53	0.551515	0.0386363	0.202126	0.655184	Other
CRYAB	0.541667	0.00299547	0.046169	0.878783	Other
HSPB2	0.664667	0.00139438	-1.41564	0.0794858	Other
C15H11orf52	0.664667	0.00139438	-0.636433	0.369108	Other
CEP164	0.403125	0.0308349	0.0262591	0.806714	Other
TMPRSS13	0.402381	0.0222827	-0.0924156	0.465866	Other
DDX6	0.0833333	0.00703823	-0.68	0.479465	Other
CXCR5	-1	0.00149616	-0.720711	0.687985	Other
HINFP	-0.733333	0.0489569	-1.21021	0.000141841	Other
MFRP	0.424035	0.0166551	0.0734215	0.692521	Other
OAF	-0.516667	0.0330519	-0.310644	0.514297	Other
SORL1	0.411589	0.047424	0.246339	0.134121	Other
KCNC1	-0.521795	0.0447273	-0.590416	0.793675	Other
PIK3C2A	0.833333	0.0270355	0.505572	0.0236575	Other
LOC101117532	-0.607843	0.0103456	-0.0154537	0.731017	Other
RASSF10	0.397436	0.0141173	-0.182483	0.793675	Other
LOC101104525	-0.333333	0.00764459	-0.00885092	0.793675	Other
LOC101105525	-1	0.0233422	-0.0906252	0.60077	Other
OVCH2	-0.983333	0.0347992	0.312105	0.692521	Other
RRP8	-0.284639	0.00986943	-0.00500981	0.992536	Other
LOC101119417	-1	0.00442653	-0.357359	0.928132	Other
LOC101112672	-0.892778	0.0349532	-0.443125	0.80255	Other
LOC101121627	-1	0.0133283	-0.0318295	0.731017	Other
LOC101102334	0.476852	0.0342309	-0.0104257	0.793675	Other
LOC101121199	-0.82	0.012956	-0.719602	0.79852	Other
STARD10	0.565556	0.0414271	-0.198053	0.981659	Other
FCHSD2	0.58	0.0452947	0.2012	0.460464	Other
P2RY2	0.694444	0.04502	-0.0687275	0.4279	Other
RNF169	0.402778	0.0490348	-0.471064	0.0173645	Other
GDPD5	-0.202675	0.0392913	0.374173	0.155394	Other
UVRAG	0.833333	0.0270355	0.158458	0.193442	Other
LOC105602422	0.333333	0.0171182	-0.553641	0.928708	Other
KIAA1549L	0.541304	0.0367654	0.0158116	0.776183	Other
EHF	0.505839	0.0173382	1.30185	0.127195	Other
SLC1A2	0.697368	0.0013309	-0.306884	0.230326	Other
ACCSL	-0.731481	0.0358815	0.118443	0.627289	Other
LOC101111903	0.626087	0.00679735	-0.00221783	0.793675	Other
F2	0.420455	0.0399571	-0.11861	0.866418	Other
LOC101121800	0.794444	0.0156626	-0.14588	0.793675	Other
LOC101120776	-0.381349	0.0145441	0.415571	0.793675	Other
LOC101122551	-0.833333	0.0381825	0.161047	0.0104969	Other
LOC101119160	-0.428571	0.044869	-0.00300908	0.793675	Other
LOC101105274	0.434655	0.0217843	-0.0484815	0.610508	Other
RTN4RL2	0.53787	0.00877121	-0.0126276	0.664395	Other
TIMM10	-0.332407	0.00697542	-1.75348	0.000185432	Other
C15H11orf31	0.535714	0.000916923	-0.141959	0.229562	Other
LOC101108949	0.765152	0.0337082	-0.867245	0.731017	Other
DTX4	0.54401	0.037527	-0.13534	0.4279	Other
MS4A7	0.338154	0.0327436	0.0276148	0.894941	Other
MS4A13	0.507246	0.0366225	-0.0196824	0.793675	Other
B3GAT1	-0.284979	0.0301314	-0.140815	0.731017	Other
LOC105602432	0.453472	0.0222105	-0.461661	0.93383	Other
DOCK2	0.296667	0.0483814	-0.0228743	0.940227	Other
LCP2	0.63125	0.00819235	-0.414621	0.687985	Other
RPL26L1	-0.504902	0.0197616	0.451116	0.013495	Other
CPEB4	0.447846	0.0202526	0.965379	0.000162748	Other
UTP15	0.276122	0.0179917	-0.186863	0.749204	Other
TMEM174	0.540123	0.0398392	-0.206069	0.753389	Other
TMEM171	-0.501793	0.00755308	0.37323	0.230286	Other
SLC30A5	0.335227	0.04003	-0.359351	0.930965	Other
ADAMTS6	-0.425926	0.00641516	-0.120055	0.925875	Other
ERCC8	0.375	0.000104212	-1.06151	0.100705	Other
NDUFAF2	0.375	0.000104212	0.564745	0.0529763	Other
LOC101117107	0.430702	0.0490084	-0.0816693	0.510402	Other
LOC101113531	-1	0.0233422	1.34989	0.956949	Other
ARL15	-0.610823	0.0164875	0.897857	0.00894787	RNA_UP_and_WCG_DOWN
PAIP1	0.833333	0.0270355	-0.234281	0.042254	Other
FBXO4	-1	0.0412268	0.625255	0.00640443	RNA_UP_and_WCG_DOWN
C16H5orf42	-0.372222	0.0415414	0.15425	0.529471	Other
NIPBL	0.5	0.0247447	0.639807	0.010959	Other
SKP2	0.394444	0.0252671	0.920228	0.0416922	Other
LMBRD2	0.394444	0.0252671	0.46982	0.0357127	Other
LOC101110177	-0.707407	0.00725228	-0.0344634	0.793675	Other
NPR3	0.161124	0.0397114	-0.00522229	0.793675	Other
CDH6	0.25	6.15109e-05	-1.41597	0.630349	Other
BASP1	0.266138	0.000271973	-0.442817	0.327576	Other
AHRR	0.43873	0.0113617	-0.0838782	0.981149	Other
EXOC3	-0.5	0.00442653	-1.22941	0.00627053	Other
MRPL36	0.231429	0.0357233	-1.95612	3.38682e-05	RNA_DOWN_and_WCG_UP
NDUFS6	0.231429	0.0357233	-0.0269078	0.702364	Other
KLHL2	-0.25641	0.0418314	-0.995094	0.472522	Other
FBXW7	0.379902	0.0310478	0.446612	0.506832	Other
LOC106991681	0.464583	0.0480644	-0.00474831	0.793675	Other
SMAD1	0.464583	0.0480644	1.01017	0.00324184	Other
CLGN	1	0.0133283	-0.344412	0.250656	Other
RAB33B	0.968254	0.00822358	0.286155	0.890429	Other
MGARP	-0.933333	0.0220386	-1.04209	0.944033	Other
PGRMC2	-0.276961	0.0433055	-0.443244	0.694105	Other
HSPA4L	0.485566	0.0423296	0.535818	0.00016673	Other
FGF2	0.45098	0.023029	-0.364608	0.807057	Other
RXFP1	0.654762	0.0276319	-0.100127	0.510402	Other
LRCOL1	-0.44616	0.0375461	-0.00364177	0.793675	Other
SFSWAP	0.205762	0.0192012	0.329295	0.304236	Other
ADGRD1	-0.666667	0.0104083	0.0322377	0.767859	Other
TMEM132B	0.18179	0.00340839	-1.02817	0.797631	Other
TCTN2	0.458333	0.010653	-0.0768484	0.664395	Other
B3GNT4	-0.958333	0.0194366	-1.0355	0.00131601	Other
HPD	0.338384	0.0464357	-1.99081	0.0249887	RNA_DOWN_and_WCG_UP
ORAI1	0.381111	0.00685145	-0.924633	0.0416009	RNA_DOWN_and_WCG_UP
KDM2B	0.381111	0.00685145	-0.531562	0.150569	Other
HVCN1	-0.921053	0.0176201	-1.64217	0.000414629	Other
CCDC63	0.569444	0.0333232	-0.826878	0.225445	Other
PRKAB1	0.892857	0.0467033	-0.603821	0.0954138	Other
WSB2	-0.5625	0.0176622	-0.7666	0.000851778	Other
RFC5	-1	0.0133283	-1.03452	0.00135429	Other
HRK	0.583333	0.0263705	0.592535	0.748578	Other
MED13L	0.785714	0.0382144	0.258687	0.188451	Other
RBM19	-0.482143	0.024081	-0.418861	0.732166	Other
SDS	-0.606884	0.0141342	-1.28543	4.81678e-05	Other
SLC8B1	0.391667	0.0178097	-0.715845	0.012757	RNA_DOWN_and_WCG_UP
OAS2	0.486098	0.0199535	-0.258124	0.793675	Other
TRAFD1	-0.666667	0.0224789	-0.100095	0.811464	Other
LOC105606632	0.523667	0.0168154	0.0251307	0.625578	Other
PXN	0.523667	0.0168154	0.720231	0.464481	Other
LOC101117965	0.97619	0.0109906	-0.916262	9.78254e-05	RNA_DOWN_and_WCG_UP
DYNLL1	0.407711	0.0243765	-1.33998	2.87402e-05	RNA_DOWN_and_WCG_UP
RNF10	0.201042	8.05954e-05	0.494648	0.00197668	Other
ACADS	0.563218	0.016752	-1.4646	0.205067	Other
OASL	0.868421	0.0465149	-0.0344634	0.558499	Other
DAO	-0.583333	0.0225206	-0.00364177	0.793675	Other
TMEM119	-0.496617	0.035017	-1.59886	0.0295999	Other
KIAA1671	0.353896	0.0382258	-0.0457746	0.814546	Other
CRYBA4	0.489583	0.0422906	0.279006	0.894941	Other
CRYBB1	0.40844	0.0166775	-0.611273	0.178757	Other
NEFH	0.479167	0.00828825	-0.0584117	0.510402	Other
THOC5	0.421958	0.00967552	-0.992847	0.000155141	RNA_DOWN_and_WCG_UP
RNF215	1	0.0274863	0.0318285	0.793675	Other
INPP5J	0.545455	0.0346901	-0.416643	0.540996	Other
RNF185	1	0.0274863	-1.08712	0.434711	Other
LIMK2	-0.714286	0.00242375	-1.39011	0.00205435	Other
DRG1	-0.438597	0.0495678	-1.25171	1.53566e-05	Other
SFI1	0.460938	0.0159452	-0.741885	0.0260648	RNA_DOWN_and_WCG_UP
DEPDC5	-0.821429	0.0247957	-0.0972264	0.726642	Other
DERL3	0.230444	0.00722454	-0.522702	0.278705	Other
GUCD1	-0.349392	0.0274203	0.530822	0.214016	Other
LOC101114215	0.488768	0.0366803	-0.506306	0.793675	Other
TMEM191C	0.110036	0.017941	-0.0112125	0.731017	Other
TUBA3E	-0.568519	0.000688543	-0.493658	0.676028	Other
LOC101120606	0.680556	0.0323958	-0.295793	0.163434	Other
SMPD4	0.680556	0.0323958	0.352587	0.528591	Other
SCARF2	0.5	0.0140193	-0.415435	0.948161	Other
LOC101120607	0.212	0.0257572	-0.840506	0.170464	Other
DGCR8	0.145369	0.035266	-0.387669	0.0175548	Other
TRMT2A	0.203896	0.0127232	-1.18617	0.0545875	Other
RANBP1	0.203896	0.0127232	0.559603	0.0244058	Other
MAGEL2	-0.40873	0.0436799	-0.149702	0.731017	Other
ALDH1A3	-0.7	0.0345843	-0.459806	0.521553	Other
LOC101112928	0.987179	0.0145968	-0.42706	0.829043	Other
FAM174B	0.332595	0.0395712	-0.133065	0.905086	Other
LOC105603291	0.730952	0.0328152	-0.396983	0.567616	Other
SV2B	0.888889	0.0224789	-1.34217	0.339153	Other
ISG20	-0.932099	0.0213441	-0.2523	0.483988	Other
HAPLN3	-0.18	0.030239	-0.552487	0.718461	Other
MESP1	0.8	0.0214482	0.0233789	0.664395	Other
ANPEP	0.447569	0.0476122	0.0743963	0.98541	Other
WDR73	-0.359573	0.0302148	-0.1484	0.914379	Other
ALPK3	-0.459091	0.0380704	-1.09305	0.793675	Other
KIAA1024	0.928571	0.0186029	-0.00474831	0.793675	Other
ZFAND6	0.157895	0.0456961	-0.00707991	0.731017	Other
PCSK6	-0.476667	0.0224813	-1.0314	0.281043	Other
OTUD7A	-0.911458	0.0396875	-0.919081	0.214274	Other
SH2D7	0.635417	0.0483599	-1.36872	0.00205435	RNA_DOWN_and_WCG_UP
CRABP1	0.246296	6.4085e-05	-0.731631	0.802215	Other
IMP3	0.44537	0.0251032	-0.908635	0.00956176	RNA_DOWN_and_WCG_UP
MAN2C1	0.0895833	0.0459698	-1.80694	0.0494234	Other
NEIL1	0.165979	0.0219187	-0.319584	0.47064	Other
LOC105603154	-0.540123	0.0468674	-0.389325	0.12912	Other
ULK3	-0.248718	0.00650192	-1.1319	0.00109705	Other
SEMA7A	0.255481	0.043402	0.54175	0.784965	Other
PML	-0.388889	0.0477149	0.583966	0.905086	Other
SNX6	-1	0.0412268	0.17451	0.558499	Other
PPP2R3C	-0.452381	0.02955	-1.01272	4.21126e-05	Other
KIAA0391	-0.452381	0.02955	-0.530347	0.0500852	Other
PSMA6	-0.333333	0.0303828	-0.102444	0.0634429	Other
NFKBIA	-0.326724	0.0486897	0.753868	0.00239572	RNA_UP_and_WCG_DOWN
PAX9	0.0789244	0.00194686	0.341822	0.209241	Other
MAP1A	-0.903846	0.0383516	0.0861176	0.479013	Other
CKMT1A	0.579475	0.01334	-1.15247	0.000260769	RNA_DOWN_and_WCG_UP
GPR68	0.541667	0.0214035	-0.0246794	1	Other
CCDC88C	0.727591	0.0125715	-0.746633	0.014564	RNA_DOWN_and_WCG_UP
FBLN5	0.355864	0.0362646	-1.53298	0.021818	RNA_DOWN_and_WCG_UP
TMEM251	0.184025	0.0152312	-0.286872	0.408952	Other
LOC101117112	-0.234837	0.0149922	-0.336841	0.664395	Other
LOC101115576	0.376786	0.0349962	-0.514666	0.420257	Other
VRK1	0.621212	0.0359411	0.585946	0.0021607	Other
LOC101120198	0.370583	0.0489114	-0.837236	0.0143496	RNA_DOWN_and_WCG_UP
TRAF3	-0.5	0.0186029	0.873097	0.160016	Other
LOC106990142	-0.597222	0.0166853	-0.0224946	0.793675	Other
TDRD9	0.589286	0.0341459	0.92125	0.2386	Other
RD3L	-0.20614	0.0317191	0.0910722	0.58482	Other
BTBD6	-0.572707	0.0333503	-0.52241	0.731017	Other
EOMES	0.199074	0.0121259	0.443856	0.36722	Other
GADL1	-0.75	0.0203361	-0.481885	0.664395	Other
STT3B	0.166667	0.00800994	-0.138872	0.252444	Other
PDCD6IP	0.607843	0.00168765	0.154544	0.321022	Other
VILL	0.401497	0.00397115	-0.0193696	0.731017	Other
ACVR2B	0.341111	0.0272677	0.856874	0.0918738	Other
TRAK1	-0.473684	0.0456961	0.188236	0.601518	Other
SEC22C	0.866667	0.0222644	-0.487263	0.245964	Other
ZNF445	0.533333	0.0334352	0.637159	0.00454885	Other
LOC101120528	-0.95	0.0347992	-0.0507166	0.447301	Other
LOC101120022	1	0.000874087	-0.605238	0.278705	Other
BRK1	0.204458	0.0446095	0.297776	0.954655	Other
CAMK1	1	0.0233422	-0.773306	0.668979	Other
MTMR14	0.510417	0.0290996	-1.39563	0.00256668	RNA_DOWN_and_WCG_UP
SETD5	0.207143	0.0328992	0.280827	0.415218	Other
RYBP	0.294872	0.0418314	0.478235	0.0344691	Other
UBA3	0.5	0.0247447	0.302551	0.438942	Other
KBTBD8	0.875	0.0333682	0.289864	0.0729293	Other
CADPS	0.25	0.0133283	-0.525944	0.240805	Other
ASB14	-1	0.0133283	-0.0234308	0.793675	Other
APPL1	-0.875	0.0156073	0.691319	0.00495891	RNA_UP_and_WCG_DOWN
ERC2	0.328983	0.0371906	0.840983	0.000594971	Other
CACNA1D	-0.496354	0.0231823	0.0806226	0.810795	Other
DCP1A	0.483333	0.0194366	0.557097	0.0357087	Other
NT5DC2	-0.151993	0.0365526	-0.612207	0.0189861	Other
TNNC1	-0.511905	0.0404621	-1.29525	0.092385	Other
ABHD14B	-0.752899	0.0341643	-0.332834	0.553847	Other
PARP3	-0.447189	0.0348573	-0.0903323	0.4279	Other
LOC101116610	-0.388889	0.048844	-0.0312394	0.793675	Other
GRM2	-0.462121	0.0435891	-0.436498	0.968667	Other
RBM15B	0.46558	0.0447748	-0.578645	0.298263	Other
TUSC2	-0.495161	0.0208813	-0.215796	0.775871	Other
SEMA3B	-0.851852	0.00717054	-0.146019	0.557429	Other
SLC38A3	-0.604445	0.0057843	1.20177	0.512532	Other
SEMA3F	-0.982955	0.00120784	-0.0535592	0.869125	Other
RBM5	-0.45	0.00738835	-0.483109	0.218188	Other
UBA7	0.555556	0.0492275	-0.688611	0.429208	Other
CCDC36	-0.333333	0.0303828	-0.308187	0.58357	Other
LAMB2	-0.247111	0.0389272	-1.54597	0.213882	Other
QARS	0.434866	0.016859	-1.21823	0.00596891	RNA_DOWN_and_WCG_UP
DALRD3	0.131303	0.0235786	-0.389064	0.4279	Other
COL7A1	-0.548413	0.0235095	-0.0834659	0.4279	Other
UCN2	0.287963	0.0333993	-0.11896	0.93169	Other
LOC105607776	0.510952	0.0397777	-0.312705	0.831966	Other
CATHL3	0.847222	0.0106129	-0.460468	0.351994	Other
SMARCC1	0.5	0.0186029	1.03028	0.00385821	Other
PTPN23	0.411218	0.0174171	-1.53219	4.20745e-05	RNA_DOWN_and_WCG_UP
LOC101102270	-0.279167	0.00335011	-0.17253	0.664395	Other
LOC101103766	-0.273333	0.0122402	-0.0326095	0.93169	Other
LOC101117971	-0.273333	0.0122402	-0.00531441	0.837759	Other
LOC101119765	0.452778	0.0278325	0.0634114	0.505555	Other
IFT122	-1	0.0412268	-0.467327	0.683176	Other
MBD4	-1	0.0412268	0.297287	0.214809	Other
FBLN2	-0.125	0.0330063	0.0111534	0.793675	Other
EFCC1	-0.501852	0.0464338	-0.102049	0.465866	Other
COPG1	0.323016	0.0356864	-1.38164	0.000253433	RNA_DOWN_and_WCG_UP
HMCES	-0.275397	0.00188749	0.00556296	0.948161	Other
EEFSEC	-0.6	0.00766076	-0.126972	0.731017	Other
MGLL	-0.297534	0.0458767	-0.0115271	0.731017	Other
LOC101108961	0.875	0.0333682	1.69565	0.412551	Other
PHF1	0.260776	0.0195286	0.101865	0.793675	Other
GRM4	0.483025	0.0171817	-0.702112	0.510402	Other
HMGA1	0.125	0.0218101	0.8464	0.0519874	Other
SPDEF	0.631579	0.0430788	-0.510329	0.73675	Other
SLC26A8	0.1	0.0402173	-0.237531	0.480336	Other
MAPK14	0.1	0.0402173	-0.882857	0.00030601	Other
MAPK13	-0.330918	0.0322298	-1.29737	0.00251793	Other
GLP1R	-0.377381	0.0243657	-0.228659	0.89502	Other
UNC5CL	-0.343868	0.038553	-0.967337	0.793675	Other
MED20	0.466667	0.0330877	1.96872	0.0288042	Other
TRERF1	0.822222	0.0195827	0.0419074	0.880525	Other
TBCC	0.537356	0.00795331	0.0275525	0.838531	Other
GNMT	0.882353	0.0368884	-1.10376	0.0300501	RNA_DOWN_and_WCG_UP
PTK7	0.486667	0.015924	-0.453658	0.869898	Other
XPO5	-0.981482	0.0468542	-0.908064	0.0201614	Other
RSPH9	0.597192	0.00075815	-1.18819	0.43476	Other
CAPN11	-0.5	0.0330063	0.147669	0.103676	Other
RUNX2	0.166667	0.00266312	-0.116361	0.990901	Other
CLIC5	0.923077	0.0247447	-0.0246782	0.610508	Other
CRISP2	0.8	0.0277537	-0.00474831	0.793675	Other
TFAP2D	0.569445	0.0394975	0.538099	0.206271	Other
LOC101106291	0.5	0.0133283	-2.3624	0.51833	Other
BTNL2	0.530702	0.0426467	-0.193982	0.682825	Other
ATF6B	0.220684	0.0194518	-0.0793646	0.612937	Other
MSH5	0.730556	0.00179189	-0.737507	0.196608	Other
LOC101119591	0.252924	0.00587818	-0.336691	0.558499	Other
ABHD16A	1	0.0233422	-0.47669	0.103676	Other
LY6G6F	1	0.0233422	0.0328863	0.664395	Other
PRRC2A	-0.300893	0.0250226	-0.818098	0.103999	Other
TNF	-0.472312	0.0164527	-0.296037	1	Other
DDX39B	0.363889	0.0181222	-0.425965	0.279338	Other
POU5F1	-0.692308	0.031585	-0.661778	0.141164	Other
IER3	0.588542	0.0344638	-0.859552	0.463288	Other
PPP1R18	0.433333	0.00103152	-0.984412	0.978989	Other
ZFP57	-0.642628	0.00636588	-0.118937	0.731017	Other
GPX6	0.566667	0.028313	0.0693096	0.793675	Other
LOC106991791	0.5	0.0186029	-1.18128	0.302203	Other
LOC101108868	0.5	0.00256883	-0.931273	0.555934	Other
LOC101111669	0.25	0.00350048	-0.618658	0.339944	Other
LOC101111915	0.25	0.00350048	-0.242299	0.856591	Other
LOC101113369	1	0.00149616	-0.903814	0.0236588	RNA_DOWN_and_WCG_UP
LOC101114146	1	0.00149616	0.5003	0.932919	Other
LOC101106806	-0.877193	0.00818671	-0.979581	0.793675	Other
PHACTR1	-0.418403	0.0393754	0.521862	0.1469	Other
MAK	0.625	0.0250944	0.277904	0.664395	Other
PAK1IP1	0.269102	0.0439476	0.513885	0.103676	Other
SLC35B3	0.85	0.0213908	-0.338394	0.631614	Other
TXNDC5	0.419872	0.0230609	-0.320022	0.223583	Other
DUSP22	0.344307	0.0226358	-1.69316	0.0992215	Other
LOC101119944	0.673077	0.00656477	1.08671	0.0116956	Other
LOC101109050	-0.6875	0.0367139	-0.241263	0.992298	Other
TMEM126B	-0.448438	0.0323418	-0.314431	0.389104	Other
DLG2	-0.448438	0.0323418	0.00204274	0.962527	Other
CCDC179	-0.680556	0.0330938	-0.287066	0.793675	Other
LOC101104617	-0.535714	0.0477797	-0.048788	0.731017	Other
TBRG1	0.888889	0.0224789	0.547745	0.000381645	Other
SPA17	-0.95	0.0347992	-0.511079	0.00957565	Other
SLC37A2	0.507292	0.0103962	-0.968134	0.261773	Other
CDON	0.833333	0.0153984	0.0791305	0.711113	Other
LOC101117120	0.483333	0.0235008	-1.26073	0.332203	Other
LOC101102598	0.75	0.0477149	-0.00522229	0.793675	Other
LOC443348	0.766667	0.0413058	-0.0232749	0.664395	Other
FADS2	-0.508333	0.0343385	0.0397831	0.655184	Other
FADS3	0.442274	0.0359491	-0.976481	0.140943	Other
TUT1	0.331802	0.021896	-0.838497	0.425519	Other
LOC101120283	-0.807692	0.0116381	-1.10688	0.00750822	Other
TEX40	0.265079	0.0494517	-0.032176	0.758598	Other
SF1	0.613218	0.0176212	0.289732	0.230396	Other
CDC42BPG	0.390686	0.0445816	-0.306106	0.793675	Other
ARL2	-0.333333	0.0250618	-0.880835	0.429628	Other
NAALADL1	0.569048	0.0492082	-0.62236	0.531599	Other
LOC101107147	0.333333	0.0333682	-0.212766	0.779544	Other
EHBP1L1	0.364297	0.014664	0.32096	0.793675	Other
GAL3ST3	0.7	0.0143628	-0.128145	0.933064	Other
ADRBK1	-0.386758	0.008248	-0.859647	0.281445	Other
SSH3	-0.568571	0.023016	-0.757454	0.046428	Other
LOC106991824	-0.568571	0.023016	-0.328634	0.610508	Other
UNC93B1	0.258424	0.0196671	-0.173375	0.969774	Other
NDUFS8	0.342361	0.0394365	-1.71883	1.5337e-05	RNA_DOWN_and_WCG_UP
PPP6R3	0.825758	0.0280375	0.983582	0.00660432	Other
MRGPRF	0.114583	0.0197487	0.0448909	0.196919	Other
CCND1	0.708333	0.00510294	0.686591	0.444539	Other
PHLDA2	0.607018	0.0210474	-2.165	0.00231907	RNA_DOWN_and_WCG_UP
SLC22A18	0.299226	0.039692	-0.490608	0.133074	Other
LSP1	-0.339194	0.0318456	-0.0762659	0.610508	Other
TSPAN4	0.163654	0.0418034	-0.00364177	0.731017	Other
KRTAP5.4	0.441667	0.0182152	-0.0547531	0.610508	Other
SLC25A22	1	0.00766076	-0.0521185	0.793669	Other
SIGIRR	0.411138	0.00591197	-1.01693	0.0201361	RNA_DOWN_and_WCG_UP
PSMD13	0.376786	0.0236144	-1.01231	0.000771398	RNA_DOWN_and_WCG_UP
SIRT3	0.376786	0.0236144	0.119105	0.736291	Other
RIC8A	0.290578	0.012476	-1.30946	0.0177954	RNA_DOWN_and_WCG_UP
LOC105604207	-1	0.0412268	1.56952	0.00653866	RNA_UP_and_WCG_DOWN
MBL2	0.8	0.049239	-0.00632762	0.793675	Other
ASAH2	-0.541667	0.021569	-2.43018	0.00513499	Other
MINPP1	-0.560601	0.0247425	-0.523346	0.793675	Other
RNLS	-0.612745	0.03077	-0.654501	0.761673	Other
LOC101122743	-0.612745	0.03077	-0.00158451	0.793675	Other
LIPA	0.461111	0.0367205	-1.74994	0.00341803	RNA_DOWN_and_WCG_UP
SLC16A12	-0.617647	0.0437161	0.0181416	0.4279	Other
KIF20B	0.95	0.00350048	0.627812	0.00227774	Other
HTR7	0.762879	0.0173919	0.349793	0.860083	Other
PDLIM1	-0.406667	0.0382487	-0.31906	0.0748491	Other
HPSE2	0.148629	0.0165499	-0.321006	0.793675	Other
GOT1	0.829365	0.0172028	-0.686697	0.0052626	RNA_DOWN_and_WCG_UP
SLC25A28	0.333333	0.00808525	-0.920948	0.00307925	RNA_DOWN_and_WCG_UP
DNMBP	0.5	0.0106785	0.621334	0.916975	Other
DNMBP	-0.5	0.00442653	0.621334	0.916975	Other
NDUFB8	-0.763889	0.0316925	0.302611	0.668979	Other
SFXN3	0.557892	0.00538197	-0.240667	0.285893	Other
C22H10orf76	0.653509	0.00808671	-0.969132	0.00316385	RNA_DOWN_and_WCG_UP
PSD	-0.418596	0.00227716	-0.144982	0.864848	Other
FBXL15	0.25	0.0451269	-0.242477	0.741699	Other
WBP1L	0.463768	0.025001	-0.188399	0.826394	Other
CALHM2	-0.427517	0.023231	-0.00632762	0.793675	Other
CFAP58	0.648485	0.0124581	-0.118799	0.597073	Other
LOC101117809	0.896825	0.0412226	-0.019526	0.664395	Other
ACSL5	0.548851	0.0221523	-0.0464043	0.869315	Other
VWA2	0.807692	0.0314932	-0.0536036	0.681062	Other
LOC106991857	-0.544118	0.0447916	-0.467602	0.93169	Other
GFRA1	0.5	0.00115152	0.129754	0.793675	Other
PNLIP	-0.625	0.0154411	-0.282065	0.256666	Other
ENO4	-0.576923	0.0333209	-0.35129	0.743399	Other
EIF3A	0.909091	0.0441713	0.424737	0.0317851	Other
ATE1	0.641026	0.0145968	-0.093429	0.97956	Other
C22H10orf120	0.785802	0.00607147	0.740808	0.103676	Other
OAT	-0.892857	0.0467033	-0.229225	0.610508	Other
METTL10	-1	0.0412268	-0.653842	0.412262	Other
DPYSL4	0.45119	0.0234766	-0.0357012	0.731017	Other
STK32C	0.378788	0.0490069	0.0642859	0.97848	Other
LOC105604373	0.341521	0.00511745	-0.722123	0.242737	Other
LOC101111846	0.286302	0.048596	-0.00664327	0.793675	Other
TUBGCP2	-0.522727	0.0232772	-1.0494	0.0268191	Other
MBP	-0.308321	0.046941	0.428915	0.0653095	Other
LOC101103027	-0.75641	0.0074557	-0.0595655	1	Other
TMX3	0.690476	0.0204287	0.954477	0.00174111	Other
SYT4	0.5	0.0233422	0.0982675	0.664395	Other
SLC39A6	0.607143	0.0492082	-0.39527	0.00349011	Other
SS18	-0.458333	0.0257708	0.677482	0.00249597	RNA_UP_and_WCG_DOWN
MIB1	0.75	0.0231034	-0.803304	0.00113458	RNA_DOWN_and_WCG_UP
LOC101102690	-0.666667	0.000983723	0.810269	0.00559049	RNA_UP_and_WCG_DOWN
CLUL1	1	0.0412268	0.394009	0.793675	Other
TYMS	0.617778	0.0179798	0.197828	0.493959	Other
DLGAP1	-0.598039	0.0295795	0.267577	0.793675	Other
APCDD1	0.475	0.0394158	-0.781602	0.731017	Other
FAM210A	-0.431818	0.040854	-0.364346	0.559814	Other
RNMT	-0.431818	0.040854	0.0408208	0.793675	Other
SETBP1	0.344567	0.0471433	-1.24905	0.42493	Other
DYM	0.909091	0.0441713	-0.594616	0.0697297	Other
MYO5B	-0.371429	0.0185056	-1.54797	6.69051e-06	Other
WDR7	0.308292	0.0496337	-0.363905	0.490104	Other
GRP	0.327161	0.0361579	-0.890525	0.480701	Other
RHBDF1	-0.432296	0.0225615	-1.75651	0.00349011	Other
MPG	0.432692	0.0318078	0.891354	0.170058	Other
NPRL3	0.647059	0.03077	0.138341	0.988458	Other
LOC101108797	0.555556	0.0416739	-0.68817	0.0365157	RNA_DOWN_and_WCG_UP
HBQ1	0.555556	0.0416739	-1.41658	0.0660121	Other
DECR2	0.706349	0.0442541	-0.0731046	0.510402	Other
FAM173A	0.489062	0.00998253	-1.57227	0.00991346	RNA_DOWN_and_WCG_UP
CCDC78	0.284837	0.0256864	0.853012	0.744247	Other
HAGHL	0.284837	0.0256864	-0.640332	0.338103	Other
LOC101111926	0.219331	0.0468149	-0.210395	0.992416	Other
TPSB2	0.599107	0.00986915	-0.00158451	0.793675	Other
UBE2I	0.204502	3.54341e-05	0.0365582	0.429208	Other
BRICD5	0.425959	0.0347289	-0.540111	0.40782	Other
PGP	0.425959	0.0347289	-1.32209	9.78254e-05	RNA_DOWN_and_WCG_UP
ECI1	-0.731746	0.0250505	-1.73871	0.0613294	Other
C24H16orf59	0.19826	0.0214637	-1.00357	0.256118	Other
TBC1D24	0.25	0.0247447	-0.116411	0.88077	Other
AMDHD2	0.337404	0.0229248	-0.675646	0.41309	Other
PRSS27	-0.769231	0.0156162	-0.056736	0.731017	Other
LOC106991905	-0.685417	0.00760427	-1.37988	2.8999e-05	Other
CCDC64B	-0.444444	0.0291951	0.0873072	0.793669	Other
ZNF213	0.923077	0.0379404	-0.0817416	0.793675	Other
LOC101120797	-0.203896	0.0451546	-0.0335343	0.558499	Other
LOC101121309	0.432375	0.0408878	-0.0231188	0.610508	Other
NLRC3	-0.550056	0.0168797	-0.8944	0.465866	Other
DNASE1	-0.9125	0.0300681	-1.60055	0.0178403	Other
ROGDI	0.395353	0.0404561	-1.22388	0.000730856	RNA_DOWN_and_WCG_UP
LOC101105047	-0.730667	0.00566805	-1.44797	0.0431182	Other
LOC105607580	0.570833	0.0199757	1.13423	0.00226304	Other
PRM3	0.6098	0.0245657	0.000478426	0.664395	Other
LOC105604659	0.409357	0.047864	-0.00680107	0.731017	Other
SNN	-0.326699	0.00587307	-1.12364	0.159783	Other
SNX29	0.375	0.0217127	-0.256136	0.70688	Other
NTAN1	0.601235	0.0357305	-0.362353	0.0561376	Other
PDXDC1	-0.954545	0.0259601	-0.264275	0.57095	Other
NDE1	0.412644	0.0456904	-0.126089	0.866275	Other
MYH11	0.3625	0.00432612	-0.824946	0.920575	Other
ACSM1	-0.555556	0.0450445	-1.25542	0.558499	Other
ERI2	0.433333	0.0481068	0.540033	0.0369189	Other
LOC101121819	0.433333	0.0481068	0.540203	0.163264	Other
LYRM1	0.556818	0.0457816	-0.547368	0.0539994	Other
LOC101114079	-0.691358	0.0240057	0.0520518	0.429208	Other
SDR42E2	0.425287	0.048506	-0.0532259	0.558499	Other
SCNN1B	-0.916667	0.0330063	-1.15897	0.0143961	Other
CACNG3	0.502604	0.00682487	0.265784	0.819322	Other
MAPK3	-0.427439	0.00648879	0.425579	0.422016	Other
LOC106991889	-0.353872	0.00315188	0.09776	0.885059	Other
LOC101103208	0.404009	0.0286034	-1.13813	0.118693	Other
ZNF771	-0.548611	0.0353476	-0.652291	0.0656289	Other
ZNF629	0.516204	0.0198256	-0.371725	0.811546	Other
FBXL19	0.6	0.0202859	1.44935	0.00640443	Other
HSD3B7	-0.620703	0.000555125	-0.0301226	0.558499	Other
LOC101105208	-0.547222	0.0349467	1.48638	0.793675	Other
LOC105604842	-0.5	0.0441713	-0.300462	0.465866	Other
ELN	0.473579	0.015845	0.102726	0.195874	Other
TRIM50	-0.5	0.00282103	-0.413344	0.726288	Other
POM121C	0.969697	0.0176229	0.343293	0.163164	Other
TMEM120A	-0.604167	0.0224519	-0.673745	0.129876	Other
POLR2J	0.509868	0.0349285	0.131744	0.793675	Other
IFT22	-0.5	0.0441713	-0.233182	0.901361	Other
CLDN15	0.49359	0.0482853	-0.630248	0.0447459	RNA_DOWN_and_WCG_UP
LOC101121996	-0.573077	0.0428594	-0.0302779	0.664395	Other
TRIM56	-0.495211	0.022464	0.174472	0.037217	Other
NYAP1	0.361667	0.0105098	-0.0234308	0.793675	Other
LOC105604792	-0.811594	0.0165278	-0.827698	0.0592001	Other
LOC106991893	-0.545455	0.0310225	-0.0894939	0.723616	Other
LOC101110202	0.4	0.0182665	-0.593265	0.398203	Other
LMTK2	0.572436	0.00407788	0.895536	0.664395	Other
CCZ1	-0.729167	0.0040939	0.0107889	0.788784	Other
LOC106991883	-0.729167	0.0040939	0.36256	0.389945	Other
GRID2IP	0.503981	0.0199189	0.0767545	0.728869	Other
ZDHHC4	-0.537037	0.0459708	-1.24978	0.000508653	Other
C24H7orf26	0.31581	0.0464128	-0.245077	0.610508	Other
FSCN1	0.261905	0.0151597	-0.495269	0.731017	Other
FBXL18	0.450298	0.0185414	-0.57092	0.835682	Other
TTYH3	0.222726	0.0415626	-0.0170213	0.731017	Other
CHST12	-0.363049	0.0288937	-0.807931	0.00914826	Other
MAD1L1	0.365741	0.024066	0.256775	0.331375	Other
LOC105604879	-0.150069	0.0466714	-0.0060119	0.793675	Other
PSMG3	0.38	0.0234519	-1.49892	0.00089542	RNA_DOWN_and_WCG_UP
GET4	0.71645	0.034035	-0.773883	0.255479	Other
FAM20C	0.5	0.0015462	-0.574205	0.793675	Other
ACTA1	0.5	0.0140193	-0.07882	0.610508	Other
TRIM67	0.444444	0.0227096	0.0140418	0.605253	Other
SLC35F3	0.8	0.049239	-0.0680341	0.703867	Other
PHYHIPL	0.409091	0.0229151	0.540861	0.00376038	Other
TMEM26	0.286111	0.00234144	-0.00300908	0.793675	Other
CTNNA3	0.95	0.00627111	-0.534301	0.458643	Other
HERC4	0.87451	0.00771999	0.596132	0.0252043	Other
DNA2	-0.446429	0.0327422	0.305766	0.339153	Other
TET1	-0.222222	0.0117434	0.878303	0.0459617	RNA_UP_and_WCG_DOWN
SRGN	0.759259	0.0420634	-2.02851	0.98541	Other
TSPAN15	0.288194	0.0243892	0.333851	0.300664	Other
NPFFR1	0.386591	0.0281797	-0.312068	0.750307	Other
C25H10orf54	-0.491071	0.000891441	-0.366699	0.898664	Other
MICU1	0.833333	2.31679e-05	-0.418209	0.683422	Other
PLAU	0.575758	0.0492219	0.00124766	0.664395	Other
VCL	-0.641026	0.0199575	-0.00690234	0.85581	Other
ADK	0.920455	0.000196188	0.426258	0.260879	Other
AP3M1	0.920455	0.000196188	-0.32064	0.0187239	Other
ZNF503	-0.24627	0.0111202	0.0744528	0.793675	Other
KCNMA1	-0.513889	0.0345824	-0.832925	0.468201	Other
PLAC9	0.409694	0.00864823	-0.0529203	0.465866	Other
MAT1A	-1	0.00149616	-0.0123662	0.705441	Other
DYDC2	-0.203175	0.0377439	0.33545	0.297749	Other
NRG3	0.713973	0.0465258	-1.01008	0.317379	Other
LOC106991931	0.713973	0.0465258	-0.144835	0.4279	Other
SNCG	0.295938	0.0283108	-0.386441	0.825081	Other
LOC101114082	0.42534	0.00646097	-0.70533	0.513235	Other
RBP3	0.57971	0.0194451	-0.0116844	0.731017	Other
VSTM4	-0.329167	0.0399032	-0.0836155	0.558499	Other
LOC101119611	0.492063	0.000385153	0.572365	0.00213905	Other
ZNF239	-0.396667	0.0198689	-0.992442	0.100666	Other
MYOM2	-0.365706	0.0170598	-0.245998	0.818927	Other
MCPH1	0.5	0.00502054	0.178486	0.886273	Other
GPM6A	0.825	0.00454228	0.775189	0.636319	Other
DCTD	0.366584	0.00342364	-0.422907	0.0192813	Other
ING2	0.47193	0.0128466	0.120655	0.176624	Other
CENPU	-0.5	0.0015462	0.481955	0.00914826	Other
ACSL1	-0.279557	0.0390116	-0.0253104	0.793675	Other
CCDC110	-0.591667	0.00700656	-0.232718	0.702364	Other
MTNR1A	-0.921569	0.0258917	-1.1369	0.0657193	Other
TRIML2	0.884615	0.0116842	0.150511	0.68908	Other
FRG1	0.532456	0.041308	0.842056	0.00031583	Other
ASAH1	-0.772727	0.038874	-0.783095	0.0199602	Other
SLC7A2	0.512821	0.0494713	0.583442	0.022915	Other
DCTN6	0.647619	0.0155105	-0.87612	0.0123667	RNA_DOWN_and_WCG_UP
GTF2E2	0.52963	0.0466413	-0.496797	0.000197627	Other
GSR	0.54381	0.0291038	0.294756	0.247155	Other
NRG1	-0.618421	0.0158704	-1.05262	0.0100395	Other
ASH2L	0.863636	0.00755617	-0.815089	0.000576023	RNA_DOWN_and_WCG_UP
LOC100037668	-1	0.0233422	-0.893183	0.465725	Other
PLPP5	-0.447368	0.0347	-0.60904	0.664395	Other
TM2D2	0.347368	0.0472863	-0.894212	5.91851e-05	RNA_DOWN_and_WCG_UP
ADAM9	0.347368	0.0472863	0.273505	0.664395	Other
SFRP1	0.928571	0.0186029	-0.957286	0.382431	Other
PLAT	-0.25026	0.0289667	-0.441051	0.932902	Other
LOC101120469	-0.574931	0.000567606	0.100698	0.658104	Other
ARSE	-0.371439	0.0236866	0.0395607	0.83252	Other
MXRA5	-0.833333	0.0243849	-0.843506	0.4279	Other
LOC101117055	-0.833333	0.0476781	-0.602241	0.0213538	Other
PNPLA4	-0.588235	0.0242733	-0.479877	0.757694	Other
NHS	0.439988	0.00207261	-0.176095	0.793675	Other
CDKL5	-0.420588	0.00737535	0.698512	0.0140037	RNA_UP_and_WCG_DOWN
CXHXorf23	-0.465625	0.0285173	0.231743	0.0566716	Other
TMEM47	0.12	0.0116113	-0.634111	0.00103349	Other
LOC105605424	-0.923077	0.0247447	-0.797943	0.489768	Other
XK	-0.559921	0.00898075	0.594018	0.0704735	Other
CXHXorf38	0.324306	0.00324753	-1.35392	0.00460344	RNA_DOWN_and_WCG_UP
ZXDB	0.84127	0.00207284	-0.758655	0.408104	Other
FAM120C	0.461111	0.0497698	0.0941391	0.621348	Other
HSD17B10	-0.458333	0.0254916	-0.768938	0.00202409	Other
SMC1A	-0.846154	0.0201731	0.205899	0.28892	Other
LOC101123095	-1	0.0152969	-0.935554	0.424118	Other
SHROOM4	0.6875	0.0137326	0.26938	0.501887	Other
WDR45	-0.587121	0.000449877	0.439408	0.123285	Other
KCND1	0.41956	0.0225619	-0.691813	0.526788	Other
WAS	-0.579167	0.0317253	0.226905	0.624309	Other
TBC1D25	-0.491319	0.00189939	-1.16472	0.00142978	Other
HDAC8	-0.5	0.0247447	-0.114335	0.255165	Other
LOC101110998	1	0.00442653	0.0470918	0.938789	Other
RLIM	0.34127	0.0458001	0.0566018	0.887839	Other
LOC101113206	0.911111	0.0382907	-0.260811	0.984036	Other
KIAA2022	0.30125	0.0390529	0.00700556	0.906611	Other
HMGN5	0.528912	0.0031515	1.10603	0.165323	Other
LOC101105553	0.5995	0.047705	-0.905259	0.449368	Other
TMLHE	-0.625	0.0349202	0.290161	0.664395	Other
SLC10A3	-0.423077	0.0297072	-0.654564	0.00416033	Other
FLNA	-0.40046	0.0394255	0.00264727	0.74084	Other
HAUS7	0.601852	0.0037185	-0.0697087	0.793675	Other
LOC101119697	-1	0.0152969	-0.653593	0.93169	Other
LOC106991993	-0.535714	0.0245869	-0.0687275	0.510402	Other
MCF2	0.888889	0.0224789	0.505149	0.138737	Other
LOC101102539	0.583333	0.0271566	-0.0060119	0.793675	Other
VGLL1	0.944444	0.0468542	-0.0773612	0.793675	Other
MMGT1	-0.403509	0.0327753	0.114888	0.793675	Other
SMARCA1	0.59375	0.032159	0.439835	0.138307	Other
XPNPEP2	0.464103	0.0076769	0.366938	0.802215	Other
RAB33A	0.425556	0.017565	0.349995	0.429208	Other
ENOX2	0.373599	0.00386088	0.314571	0.268175	Other
SLC25A43	-0.398667	0.0457705	-0.383987	0.392945	Other
LOC105605613	-0.930556	0.0446563	0.150885	0.684431	Other
LRCH2	0.958333	0.00111046	-0.978624	0.957786	Other
LHFPL1	0.611111	0.0462567	-0.12637	0.648592	Other
TRPC5	-0.666667	0.0333682	-0.342705	0.351278	Other
TRPC5OS	-0.666667	0.000874087	-0.385655	0.481331	Other
LOC101114850	-0.791667	0.0401469	-0.945476	0.0804966	Other
TEX13B	0.541667	0.0324973	-0.00142614	0.793675	Other
DIAPH2	0.5	0.0330063	0.639753	0.0934751	Other

## Sheet: Sheet2
Integrated Analysis Results of RNA and GCH in Type 3 Oocytes
Gene	GCH_Change	Pval	RNA_Fold	Padj	Change_Type
GPC1	0.375762	0.0258804	-0.702229	0.793227	Other
KLHL30	0.269599	0.0274121	-0.00632762	0.793675	Other
MLPH	0.332588	0.0119282	-0.604756	0.4279	Other
PGM1	-0.58873	0.0239253	-1.68031	7.13391e-06	RNA_DOWN_and_GCH_DOWN
ZZZ3	-0.355254	0.0420878	0.660761	0.00132966	Other
PTGFR	-0.4523	0.0249573	-0.641314	0.704124	Other
DENND2D	0.382622	0.0324898	-0.584838	0.18383	Other
PTPN22	-0.427598	0.0480277	-0.524376	0.574494	Other
CSDE1	0.438671	0.0331077	0.0694578	0.975019	Other
PEX11B	-0.454886	0.0112955	-1.56531	0.00887621	RNA_DOWN_and_GCH_DOWN
TDRD10	-0.416043	0.0339254	-0.817303	0.0035316	RNA_DOWN_and_GCH_DOWN
SHE	-0.416043	0.0339254	0.29241	0.149013	Other
SCAMP3	-0.454915	0.00877975	-1.08945	1.58423e-05	RNA_DOWN_and_GCH_DOWN
SLAMF1	0.574387	0.00578089	-0.00300908	0.793675	Other
TSTD1	0.51524	0.00543189	-0.469439	0.0592001	Other
LOC101109587	-0.489981	0.0438508	-0.624651	0.937557	Other
MYLK	-0.330662	0.0493225	-0.586665	0.672635	Other
SLC7A14	-0.412354	0.0379255	-0.841659	0.388768	Other
P2RY1	-0.400596	0.0207318	-0.479248	0.715457	Other
MRPS22	0.42649	0.0375574	-0.263279	0.510402	Other
CBS	0.472727	0.0149782	-1.01959	0.00195253	Other
C2H9orf153	0.395445	0.0462186	-0.00680107	0.793675	Other
GALNT12	0.318028	0.0296211	0.143624	0.639427	Other
BIN1	0.342648	0.0345172	-0.551253	0.444984	Other
DCAF17	0.28948	0.0446688	-0.000915998	0.97956	Other
METTL8	0.28948	0.0446688	0.56505	0.0283273	RNA_UP_and_GCH_UP
TSN	-0.361363	0.0108745	-0.766221	0.0142059	RNA_DOWN_and_GCH_DOWN
FAM126B	-0.302933	0.0430009	0.239043	0.201561	Other
NDUFB3	-0.302933	0.0430009	-0.553939	0.240135	Other
PECR	-0.379714	0.00241833	-0.37607	0.286877	Other
TMEM169	-0.379714	0.00241833	-0.965387	0.566753	Other
LOC105606766	0.310614	0.027654	-1.81578	0.000106783	Other
PHC2	0.524016	0.00348465	0.722331	0.0104969	RNA_UP_and_GCH_UP
ZBTB8B	0.265924	0.0359005	-0.773081	0.456402	Other
SSNA1	0.303543	0.0470782	-0.522027	0.0127678	Other
ANAPC2	0.303543	0.0470782	-1.07718	0.0256658	Other
ASS1	-0.324626	0.00486266	-0.744101	0.465866	Other
NAIF1	-0.342406	0.0459877	-1.63576	0.0992215	Other
SLC25A25	-0.342406	0.0459877	-0.480869	0.83252	Other
RC3H2	-0.517362	0.0489335	0.212567	0.787205	Other
CFAP36	0.447124	0.0253326	-0.736282	0.0634429	Other
EPAS1	-0.297984	0.0445038	-0.772139	7.9977e-05	RNA_DOWN_and_GCH_DOWN
VAX2	-0.181571	0.0389239	-1.08167	0.035522	RNA_DOWN_and_GCH_DOWN
NAGK	0.335985	0.0151115	-1.18548	2.8999e-05	Other
FBLN7	0.290924	0.021629	-0.127987	0.885151	Other
RARG	0.47485	0.0337991	-0.0138843	0.664395	Other
LOC101112469	0.342026	0.0308955	-0.00158451	0.793675	Other
LOC101113055	-0.215753	0.0196964	0.0511787	0.103676	Other
SPATS2	0.356561	0.0403398	0.706342	0.0192813	RNA_UP_and_GCH_UP
LOC101106764	0.517593	0.0138765	0.269989	0.54665	Other
PFKM	0.390815	0.0174983	-1.95702	0.103772	Other
ARID2	0.478143	0.0327356	0.722965	0.00188565	RNA_UP_and_GCH_UP
GDF11	0.401653	0.0309073	-0.149702	0.610508	Other
AMN1	0.381784	0.048715	0.0160472	0.793675	Other
FAM60A	0.513192	0.00419325	0.903892	0.0087959	RNA_UP_and_GCH_UP
FAR2	-0.313671	0.0344925	-1.25879	0.223099	Other
MGST1	-0.422797	0.029747	-1.95428	0.674477	Other
RIMKLB	-0.38406	0.0336786	-0.853859	0.319424	Other
ITFG2	-0.386726	0.00823449	-1.07321	0.0741724	Other
PHF21B	0.33939	0.0275532	-0.0441827	0.465866	Other
LOC101115204	0.366839	0.0377162	0.437221	0.837759	Other
C4H7orf57	0.407746	0.00728374	1.53797	0.000514449	RNA_UP_and_GCH_UP
DLD	-0.334798	0.0171961	-0.120659	0.902289	Other
COPG2	-0.440665	0.0124076	-0.292809	0.202945	Other
TPK1	0.481851	0.00801207	0.236138	0.398203	Other
LPAR2	0.440038	0.0104109	-0.0897082	0.351278	Other
TMEM221	0.584752	0.00505688	-0.979032	0.248058	Other
GTPBP3	-0.528819	0.0215206	0.374865	0.842343	Other
SLC35E1	0.262769	0.038926	-0.959826	0.199093	Other
GADD45GIP1	0.337779	0.0407029	0.209923	0.731017	Other
LRRC8E	-0.441998	0.0324311	-0.279069	0.793675	Other
TUBB4A	-0.45222	0.0425775	-0.15213	0.610508	Other
LMNB1	-0.336998	0.0193586	-0.0582334	0.894957	Other
TRIM7	-0.285147	0.0481397	-0.0397169	0.610508	Other
ELANE	-0.417832	0.00921983	0.29409	0.103676	Other
CYFIP2	0.488757	0.032728	-0.519026	0.00559049	Other
EBF1	0.531135	0.0144273	0.587509	0.154062	Other
UBE2D3	-0.560476	0.0450312	-0.0758466	0.641992	Other
SLC39A8	-0.337328	0.0465734	-0.158565	0.763063	Other
OCIAD2	0.538889	0.021641	0.321584	0.804933	Other
PRKG2	0.266811	0.0488284	-0.720032	0.235256	Other
MAN2B2	0.35017	0.04986	-0.634921	0.223515	Other
LRPAP1	-0.321358	0.0474109	0.241939	0.69454	Other
LCTL	0.384235	0.0363367	0.934767	0.93029	Other
NOX5	-0.438696	0.0494277	-0.518201	0.664395	Other
LOC101120580	0.329846	0.0109132	-0.735763	0.182072	Other
LRP10	-0.305747	0.0358091	-1.83623	0.0162453	RNA_DOWN_and_GCH_DOWN
ARHGAP11A	0.310485	0.0409212	0.804816	0.000124378	RNA_UP_and_GCH_UP
CHAC1	0.60818	0.00326312	-1.36474	3.59989e-06	Other
TMX1	-0.354785	0.031733	-1.16608	0.000693478	RNA_DOWN_and_GCH_DOWN
KIAA0101	-0.500838	0.0388335	-1.02914	0.328871	Other
TPM1	-0.313804	0.0380719	-0.814873	0.00519537	RNA_DOWN_and_GCH_DOWN
SQRDL	-0.389838	0.027423	-1.05274	1.13495e-05	RNA_DOWN_and_GCH_DOWN
GMFB	-0.456728	0.0026589	0.284795	0.0704735	Other
CGRRF1	-0.456728	0.0026589	-0.458423	0.879097	Other
LOC101104407	-0.274925	0.0367049	-1.69892	0.000514449	RNA_DOWN_and_GCH_DOWN
HEATR4	-0.274925	0.0367049	-0.347429	0.767402	Other
HS3ST5	-0.570833	0.0307942	-0.045873	0.510402	Other
WISP3	0.446528	0.0184071	-0.211382	0.510402	Other
SLC22A16	0.389839	0.0361064	0.0533728	0.609502	Other
STXBP5	0.394936	0.0194109	-0.1071	0.793675	Other
RNASET2	0.420619	0.00451351	-1.37236	0.740418	Other
DACT2	0.295047	0.0317862	-0.123601	0.465866	Other
COL22A1	0.462452	0.00669837	-0.48342	0.451833	Other
TG	0.443685	0.0183999	-0.833619	0.613929	Other
PCMTD1	-0.567857	0.0298481	0.431522	0.0131873	Other
ATP6V1H	0.561029	0.0471182	-0.621929	0.00612118	Other
PKIA	-0.362783	0.0464196	-0.0846728	0.714148	Other
KLF10	-0.54093	0.0259259	-0.725728	0.885059	Other
PDP1	0.273972	0.0143885	0.34345	0.70704	Other
XPO4	-0.246558	0.0367888	-1.20727	0.0129935	RNA_DOWN_and_GCH_DOWN
ANKFN1	0.354986	0.0111582	0.671715	0.610508	Other
COIL	-0.383901	0.0374134	0.518775	0.285893	Other
LOC101114285	0.681746	0.0429652	-0.851779	0.389104	Other
VTN	0.515799	0.00309084	-0.260369	0.793675	Other
TLCD1	0.331167	0.0257583	-0.675015	0.169131	Other
NEK8	0.331167	0.0257583	-0.888875	0.471328	Other
PIPOX	0.408709	0.0316017	-0.0760799	0.970729	Other
LOC105607811	0.348954	0.0136768	-1.32721	0.00941717	Other
TMEM95	0.632378	0.0070961	-0.00932354	0.731017	Other
NTN1	-0.310343	0.0302657	0.605549	0.269883	Other
ARHGAP44	0.386116	0.0275498	0.452605	0.13652	Other
LRRC59	0.3114	0.0474196	-0.478446	0.32099	Other
CISD3	-0.458885	0.0352733	-0.585539	0.118579	Other
MIEN1	-0.432385	0.0128684	-0.672964	0.389104	Other
STAT5B	0.475619	0.00169697	-1.33806	0.0795811	Other
PSMD12	0.376971	0.00927164	0.464945	0.00981689	Other
CBX2	-0.695	0.0494169	-0.583796	0.518532	Other
UBALD2	0.412527	0.0103488	-1.86645	0.0144571	Other
DNAI2	0.354111	0.0298293	-0.299818	0.317379	Other
REN	-0.465896	0.025274	-0.0276363	0.664395	Other
PSEN2	0.540694	0.0360211	-1.24558	0.0195213	Other
CHD5	0.36099	0.0135363	1.4511	0.692703	Other
LOC105609712	0.400936	0.0379389	-0.0991976	0.561126	Other
MRPL20	0.311079	0.0343927	-0.0914536	0.405702	Other
LRRC38	0.306365	0.0450634	0.0552956	0.894941	Other
SERPINC1	0.399086	0.0338538	-0.637933	0.594843	Other
BATF3	-0.340624	0.0314876	-0.0702383	0.510402	Other
UBE2T	0.548408	0.00337298	0.334554	0.134121	Other
NAPB	-0.330037	0.0288078	0.0465139	0.482156	Other
SYCP2	0.4075	0.00420411	0.0374353	0.872535	Other
FAM217B	0.4075	0.00420411	-0.177006	0.978293	Other
SDCBP2	0.350541	0.0481462	-0.00300908	0.793675	Other
LOC101116248	-0.483203	0.0043713	-0.00364177	0.793675	Other
SPAG4	0.435808	0.0216542	-0.00108921	0.904031	Other
SLC13A3	-0.608201	0.0410638	-0.285581	0.256666	Other
RFWD3	-0.541687	0.0189084	-0.0643326	0.872535	Other
ATP2C2	0.386375	0.0344083	0.659681	0.0221283	RNA_UP_and_GCH_UP
COTL1	0.348164	0.0210478	-0.711966	0.381829	Other
CBLN1	0.350403	0.0102405	-1.4077	0.164373	Other
SNX20	-0.282623	0.0349934	-0.0145123	0.664395	Other
NOD2	-0.369037	0.0299324	-0.238652	0.731017	Other
ZNF23	0.35548	0.0277199	0.114482	0.545594	Other
C14H19orf12	-0.519306	0.0092062	-0.370349	0.444571	Other
POU2F2	-0.464251	0.00461965	-0.0414723	0.741699	Other
RELB	-0.256339	0.0403083	-0.551177	0.0519874	Other
LOC101104423	0.345326	0.0172239	-1.18411	0.0563044	Other
RPL18	0.5291	0.000630019	-0.761342	0.000260769	Other
SPHK2	0.5291	0.000630019	-0.741832	0.120431	Other
PRR12	-0.424767	0.0278572	0.0420687	0.976661	Other
EMC10	0.37308	0.00455305	0.549012	0.793675	Other
FAM71E1	0.37308	0.00455305	-0.687945	0.146361	Other
LOC101109733	0.580959	0.0260304	-0.225217	0.955698	Other
CACNG7	0.445275	0.0038157	-0.0505247	0.823578	Other
C14H19orf18	0.478716	0.0301182	0.057302	0.994078	Other
CADM1	0.413654	0.00577229	0.438807	0.0668786	Other
IPO7	0.331205	0.0130712	-0.235898	0.336002	Other
LOC101105525	-0.504704	0.00760382	-0.0906252	0.60077	Other
DEPDC7	0.346481	0.0441025	0.62695	0.000112313	RNA_UP_and_GCH_UP
SPI1	0.258623	0.0419432	-1.1321	0.070629	Other
PTPMT1	-0.345327	0.034114	-0.927271	0.00699711	RNA_DOWN_and_GCH_DOWN
THYN1	-0.306614	0.0376397	-0.226931	0.133971	Other
TMEM174	0.363576	0.0289599	-0.206069	0.753389	Other
MCCC2	0.435636	0.0412997	-0.336151	0.964245	Other
MRPS36	-0.451212	0.00689651	-0.789167	0.000361686	RNA_DOWN_and_GCH_DOWN
IPO11	-0.486359	0.00456024	-0.323686	0.582217	Other
SH3D19	0.460585	0.016147	-0.157991	0.937158	Other
SFSWAP	-0.334081	0.0448162	0.329295	0.304236	Other
RIMBP2	0.7	0.0104549	0.809345	0.166041	Other
PLBD2	0.533608	0.0435231	-0.175073	0.793675	Other
TRAFD1	0.464093	0.0160189	-0.100095	0.811464	Other
ZMAT5	0.414587	0.0144537	-1.05599	0.103956	Other
LOC101108778	0.414587	0.0144537	-1.42798	0.000169967	Other
HORMAD2	-0.450946	0.0309283	0.31923	0.673453	Other
SMARCB1	0.266792	0.039397	-0.0800482	0.707363	Other
DGCR14	0.349129	0.0233514	-0.793657	0.201461	Other
MESP2	-0.352894	0.0234837	-0.881279	0.40303	Other
MBIP	-0.417727	0.046831	0.241613	0.62614	Other
PAX9	0.487174	0.0115863	0.341822	0.209241	Other
ARL8B	-0.621873	0.0364304	-0.0238662	0.793675	Other
FEZF2	0.434303	0.01956	-0.670774	0.793675	Other
FAM3D	0.449517	0.00958664	-0.221195	0.793675	Other
RBM15B	-0.367256	0.0494298	-0.578645	0.298263	Other
PFKFB4	-0.41004	0.0262537	-0.707218	0.1045	Other
ATRIP	-0.337115	0.0161782	0.275876	0.731017	Other
BAC5	0.476208	0.0210617	-0.41849	0.776183	Other
SEC61A1	-0.304319	0.0222733	-0.470521	0.0306377	Other
LOC106991801	0.58349	0.030303	-0.0379746	0.688877	Other
PSMB8	-0.3923	0.0338361	0.0847618	0.785477	Other
PHF1	0.508333	0.0428672	0.101865	0.793675	Other
CMTR1	-0.549072	0.00651164	-0.737585	0.000158588	RNA_DOWN_and_GCH_DOWN
ZBTB12	-0.339432	0.0366357	-0.152558	0.317379	Other
BTN3A3	-0.360784	0.0296056	-0.00664327	0.793675	Other
LY86	0.282978	0.0492697	0.339972	0.655184	Other
LOC101122734	-0.395524	0.0471212	-1.56942	8.28807e-07	RNA_DOWN_and_GCH_DOWN
USP35	0.278734	0.0312745	-0.709704	0.46539	Other
KCTD21	0.278734	0.0312745	-0.726617	0.239681	Other
RASGRP2	0.365555	0.0464512	-0.311978	0.799531	Other
PPP1CA	0.294775	0.0165739	-0.379412	0.0998142	Other
LOC101115243	0.550184	0.0455594	0.00222374	0.808139	Other
DNTT	0.702693	0.0447529	-0.281069	0.860083	Other
HPS1	0.399411	0.0426527	-0.786341	0.557726	Other
NKX2-3	0.483119	0.0193026	-0.00664327	0.793675	Other
NPM3	-0.332612	0.0478068	0.0876471	0.962527	Other
SHTN1	0.337619	0.0152332	0.435196	0.558499	Other
LOC101112015	-0.37619	0.0468311	-0.0189002	0.731017	Other
IKZF5	-0.54829	0.0224411	0.70283	0.0507947	Other
ACADSB	-0.54829	0.0224411	-0.667903	0.00073243	RNA_DOWN_and_GCH_DOWN
HMX2	0.372394	0.0443543	-0.184085	0.868242	Other
ACAA2	0.4227	0.0151748	-1.16466	1.47249e-05	Other
LOC101114079	0.312451	0.026271	0.0520518	0.429208	Other
CACNG3	0.57973	0.0370866	0.265784	0.819322	Other
CDIPT	0.34737	0.0163076	-1.11269	0.0247844	Other
LOC105604792	0.533929	0.028601	-0.827698	0.0592001	Other
LOC105604879	0.614335	0.0103344	-0.0060119	0.793675	Other
ATOH7	0.366329	0.0282801	-0.385164	0.948161	Other
DDX21	-0.358588	0.0287738	0.895669	0.00495891	Other
ZMIZ1	0.380725	0.0213806	0.747229	0.493959	Other
LOC101116121	0.602674	0.00356934	-0.194032	0.184289	Other
UNC5D	0.297537	0.0465896	-0.127412	0.836638	Other
INTS10	-0.260114	0.0450477	0.122149	0.793675	Other
STS	-0.288489	0.0356306	-0.336315	0.4279	Other
PUDP	-0.288489	0.0356306	-0.0714626	0.820688	Other
CASK	0.319178	0.0201432	0.464782	0.145977	Other
CLCN5	0.264734	0.0378838	0.103517	0.731017	Other
LOC101114497	0.509482	0.0332555	-0.461448	0.256666	Other
FAM50A	0.307888	0.0255527	0.23567	0.237152	Other
LOC101105554	0.330642	0.0310636	-0.671106	0.736984	Other
PABPC5	0.459389	0.0305826	-0.532612	0.496829	Other
D2HGDH	-0.27961	0.0283871	-0.465506	0.610508	Other
DGKD	0.325505	0.0354402	0.855953	0.168905	Other
MACF1	0.379443	0.0192895	-0.164019	0.769593	Other
GUCA2A	0.391757	0.020397	-0.114655	0.911526	Other
DMAP1	0.43948	0.0302066	-0.493402	0.0918137	Other
FOXD3	-0.380198	0.0288871	0.288601	0.683176	Other
SERBP1	-0.62753	0.0259775	0.386256	0.0804966	Other
S100A10	0.347668	0.0302267	-0.661066	0.312398	Other
SPRR4	-0.389948	0.0284601	-0.232812	0.597298	Other
ADAM15	-0.268314	0.0334101	-0.727166	0.610508	Other
EFNA1	0.441225	0.0319132	-0.818802	0.681113	Other
KLHDC9	-0.321342	0.0436058	-1.29567	0.0014334	RNA_DOWN_and_GCH_DOWN
MPZL1	0.365873	0.03522	0.318585	0.636319	Other
ADAMTS1	-0.483282	0.0112158	-0.846058	0.610508	Other
APP	0.299169	0.0250999	-0.395876	0.920286	Other
PSMD2	-0.369111	0.0476388	-0.359587	0.0220735	Other
B3GNT5	0.429029	0.0285709	-0.111132	0.639427	Other
NAALADL2	-0.40802	0.0150226	0.127637	0.98541	Other
UBA5	-0.352682	0.0339183	0.0119558	0.777985	Other
ACAD11	-0.352682	0.0339183	0.490471	0.0318444	Other
CSTB	0.307207	0.026779	0.343054	0.11504	Other
SUSD1	0.410292	0.0440123	0.480926	0.157183	Other
LOC101111349	0.40756	0.0144945	0.284896	0.117076	Other
DCAF12	0.277502	0.0162206	0.0344874	0.650386	Other
NPR2	0.402931	0.0243885	-0.508263	0.793675	Other
IFNK	0.623898	0.0420167	-0.529478	0.103676	Other
GATA4	0.328765	0.0268433	-0.342187	0.511657	Other
HOXD1	0.297942	0.0136426	0.211971	0.29562	Other
GALNT13	-0.338761	0.00160498	0.907639	0.0111654	Other
CCNT2	0.405998	0.0369867	-0.153119	0.992536	Other
INHBB	0.265678	0.0283493	-0.00316728	0.793675	Other
FNDC5	0.395396	0.0437199	-0.786712	0.558499	Other
TMEM200B	-0.401336	0.0378373	-0.338219	0.259792	Other
THEMIS2	-0.498715	0.0181594	0.072871	0.927144	Other
HMGN2	0.454543	0.0329477	-0.51752	0.000371281	Other
LOC105607222	-0.328184	0.0340193	-0.478418	0.943791	Other
ASPRV1	0.571396	0.00525523	-0.381679	0.184289	Other
RETSAT	0.266885	0.0445421	-0.224327	0.745745	Other
ELMOD3	0.266885	0.0445421	-0.690548	0.2954	Other
SMYD1	0.586456	0.0305641	-0.0167246	0.996781	Other
ATP6V1B1	-0.370298	0.00971602	-0.903827	0.109992	Other
ACTG2	0.379714	0.0364368	-1.10328	0.719876	Other
NPHP1	-0.391879	0.0178583	-0.355473	0.391556	Other
E2F7	-0.334213	0.0278125	0.408899	0.0559334	Other
SP7	0.368789	0.0143434	-0.25216	0.610508	Other
ADCY6	-0.380744	0.0157305	-0.745404	0.843285	Other
CRY1	-0.345882	0.0297159	0.15341	0.559364	Other
BTBD11	-0.405425	0.0463612	-1.16375	0.241765	Other
BCAT1	-0.392929	0.0347664	-0.333972	0.124103	Other
SPX	0.521439	0.00722666	-0.0438752	0.510402	Other
LOC101122777	0.3069	0.0489899	-0.857792	0.806714	Other
KDM5A	0.395194	0.0224269	0.425191	0.327766	Other
LOC105609992	0.424978	0.013706	-1.60043	0.0623623	Other
WNK1	0.424978	0.013706	-0.791163	0.000630055	Other
SUN2	-0.366882	0.0427801	0.662442	0.521389	Other
DESI1	0.507505	0.0341155	-0.429185	0.084529	Other
XRCC6	0.507505	0.0341155	-0.528282	0.0411046	Other
TSPO	0.292879	0.022903	0.0353904	0.793675	Other
ITGB8	0.534042	0.0109703	-0.0602835	0.726194	Other
PTPN12	-0.556295	0.00335826	-0.46812	0.348999	Other
WIPF3	-0.379056	0.0173588	-0.555394	0.992536	Other
KLRG2	-0.333736	0.0390757	-0.719204	0.481722	Other
TMEM176B	0.296728	0.025645	-1.84285	0.456015	Other
TMEM176A	0.296728	0.025645	-0.838244	0.505555	Other
ASIC3	0.33672	0.0442928	-0.367016	0.321296	Other
HNRNPH1	0.351329	0.0281737	-0.10882	0.477272	Other
MEF2B	0.293315	0.0467911	-0.191674	0.389104	Other
GDF15	-0.32982	0.0180658	-1.13693	0.401225	Other
ANKLE1	-0.348121	0.0320048	-0.215913	0.945727	Other
SIN3B	0.77619	0.00961397	0.5273	0.0742862	Other
PTGER1	0.3959	0.0237564	0.024	0.878783	Other
DENND1C	0.383199	0.0285042	-0.0339685	0.662171	Other
HSD11B1L	-0.40133	0.0168662	0.103697	0.731017	Other
C5H19orf70	-0.40133	0.0168662	-1.26084	0.000313977	RNA_DOWN_and_GCH_DOWN
FSD1	-0.386243	0.049515	-1.36725	0.00102198	RNA_DOWN_and_GCH_DOWN
NCLN	-0.46181	0.0192939	-1.76587	0.0364807	RNA_DOWN_and_GCH_DOWN
SLC39A3	0.336313	0.0471256	-1.54744	0.0288458	Other
AP3D1	0.443688	0.0282157	-0.197816	0.692521	Other
PTBP1	0.389508	0.0135464	-0.526327	0.000470747	Other
CYSTM1	0.288577	0.0115108	-0.68585	0.00211615	Other
ADRB2	0.388972	0.0295719	-0.0237428	0.793675	Other
GABRB2	0.691288	0.0119577	0.160005	0.747472	Other
ERAP2	-0.358045	0.0267257	-0.0374015	0.664395	Other
MAD2L1	0.338472	0.00714194	0.11931	0.646532	Other
FRYL	-0.340456	0.0427249	0.637722	0.793227	Other
CDS1	0.327001	0.036701	-0.0475185	0.842671	Other
LOC101108575	0.456197	0.0321337	0.0137406	0.672219	Other
RABGGTA	0.54885	0.0477225	-1.14102	0.153855	Other
EFS	-0.345837	0.041744	-0.0287246	0.731017	Other
IL25	-0.345837	0.041744	-0.00822051	0.731017	Other
JMJD7	0.378273	0.0447756	-0.977097	0.582496	Other
SPTBN5	0.479911	0.0299435	0.0445045	0.655184	Other
TTBK2	-0.37611	0.00762793	0.626852	0.0910973	Other
HSPA2	-0.442383	0.0288219	-0.686406	0.000341428	RNA_DOWN_and_GCH_DOWN
PLEKHG3	0.547134	0.0121008	-0.780244	0.428422	Other
TAB2	0.4103	0.013895	0.430669	0.0196815	Other
TCP1	0.2592	0.0310669	-0.325725	0.226672	Other
MRPL18	0.2592	0.0310669	-0.818938	2.47675e-05	Other
MROH5	0.525584	0.00663616	-0.101781	0.869125	Other
CPQ	-0.513284	0.0130349	-0.321297	0.484664	Other
TBX4	-0.394221	0.028757	0.102899	0.485361	Other
MRM1	0.349604	0.0425098	-1.01451	0.101373	Other
TMEM132E	0.355173	0.031694	-0.0567666	0.996781	Other
ASIC2	0.371807	0.0256383	-0.0242106	0.731017	Other
SARM1	0.515799	0.00309084	-0.656555	0.623686	Other
BCL6B	0.349435	0.0367971	0.0156603	0.872535	Other
SLC16A11	0.37596	0.0444566	-1.21065	0.0106593	Other
HES7	0.314628	0.0158562	-0.718399	0.463522	Other
SPAG9	-0.422144	0.0115766	0.618788	0.010959	Other
EME1	0.358807	0.0241507	0.505523	0.793675	Other
DLX4	-0.342802	0.0458295	-1.31118	0.000497054	RNA_DOWN_and_GCH_DOWN
IGF2BP1	0.40702	0.0232355	0.0294951	0.84127	Other
DNAJC7	0.322335	0.0270033	0.485719	0.00786339	Other
LOC106991401	-0.274246	0.0414519	-0.42377	0.256666	Other
MYL4	0.470784	0.0231544	-0.925832	0.415218	Other
LRRC45	0.430209	0.0175877	-0.934523	0.274046	Other
STRA13	0.430209	0.0175877	-1.49996	0.000868441	Other
AATK	-0.29727	0.0407877	-0.00616977	0.731017	Other
KCNJ2	0.330801	0.0224558	0.917259	0.842378	Other
LOC106991452	-0.463478	0.0107617	-0.626288	0.627289	Other
RNF207	-0.268605	0.0450652	0.4353	0.88649	Other
ARHGEF16	-0.553878	0.0375357	-0.621657	0.020081	RNA_DOWN_and_GCH_DOWN
PEX10	0.34142	0.0442283	0.33731	0.645066	Other
SLC25A34	0.429315	0.00939636	-0.565578	0.18383	Other
BRINP2	0.466213	0.0208781	-1.37306	0.000371281	Other
LOC105608233	0.543668	0.0196167	-0.00695886	0.793675	Other
TRMT1L	0.387927	0.0423979	0.213846	0.413246	Other
SWT1	0.387927	0.0423979	-0.00356055	0.731017	Other
PPP2R5A	-0.467296	0.0063174	-0.677662	0.4279	Other
MRPL40	-0.506678	0.0253437	0.132022	0.317379	Other
CSTF1	0.5214	0.0195143	1.73773	0.00119622	RNA_UP_and_GCH_UP
AURKA	0.5214	0.0195143	0.46995	0.198925	Other
RBCK1	0.368884	0.0310135	-1.48191	0.628883	Other
FOXS1	-0.293367	0.0408624	-0.0374015	0.558499	Other
TRPC4AP	-0.322894	0.00845625	-0.373915	0.169113	Other
LOC105616740	0.412897	0.0369386	0.032201	0.655184	Other
EMILIN3	0.344571	0.0382823	2.1582	0.429208	Other
SGK2	0.616879	0.0320459	-0.666375	0.472522	Other
DPM1	-0.412607	0.039566	-0.0395752	0.952745	Other
MOCS3	-0.412607	0.039566	-0.056982	0.793675	Other
LOC101106452	0.399432	0.00213535	-0.539547	0.610508	Other
MT4	-0.296317	0.0326284	0.620758	0.272537	Other
NFAT5	-0.410839	0.0105592	-0.256019	0.627954	Other
PLEKHF1	-0.33931	0.0453013	-0.187894	0.731017	Other
WTIP	-0.268688	0.0429427	-0.431473	0.714749	Other
HSPB6	-0.336298	0.0326168	-0.130242	0.588744	Other
PROSER3	-0.336298	0.0326168	0.0207683	0.902881	Other
DPF1	-0.378685	0.0285221	-0.424325	0.546353	Other
DYRK1B	0.418852	0.018947	-0.748615	0.362408	Other
PLD3	-0.32837	0.0142956	-1.88524	0.0327535	RNA_DOWN_and_GCH_DOWN
ZNF574	-0.375289	0.00795731	-1.89404	3.39348e-05	RNA_DOWN_and_GCH_DOWN
CALM3	-0.390091	0.0282603	-1.25973	0.000165554	RNA_DOWN_and_GCH_DOWN
CPT1C	-0.409396	0.0295441	-0.388841	0.256666	Other
ENDOD1	-0.387751	0.049772	0.0409166	0.793675	Other
PPP2R1B	-0.35684	0.0449873	-0.42061	0.054559	Other
RNF121	0.604648	0.0136586	-1.13585	0.0335256	Other
LOC101102838	0.604648	0.0136586	0.262374	0.793675	Other
SERPINH1	0.457002	0.00950148	-0.895957	0.98541	Other
SLC1A2	-0.302137	0.0462939	-0.306884	0.230326	Other
NCAPD3	-0.43788	0.0112215	0.159616	0.40967	Other
B3GAT1	-0.278728	0.0474423	-0.140815	0.731017	Other
TLX3	-0.312654	0.0114948	-0.742475	0.228263	Other
PLK2	-0.493304	0.0487981	0.459981	0.0519874	Other
SEC14L2	0.445875	0.0387359	-0.314615	0.618882	Other
ARVCF	-0.308455	0.0284971	-0.394091	0.504858	Other
TANGO2	-0.546385	0.008812	0.315857	0.793675	Other
ISL2	-0.320315	0.0244796	0.945013	0.228496	Other
LMAN1L	0.357367	0.0477558	0.721537	0.495425	Other
CLEC14A	-0.339096	0.0388312	-0.0852603	0.610508	Other
GSC	0.427627	0.0231465	-0.182621	0.814811	Other
UBP1	-0.457822	0.0386532	-0.0622598	0.866418	Other
SLC22A14	0.479783	0.00430258	-0.00822051	0.731017	Other
LOC101120022	0.339349	0.0243172	-0.605238	0.278705	Other
DEF6	0.313153	0.0323277	-1.33259	0.0297144	Other
LRFN2	0.402741	0.016515	-0.604131	0.687434	Other
FRS3	0.550142	0.024296	-0.323864	0.661523	Other
PRICKLE4	0.550142	0.024296	0.314443	0.563143	Other
ENPP4	0.335493	0.0346442	-1.24027	0.0344374	Other
TNXB	-0.463843	0.01297	-0.0916898	0.98541	Other
DDR1	-0.563386	0.03339	-0.63842	0.0288458	RNA_DOWN_and_GCH_DOWN
BPHL	0.257543	0.0230358	-0.920782	0.00840031	Other
LOC101110632	0.39434	0.0286566	-0.00221783	0.793675	Other
NDUFC2	0.40249	0.0188152	-0.990788	0.000109875	Other
FADS1	-0.400757	0.0296464	-0.644542	0.357068	Other
FADS3	0.411661	0.0262637	-0.976481	0.140943	Other
B3GAT3	0.314583	0.0156917	-0.802398	0.806309	Other
LTBP3	0.254867	0.0273254	-0.874927	0.376289	Other
RELA	-0.499913	0.0265086	-0.465676	0.105689	Other
SLC22A18	0.398898	0.00892419	-0.490608	0.133074	Other
SCGB1C1	0.482716	0.0184363	-0.0145123	0.793675	Other
SGMS1	-0.381298	0.0186874	0.676838	0.0024587	Other
PKD2L1	-0.531782	0.0314392	-0.163797	0.853259	Other
PCGF6	-0.440922	0.00987719	0.370286	0.258454	Other
LOC105604373	0.433957	0.00897612	-0.722123	0.242737	Other
SNRPD1	-0.284623	0.0198676	0.996724	0.000239391	Other
ESCO1	-0.284623	0.0198676	0.841624	0.000801927	Other
LOC101102690	0.552244	0.04446	0.810269	0.00559049	RNA_UP_and_GCH_UP
RALBP1	0.401498	0.0117254	0.722999	0.000610641	RNA_UP_and_GCH_UP
LIPG	-0.345401	0.0419167	1.08201	0.622543	Other
TNFRSF11A	0.527209	0.0332995	-0.420381	0.524139	Other
FLYWCH1	-0.366193	0.00971351	0.0890135	0.731017	Other
CLDN9	-0.464891	0.00169101	-0.0807701	0.558499	Other
ADCY9	0.341047	0.0232	0.0842356	0.155606	Other
SOCS1	0.331853	0.0412386	-0.454515	0.823578	Other
KNOP1	0.274976	0.0462399	0.517809	0.0613471	Other
IQCK	0.274976	0.0462399	1.22	0.0342647	RNA_UP_and_GCH_UP
PDILT	0.45726	0.0139522	-0.0874773	0.776183	Other
LYRM1	0.435972	0.0437442	-0.547368	0.0539994	Other
DCUN1D3	0.435972	0.0437442	0.602512	0.0835436	Other
NUPR2	0.623272	0.0381296	-0.975241	0.153532	Other
MEPCE	-0.345418	0.0246729	-0.67336	0.0044544	RNA_DOWN_and_GCH_DOWN
ZCWPW1	-0.345418	0.0246729	0.755055	0.00108942	Other
MBLAC1	0.391926	0.0382827	-0.685252	0.581316	Other
PDAP1	0.461032	0.0339695	0.240834	0.313383	Other
LOC106991894	0.461032	0.0339695	0.195671	0.557004	Other
TNRC18	0.553971	0.0210804	-0.199458	0.894941	Other
LRRC20	-0.332431	0.0192018	-0.743666	0.655184	Other
LOC101115343	0.26636	0.0493877	-0.0647919	0.664395	Other
GPM6A	-0.292489	0.0197163	0.775189	0.636319	Other
RBPMS	-0.420218	0.0324212	-0.370726	0.0691993	Other
GLOD5	0.401506	0.00624192	0.437634	0.799381	Other
PLXNA3	0.487504	0.0235736	0.256016	0.771777	Other
ZNF185	0.505141	0.0203837	-0.131293	0.793675	Other
SEPT6	0.366777	0.014028	0.687972	0.0416922	RNA_UP_and_GCH_UP
